# Supplementary material for: Angiotensin receptor blockers modulate the lupus CD4+ T cell epigenome characterized by TNF family–linked signaling
Source: JCI Insight. 2024 Dec 17;10(3):e176811. doi: 10.1172/jci.insight.176811 (PMC11948580; doi:10.1172/jci.insight.176811)
Supplement: Supplemental data set 1 [file jciinsight-10-176811-s103.xlsx]

## Sheet: HEALTHY_DARs
Peaks more accessible in Healthy CD4 T Cells compared to Lupus
chrom	start	stop	log2FoldChange	padj
chr1	6003757	6004408	-1.37459	0.00504627
chr1	6005368	6005903	-1.09863	0.00672657
chr1	6012739	6013635	-1.22348	0.00137991
chr1	9417737	9418115	-0.611873	0.0001805
chr1	9425966	9426980	-0.601554	1.20397e-09
chr1	26177196	26177670	-0.688112	0.00496123
chr1	26201025	26202726	-1.0274	2.76243e-09
chr1	38977078	38978255	-0.643737	2.04333e-09
chr1	76636166	76636435	-0.835526	0.00236907
chr1	121428584	121428983	-0.789932	0.000476305
chr1	153490570	153491137	-1.31793	0.00611621
chr1	168472242	168473582	-0.673272	0.00277566
chr1	183218715	183219995	-0.646482	0.000403427
chr1	225155464	225155917	-0.889151	0.0196556
chr1	227887036	227888324	-0.648121	0.000998398
chr1	230753354	230754342	-0.642973	0.0209965
chr1	234212799	234215057	-0.769228	0.000304127
chr1	234230443	234231927	-0.619403	0.00530268
chr2	2681617	2682473	-0.623024	0.0155164
chr2	12044520	12045583	-0.650029	2.11472e-06
chr2	12264258	12264875	-0.610831	0.00479287
chr2	39216287	39217649	-0.588005	2.7951e-06
chr2	53994167	53995418	-0.671813	3.3442e-16
chr2	91442164	91442907	-0.60526	0.0104613
chr2	100649982	100650640	-0.628369	3.1181e-05
chr2	100653505	100654275	-0.596413	0.000419334
chr2	109173997	109174652	-0.66423	0.00214413
chr2	113235118	113235927	-0.64163	0.0185223
chr2	118223639	118224647	-0.615299	7.35128e-12
chr2	136348002	136348923	-0.722524	0.000352926
chr2	190119874	190120498	-0.680842	2.20597e-06
chr2	190149027	190149530	-1.50943	0.000564906
chr2	204966983	204968155	-0.771991	3.40519e-17
chr2	234446211	234447088	-0.644354	1.05358e-16
chr2	237432430	237433349	-0.59666	4.00071e-09
chr2	238220610	238221524	-0.706528	0.00502972
chr3	3798372	3799996	-0.684765	0.0165218
chr3	10238247	10238727	-0.682108	1.13931e-05
chr3	13072977	13073983	-0.665234	0.000192889
chr3	14216149	14217172	-1.48735	0.000261544
chr3	31815443	31816917	-0.974059	0.00515405
chr3	32945301	32946256	-0.787145	3.48391e-05
chr3	41116866	41118119	-0.726901	5.576e-13
chr3	45892548	45893341	-0.689576	1.8839e-05
chr3	46698930	46699271	-0.958129	0.000145945
chr3	71428843	71429216	-0.767542	0.000370111
chr3	72274469	72275273	-0.605291	0.00180409
chr3	72345477	72346042	-0.820331	1.62558e-05
chr3	72346137	72347013	-0.653806	0.00152265
chr3	72347784	72348432	-0.721915	0.0249735
chr4	2290592	2291861	-0.628759	2.10219e-10
chr4	2364000	2365467	-0.617225	1.00143e-21
chr4	4348084	4349082	-0.620671	0.0151201
chr4	4385766	4387416	-0.624091	2.61765e-05
chr4	4943629	4944662	-0.617617	0.000710512
chr4	21794911	21795567	-1.08414	0.00266904
chr4	70617814	70618040	-0.863932	5.82957e-07
chr4	70618933	70620082	-0.632117	0.000239222
chr4	70623338	70624042	-0.600361	0.000330606
chr4	70624084	70624722	-0.581587	0.00145757
chr4	88230471	88232073	-0.866483	0.00446858
chr4	152221652	152222465	-0.63212	0.00574011
chr4	163895082	163896037	-0.798325	0.00214413
chr5	59790315	59791087	-0.61744	0.00213842
chr5	61285680	61285888	-0.612529	0.0146889
chr5	80105503	80106277	-0.684353	0.0237257
chr5	81023276	81023770	-0.619205	0.00873644
chr5	149648631	149649494	-0.589557	0.000765486
chr5	157690289	157691085	-0.909825	0.00190765
chr5	172683843	172684873	-0.588967	2.9236e-06
chr6	27019943	27020455	-0.624219	0.00454158
chr6	33886514	33887414	-1.01872	9.01269e-07
chr6	37094135	37094781	-0.694461	0.000531033
chr6	53191978	53192409	-0.987992	0.00686022
chr6	53735713	53736303	-0.586034	0.0132856
chr6	107618312	107619593	-0.601909	1.00319e-06
chr6	137982209	137983557	-0.826719	0.000566622
chr6	164039848	164040482	-0.827616	0.0151513
chr6	166253043	166253794	-0.849947	0.00290971
chr6	166253863	166254254	-0.935859	0.000367392
chr6	166258539	166259969	-1.5183	0.000292797
chr6	169868269	169868888	-1.08091	5.64449e-05
chr7	1033420	1034243	-0.629069	5.76208e-07
chr7	2510852	2511193	-0.624578	5.71369e-09
chr7	3464877	3465259	-0.729642	0.0141237
chr7	28054394	28055081	-0.851015	0.000608147
chr7	38433556	38434336	-0.652359	0.00010424
chr7	64045252	64045968	-0.610109	0.0125348
chr7	66505881	66506633	-0.655978	1.19078e-05
chr7	105848733	105850311	-0.640104	3.16173e-10
chr7	138717756	138718901	-0.593618	0.000434649
chr7	149191098	149191424	-1.03057	0.000243466
chr7	157575867	157577471	-0.862107	4.90987e-08
chr7	157846288	157846599	-0.911867	0.00440255
chr8	316814	317987	-0.728121	4.59735e-13
chr8	7354877	7355504	-1.08899	5.81364e-07
chr8	21910904	21911373	-0.638663	1.87397e-15
chr8	29994862	29995559	-0.580284	0.00010687
chr8	42665694	42666395	-0.622906	0.00764404
chr8	103124962	103125170	-1.00904	0.00174897
chr9	518036	519013	-0.901032	0.000890095
chr9	5841226	5842481	-0.587394	8.02276e-05
chr9	68955195	68955737	-0.589156	0.00977974
chr9	89501867	89502981	-0.594272	1.02461e-06
chr9	93020617	93021327	-1.06445	5.82508e-09
chr9	94311059	94312019	-0.880809	0.000536406
chr9	98092331	98093076	-1.24339	0.00135658
chr9	117546876	117547269	-0.620257	0.00412814
chr9	129261597	129261773	-0.858164	1.62809e-06
chr9	135978506	135979755	-0.65206	4.4814e-15
chr10	4061397	4061923	-0.803758	0.000237865
chr10	6381630	6382535	-0.728251	3.85776e-05
chr10	8424541	8425352	-0.773364	0.00713795
chr10	24894241	24895260	-0.835214	4.47318e-07
chr10	27257308	27258222	-0.645099	5.79008e-05
chr10	35011506	35012635	-0.765044	1.3236e-06
chr10	130300429	130302158	-0.865559	0.00100405
chr11	2301663	2302914	-0.657536	7.10904e-06
chr11	12377773	12378220	-0.580872	0.014173
chr11	34313165	34313546	-0.692216	0.00409218
chr11	61827339	61829094	-0.588284	0.0102394
chr11	61833442	61833985	-1.25058	0.00352022
chr11	62401632	62403041	-0.608279	7.93891e-08
chr11	75547617	75547847	-0.64994	0.0214375
chr11	88886865	88887107	-0.66179	0.0112935
chr11	96567017	96568094	-0.743607	0.000429489
chr11	103739151	103739526	-0.713392	0.00431296
chr11	108458255	108458650	-0.63477	0.00531692
chr11	128866772	128867741	-0.668685	1.22781e-05
chr12	3747272	3747880	-0.638174	0.00028757
chr12	22250683	22251206	-0.694798	0.0179469
chr12	25859693	25860526	-0.825289	0.00549994
chr12	29389267	29389930	-0.770009	0.0212506
chr12	81942124	81942998	-0.581015	4.9802e-05
chr12	95552124	95552587	-0.842084	0.000269214
chr12	107392828	107393639	-0.613769	0.00133733
chr12	132178386	132179461	-0.992178	4.71878e-14
chr12	132423170	132424023	-0.683273	0.00361882
chr13	21325931	21326805	-0.670828	0.0104665
chr13	29958481	29958990	-0.584888	0.00290143
chr13	41587438	41587897	-0.600006	0.00245691
chr13	41654501	41655226	-0.644312	0.00433137
chr13	95176241	95177331	-0.767145	1.08515e-05
chr13	112968293	112969831	-0.684197	2.03365e-20
chr14	69650917	69651608	-0.621923	0.000771531
chr14	80978169	80978986	-0.738646	0.00023413
chr14	96027118	96028008	-0.700631	0.00537225
chr14	100304882	100306024	-0.709693	0.00100116
chr14	100546190	100547264	-0.771068	0.000523998
chr14	100547457	100548501	-1.05989	0.000170651
chr14	100586319	100587326	-0.588201	0.0106332
chr14	100640017	100641086	-0.64901	1.54893e-13
chr14	101584216	101584806	-0.634709	0.0073712
chr14	104389385	104390433	-0.759807	2.76968e-08
chr14	104393858	104394742	-0.775506	5.36178e-14
chr14	106024834	106025764	-0.948906	0.0218661
chr15	44986170	44987171	-1.38091	0.000169832
chr15	59791773	59792795	-0.901455	1.30527e-14
chr15	66115219	66116399	-0.691516	0.00453591
chr15	68399120	68400140	-0.599018	0.0131719
chr15	75349732	75350607	-0.642569	3.41435e-07
chr15	79872243	79873450	-0.759447	9.52253e-05
chr15	90248622	90250113	-0.633647	1.39035e-07
chr15	90511147	90511520	-0.854847	0.00990846
chr15	95875142	95875904	-0.714446	0.00016616
chr16	22380995	22382146	-0.764183	0.000126651
chr16	29154961	29155759	-0.672996	1.11905e-05
chr16	49462229	49462840	-0.628527	0.000471951
chr16	49463075	49464402	-0.586025	1.87135e-07
chr16	84948547	84949672	-0.692772	0.00199311
chr16	88999800	89000658	-0.594346	5.9868e-05
chr17	330972	331671	-0.932537	3.13772e-09
chr17	334191	334390	-0.667706	0.0105859
chr17	335714	336758	-0.96956	1.50184e-08
chr17	16906509	16907043	-0.631373	0.00175941
chr17	16911197	16912194	-0.599784	0.00066133
chr17	16928798	16929586	-0.715053	0.016528
chr17	34840677	34841409	-0.668707	0.000185881
chr17	46772217	46772565	-0.676554	2.03288e-05
chr17	58666554	58667346	-0.597058	0.00122262
chr17	80636534	80637794	-1.07031	0.00455707
chr17	80739144	80739784	-1.00154	1.98081e-05
chr17	80822962	80823406	-0.666087	0.0156112
chr18	10607376	10608136	-0.877785	0.00569499
chr18	13540737	13541134	-0.663984	0.000338725
chr18	26133523	26134470	-0.663032	1.43535e-05
chr18	31162449	31163775	-0.681045	0.0034976
chr18	31681281	31681477	-0.860597	0.000448077
chr18	31684709	31686143	-0.748092	6.75111e-07
chr18	54129020	54130240	-0.994491	3.39462e-05
chr19	2394103	2394927	-0.710746	0.00609194
chr19	3812203	3813016	-0.627902	1.08242e-11
chr19	7033902	7034489	-0.591467	0.00395598
chr19	7054726	7055363	-0.748951	0.00165193
chr19	8279325	8280035	-0.984037	1.32234e-08
chr19	8294133	8294863	-0.869208	1.14093e-07
chr19	29695353	29696896	-0.690362	0.000320242
chr19	29697080	29697466	-0.80947	0.00107623
chr19	38429204	38429685	-0.655551	0.00180188
chr19	41638267	41639464	-0.653421	0.00157025
chr20	1588092	1589312	-3.90969	3.13227e-05
chr20	4171408	4172821	-0.683343	7.16023e-12
chr20	25719210	25719605	-0.652947	0.0117615
chr20	26309774	26310048	-0.642882	0.01007
chr20	29689210	29689961	-1.2173	0.0129523
chr20	32321224	32322085	-0.590142	0.00713909
chr20	47727044	47728179	-0.598556	0.000882401
chr20	62716019	62716885	-0.712578	0.000401447
chr20	62890857	62891598	-0.66083	1.52265e-09
chr20	62980950	62981375	-0.876592	4.19044e-06
chr21	5147691	5147991	-0.700244	0.0018331
chr21	6093107	6094268	-0.697061	0.00117622
chr21	6111501	6112553	-0.631951	3.08817e-09
chr21	6127418	6127747	-0.698943	9.46349e-08
chr21	6154224	6155123	-0.610336	5.51113e-06
chr21	6545219	6545815	-0.894156	6.01565e-05
chr21	8205351	8205884	-1.17814	0.000307385
chr21	8388403	8389052	-1.22376	0.000346463
chr21	38244090	38245537	-0.69725	1.69523e-06
chr21	41895696	41896456	-0.602845	1.08979e-05
chr21	42267006	42267490	-0.826265	0.000307094
chr21	43153545	43154147	-0.876496	0.000382853
chr21	43383196	43384039	-0.581098	1.26723e-05
chr21	43410486	43410822	-0.675885	6.86092e-07
chr21	43425756	43426754	-0.603593	1.29271e-07
chr21	43444004	43445186	-0.696588	0.000250372
chr21	43739505	43741184	-0.754584	0.00795148
chr21	44653976	44654548	-0.688015	1.85113e-05
chr21	45369884	45370390	-0.885715	0.00994875
chr22	20568953	20570030	-0.581497	5.48584e-19
chr22	21013771	21014934	-0.61417	8.75391e-25
chr22	35315992	35316767	-0.693407	0.00100862
chr22	38176335	38176697	-0.974592	0.00642076
chr22	45341286	45342028	-0.790997	0.0175151
chr22	49511337	49512272	-0.674023	0.00991041
chrX	1165774	1166451	-0.608387	0.00270733
chrX	1167359	1167883	-0.786051	0.00693818
chrX	38669098	38670001	-0.612544	0.00142736
chrX	53075052	53076205	-0.585134	5.00286e-05
chrX	53747262	53747510	-0.874268	5.81282e-05
chrX	53747655	53748963	-0.607949	0.0102753
chrX	54747722	54748428	-0.782008	0.00538941
chrX	119502523	119503449	-0.614605	1.09321e-07
chrX	139738555	139739064	-0.580165	0.0184229
chrX	153032134	153033607	-0.646736	7.40719e-08
chrX	154486661	154487236	-0.641091	1.27115e-08

## Sheet: LUPUS_DARs
Peaks more accessible in Lupus CD4 T Cells compared to Healthy
chrom	start	stop	log2FoldChange	padj
chr1	1098827	1100210	0.607686	0.00248166
chr1	6463690	6463918	0.683643	2.00458e-06
chr1	7912979	7913563	0.915779	0.00276625
chr1	8544722	8545561	0.822533	0.00664937
chr1	8623344	8624350	0.622923	3.85175e-05
chr1	8873696	8873864	0.734795	0.0229736
chr1	8899686	8900653	1.4301	3.83308e-13
chr1	9275326	9276179	0.625481	0.0117608
chr1	9626217	9626598	0.753874	4.82476e-08
chr1	9654960	9655608	0.715849	2.32248e-11
chr1	12157328	12157706	0.844575	2.071e-07
chr1	12157854	12158169	0.603622	0.000163688
chr1	12385863	12386767	0.797059	8.41209e-12
chr1	13759006	13759359	0.680519	2.11647e-05
chr1	15248849	15249515	0.617585	0.00100188
chr1	15252909	15253319	0.716203	0.0080935
chr1	15919353	15919697	0.993153	0.000250372
chr1	18934267	18935903	0.724066	0.00811355
chr1	19087685	19088077	0.965856	6.33675e-06
chr1	19202344	19202957	0.616486	0.00254932
chr1	19436204	19436414	0.641061	0.0112844
chr1	20466264	20466746	0.957708	0.00873644
chr1	20903338	20903808	0.731313	0.00600025
chr1	21022144	21023193	0.626229	0.000658604
chr1	21488339	21489099	0.672393	0.00799935
chr1	21779701	21780114	0.762363	5.2943e-06
chr1	22089080	22089287	0.748403	0.00234339
chr1	22092145	22092816	0.992075	6.70739e-13
chr1	23556746	23556980	0.602054	7.5399e-05
chr1	23793427	23793702	0.636842	0.000105317
chr1	24488180	24488595	1.29314	2.84144e-10
chr1	24507338	24507823	0.745401	5.72787e-10
chr1	24834993	24835227	0.584534	0.00366386
chr1	24899626	24899972	0.66651	0.000246926
chr1	24966662	24966967	0.763043	0.00179414
chr1	24988237	24988561	0.719873	0.00381248
chr1	25030660	25031146	0.622137	0.000542484
chr1	25109332	25110162	0.745835	6.91901e-08
chr1	25259665	25260252	0.712326	2.78297e-05
chr1	25329978	25330403	1.35597	5.05419e-06
chr1	25357007	25357749	1.00316	4.52706e-08
chr1	25472612	25472823	0.906048	0.000432614
chr1	26828415	26828740	0.673898	3.912e-06
chr1	26838674	26839488	0.921231	8.56324e-09
chr1	27253705	27253898	0.926853	0.00236327
chr1	27418294	27418844	0.669521	0.0132255
chr1	27637061	27637316	1.26163	5.53888e-08
chr1	27671368	27671561	0.9677	7.21766e-08
chr1	28064173	28064421	0.87252	0.0105291
chr1	28965220	28965812	0.681383	0.000581239
chr1	30762730	30762992	1.2493	2.01978e-10
chr1	31931686	31931948	0.758859	4.01426e-06
chr1	31934713	31935041	0.921142	3.17531e-09
chr1	31984721	31985939	0.595896	1.58965e-07
chr1	32290602	32290878	0.600352	2.40983e-05
chr1	32482916	32483101	0.733241	0.0238241
chr1	32984157	32985051	0.928929	5.23787e-06
chr1	32992125	32992992	0.894092	4.48767e-05
chr1	35499148	35500399	0.910767	4.50697e-11
chr1	35559404	35559906	0.616751	1.33148e-09
chr1	36350456	36351580	0.761264	1.48983e-10
chr1	36400930	36401243	1.1244	0.00274587
chr1	36411642	36412405	0.607247	5.68323e-10
chr1	39193343	39193567	0.835212	3.12305e-07
chr1	39394429	39394995	0.614624	0.000574085
chr1	40014148	40014814	0.725417	3.94452e-07
chr1	40342146	40342694	1.16614	3.74017e-12
chr1	40699022	40699536	0.748814	0.000423591
chr1	40809249	40809942	0.883206	7.91008e-06
chr1	41667166	41667742	0.678302	4.63685e-07
chr1	41738857	41740137	0.65734	6.7492e-07
chr1	44746334	44746699	0.781176	0.0216241
chr1	51512686	51512971	0.823732	5.80786e-05
chr1	51520608	51521200	0.582141	2.94546e-07
chr1	51564175	51564408	0.985559	5.61767e-06
chr1	54355994	54357574	0.612704	7.35128e-12
chr1	54376385	54377019	0.588005	0.00582683
chr1	55143750	55144033	0.667887	0.000395243
chr1	58573636	58574470	1.11892	2.28382e-12
chr1	61302006	61302706	1.60174	4.2178e-11
chr1	64922037	64922997	1.01993	9.30773e-10
chr1	64923080	64923781	0.824113	3.50838e-05
chr1	64948856	64949502	1.16735	8.39935e-08
chr1	64949543	64949767	0.603175	0.00022487
chr1	66090964	66091482	0.595751	0.00138516
chr1	66214814	66215771	0.583902	3.81741e-06
chr1	66243852	66244126	0.596957	0.00873502
chr1	66282206	66283019	0.641423	2.59654e-16
chr1	66373821	66375286	0.854091	1.94199e-14
chr1	67313936	67315157	0.614386	0.000592364
chr1	78672892	78673571	0.659036	0.00413316
chr1	83487500	83488408	1.0692	7.6111e-07
chr1	84146465	84146672	0.958087	1.30137e-05
chr1	84853904	84855058	1.03188	1.97082e-10
chr1	84959152	84959987	1.07286	1.06242e-05
chr1	85090240	85090934	1.04648	1.34769e-08
chr1	86753776	86753989	0.715912	0.00194526
chr1	87061506	87062223	0.897929	1.59573e-05
chr1	88867773	88868026	0.61783	0.013537
chr1	89046575	89047087	0.754555	4.8844e-05
chr1	89274118	89274881	0.978045	1.81237e-13
chr1	89626681	89627532	0.840939	3.70696e-11
chr1	89659329	89659645	0.609835	3.078e-06
chr1	89659703	89660488	0.711817	6.86682e-08
chr1	89721159	89721718	0.661459	0.000457711
chr1	89780710	89782307	0.859245	1.4918e-18
chr1	89872644	89872873	1.03199	5.25048e-05
chr1	89873850	89874148	0.99009	1.33148e-09
chr1	90959509	90960033	0.689394	0.00118044
chr1	92837888	92838186	0.881999	1.25753e-05
chr1	98797218	98798089	0.663775	5.16922e-06
chr1	99820384	99821116	0.598955	0.00986033
chr1	100377511	100378499	0.620991	5.63562e-08
chr1	100390559	100390907	0.878054	2.34139e-10
chr1	100405863	100406274	0.738202	0.000204296
chr1	100414376	100415610	0.593598	1.99962e-05
chr1	100423157	100424430	0.639597	2.52116e-07
chr1	100452314	100453283	0.617369	1.3176e-13
chr1	101005679	101006206	0.605205	4.35922e-05
chr1	101259689	101260204	1.17083	7.92558e-11
chr1	103529779	103530064	0.677307	0.00157053
chr1	107795320	107796381	1.28009	1.63988e-09
chr1	107820866	107821103	1.37631	4.70791e-05
chr1	107821361	107821764	0.961792	0.000509869
chr1	108082868	108083459	0.92915	6.79482e-09
chr1	108107667	108108233	1.06026	1.52286e-05
chr1	108640253	108640524	1.40153	3.07347e-12
chr1	109687227	109688476	2.13927	0.000742662
chr1	109793856	109794161	0.690122	0.000504746
chr1	109864140	109864509	0.730805	0.000845163
chr1	110634718	110635112	0.797435	1.63988e-09
chr1	110646050	110646280	0.814966	0.00437314
chr1	111496404	111496774	0.895586	0.00226801
chr1	112668677	112669192	0.967005	2.83562e-13
chr1	113963354	113963826	0.65003	8.83244e-05
chr1	113975601	113975886	1.47694	2.01978e-10
chr1	113976705	113977171	0.770976	4.6745e-05
chr1	114340904	114342101	0.60879	8.81013e-05
chr1	115071298	115071681	1.22695	9.56072e-09
chr1	115648810	115649300	0.620547	0.0165072
chr1	116538284	116539182	0.79108	0.00444681
chr1	117061991	117062208	1.28564	1.82403e-12
chr1	117070058	117070597	0.850105	0.0140508
chr1	117114777	117115355	1.13474	1.13836e-07
chr1	117676790	117677044	0.703635	0.0043376
chr1	119986880	119987381	0.745433	0.00853958
chr1	144474631	144475051	0.647952	0.000797092
chr1	145287612	145288050	0.59476	0.0200895
chr1	145612228	145612517	0.762553	1.41752e-05
chr1	147542532	147542869	0.760114	4.11393e-09
chr1	147932569	147932915	0.675116	1.26668e-05
chr1	150076141	150076408	0.612631	0.0123292
chr1	150102848	150103678	0.826431	9.33819e-11
chr1	150111208	150111405	0.614807	0.000112984
chr1	150385857	150386101	0.65856	0.013246
chr1	150572346	150572574	0.665184	0.000110153
chr1	150613480	150613923	0.648812	0.00029152
chr1	151311463	151312470	1.42225	1.40165e-09
chr1	151941286	151941786	0.853115	8.21626e-06
chr1	151945396	151946735	0.653625	1.09458e-09
chr1	153617298	153618238	0.6468	0.0060602
chr1	153866034	153866579	0.668879	0.00295309
chr1	154114660	154115856	0.607498	0.000366977
chr1	154170777	154171250	0.741977	0.0033082
chr1	154205894	154206706	0.691031	4.23654e-06
chr1	154307751	154308409	0.61223	0.00682231
chr1	154329655	154330069	0.670997	8.89378e-09
chr1	154435730	154435897	1.13251	0.000109633
chr1	155465899	155467265	1.41406	8.89368e-19
chr1	155836441	155837043	0.591625	0.012389
chr1	155847775	155848490	0.915397	1.26532e-05
chr1	156123748	156123998	0.848583	1.16603e-08
chr1	156139891	156140370	0.652122	0.0247777
chr1	156217947	156218539	1.1552	1.15108e-10
chr1	156281374	156281601	0.648604	2.15118e-06
chr1	156599704	156600208	0.716847	9.30721e-09
chr1	156773720	156773956	0.58835	0.0068451
chr1	159040955	159041667	0.953565	0.000113118
chr1	159076419	159077771	0.643193	1.59788e-05
chr1	160232621	160233434	1.03103	8.48967e-08
chr1	160559460	160559787	0.604403	0.000328521
chr1	160689595	160689860	0.649536	0.0022595
chr1	160705453	160705674	0.58626	0.000413403
chr1	160806126	160806401	1.03446	0.000545824
chr1	161066823	161067009	0.586956	0.0105476
chr1	161386655	161386872	0.937771	3.54873e-09
chr1	161765284	161765547	0.742283	0.00136372
chr1	167509257	167509519	0.586156	0.0067212
chr1	168398879	168399587	0.610361	0.0217516
chr1	168408729	168409347	1.06718	1.89623e-08
chr1	168420280	168420518	0.903855	0.00430175
chr1	168421141	168422069	0.654113	0.000221092
chr1	168991583	168992251	0.716475	0.0240768
chr1	169571470	169571908	1.02906	2.50562e-05
chr1	169571964	169572951	1.16041	5.06807e-08
chr1	169677401	169677758	0.664136	0.00084082
chr1	169891089	169891382	0.595565	1.73255e-06
chr1	169908488	169909305	0.780255	0.00239687
chr1	171434798	171435486	0.756352	9.04434e-05
chr1	171794126	171794402	0.73105	0.0116832
chr1	172357862	172359341	0.649374	5.99519e-15
chr1	172380399	172381414	0.588476	1.13089e-20
chr1	172845208	172845825	0.609041	5.06398e-06
chr1	172867122	172867858	0.930571	1.75923e-18
chr1	172874878	172875343	0.640055	0.000565339
chr1	174204571	174205651	0.77615	1.43124e-06
chr1	174206479	174206789	0.670179	0.0163635
chr1	174875172	174875743	0.760564	5.99343e-11
chr1	179034199	179035181	0.680244	4.4555e-05
chr1	179036937	179037621	0.633815	5.26837e-05
chr1	180507952	180508153	0.729754	0.000263306
chr1	181044276	181045005	0.70933	0.00141611
chr1	181179507	181180552	0.620925	8.23909e-05
chr1	181430104	181431014	0.829335	0.00923858
chr1	185178460	185179614	0.606762	0.00760333
chr1	186323929	186324209	0.634685	0.0156872
chr1	192489750	192490143	0.877352	4.05717e-05
chr1	192544877	192545510	0.77673	6.33137e-06
chr1	193437769	193438664	0.697843	0.00112994
chr1	197393113	197393450	0.658647	4.09395e-06
chr1	198693405	198693656	0.933757	0.000197623
chr1	199089389	199090277	0.720616	1.34204e-11
chr1	199102304	199102619	0.857537	0.00578619
chr1	199225824	199226638	1.15899	2.51817e-21
chr1	200153123	200153799	1.31925	1.43663e-15
chr1	200207710	200208198	0.87011	1.23518e-05
chr1	200483074	200484038	0.720372	0.00542227
chr1	200627676	200627889	0.89356	0.000178946
chr1	204189004	204189611	0.865764	0.010209
chr1	204452866	204453724	0.951263	2.20768e-19
chr1	204544195	204545056	0.636101	3.64983e-10
chr1	205312981	205314376	0.625149	2.13937e-10
chr1	205480096	205481260	0.652937	4.6909e-06
chr1	205732272	205732507	0.609115	0.0213652
chr1	206050658	206051743	1.22284	1.5232e-12
chr1	206472125	206472289	0.609196	0.00269649
chr1	206578205	206578603	0.988193	9.43013e-05
chr1	206589812	206590740	0.814048	6.86842e-05
chr1	206703424	206704157	0.711643	5.78482e-05
chr1	207831748	207832693	0.630146	2.30978e-10
chr1	208094265	208094869	0.651702	0.000106382
chr1	209815455	209816134	0.908565	0.00155992
chr1	210399451	210401064	0.636422	5.58357e-07
chr1	210446423	210447190	0.66625	3.37995e-05
chr1	211320992	211321331	0.653357	0.0139878
chr1	212158705	212159710	0.681714	0.000606923
chr1	212488512	212488948	1.0989	7.705e-05
chr1	218376972	218377843	0.709372	0.00017079
chr1	221439391	221439754	1.29321	4.82597e-09
chr1	221439798	221440620	1.33181	3.11284e-11
chr1	221708904	221709436	0.773861	2.00319e-06
chr1	221794100	221794743	1.2133	1.54065e-06
chr1	223189822	223190965	0.671394	0.000104575
chr1	223233361	223233780	0.639154	0.000962536
chr1	223244613	223245082	1.09598	1.65173e-06
chr1	223358875	223359110	0.662947	0.0109605
chr1	223726346	223727274	0.954807	4.46433e-12
chr1	223775856	223776792	0.667536	0.000324689
chr1	223831675	223833094	0.755963	1.10221e-12
chr1	224168809	224169477	0.605931	2.18047e-06
chr1	224192565	224192764	0.884233	0.00178688
chr1	224377704	224377978	0.713962	0.00682916
chr1	224387107	224388144	0.659721	4.14567e-09
chr1	224542910	224543202	0.76067	0.0214026
chr1	229327733	229328294	0.630022	0.00378875
chr1	230126710	230127483	0.592949	0.00130572
chr1	234522481	234524000	0.831749	3.98851e-11
chr1	234700138	234700721	0.963455	0.000271541
chr1	235206625	235207765	0.615953	4.83941e-09
chr1	235270597	235271299	0.926556	2.54219e-19
chr1	235876422	235877220	0.787143	7.80034e-11
chr1	235917058	235917886	0.81654	1.94393e-07
chr1	236003944	236004494	0.780989	3.39767e-06
chr1	236066553	236067374	0.9162	2.40097e-12
chr1	236097045	236097580	1.13851	0.000577625
chr1	236531721	236531929	0.852584	0.00311338
chr1	236603555	236603739	0.717107	0.0001971
chr1	240539755	240540331	0.677558	0.0012209
chr1	243595594	243597117	0.792296	4.54211e-07
chr1	243842241	243842525	0.613968	0.000526611
chr1	244010019	244010596	0.606194	0.00221879
chr1	244322997	244323340	1.18954	6.77417e-06
chr1	244599664	244600493	0.767054	1.99664e-06
chr1	246329725	246330360	1.09774	5.24599e-09
chr1	247936908	247937768	0.604878	0.000202672
chr1	248816126	248816586	0.799797	0.00486291
chr2	445032	445836	0.796146	0.00143746
chr2	3222530	3223668	0.850023	1.30008e-17
chr2	3596009	3596322	1.30441	0.00029866
chr2	6878635	6879040	0.966551	1.18639e-06
chr2	8239711	8240170	1.22315	1.62668e-05
chr2	8487698	8488883	0.631734	3.5506e-08
chr2	9552471	9552837	0.895387	7.98131e-05
chr2	9779555	9780665	0.71202	1.44277e-07
chr2	9781949	9782892	0.678414	3.40699e-15
chr2	10653398	10654551	0.649999	0.00404956
chr2	11584126	11584670	0.608089	0.000148369
chr2	11866771	11867346	0.900498	1.64642e-06
chr2	12005597	12006454	0.647427	6.86143e-10
chr2	12293912	12294271	0.720208	0.0152007
chr2	18605046	18605621	1.29889	0.00300145
chr2	24214784	24215452	0.741379	0.00114055
chr2	24586833	24587339	0.90826	2.67145e-05
chr2	24826071	24827038	0.650118	0.00818119
chr2	25145806	25146205	0.581989	0.0184053
chr2	25597883	25598338	1.49052	1.0402e-05
chr2	26043946	26044821	0.986555	8.46971e-11
chr2	27897629	27898043	0.656907	0.00300385
chr2	27960265	27961022	0.625541	0.00138782
chr2	28624694	28624910	0.654226	2.34118e-06
chr2	28784474	28785197	0.909921	1.70906e-08
chr2	28895676	28895863	0.735089	3.15362e-05
chr2	29000329	29001534	0.665011	0.00186679
chr2	33497129	33497775	0.927506	4.98226e-07
chr2	37005065	37005776	0.609687	0.00172856
chr2	37149425	37150336	1.00764	5.38596e-09
chr2	37243166	37244539	1.08113	1.68562e-07
chr2	37389971	37391230	0.853884	2.63797e-15
chr2	37616714	37616942	0.663761	0.00057985
chr2	37624103	37624860	0.755515	0.000279671
chr2	37635058	37636349	0.761288	4.45291e-12
chr2	37645408	37646047	0.624148	0.000870253
chr2	38578751	38579322	0.594733	0.00570704
chr2	42144594	42144950	0.740141	0.00121822
chr2	43293757	43294465	0.729952	0.00646886
chr2	43508186	43508833	0.748531	0.00442842
chr2	43578592	43579926	0.764338	0.00255105
chr2	46226635	46226981	1.0707	4.83817e-05
chr2	46634649	46635424	1.01987	1.15108e-10
chr2	46982424	46982631	0.93398	0.000377831
chr2	47086087	47086545	1.31893	5.11307e-06
chr2	48416231	48416450	0.671332	0.000740017
chr2	54572307	54572610	0.618841	0.00388508
chr2	54903918	54904553	0.859488	0.000330466
chr2	55062982	55063700	0.716865	0.000341107
chr2	55590736	55591498	1.1882	7.46779e-06
chr2	60890728	60891558	0.581295	0.000606573
chr2	62200161	62200871	0.880011	3.5462e-17
chr2	63850581	63851075	0.667497	2.74629e-05
chr2	64035054	64035890	0.620529	3.90228e-12
chr2	64179805	64180136	0.859687	0.000349987
chr2	64203309	64203467	0.784408	0.00017773
chr2	64207351	64207934	1.6932	2.88643e-18
chr2	64213074	64213311	1.35515	2.18015e-10
chr2	64698653	64699445	0.78331	1.34447e-05
chr2	65232690	65232923	0.974212	4.27477e-06
chr2	68188877	68189228	0.706012	3.84362e-05
chr2	68190413	68191631	0.679465	2.19173e-05
chr2	68387317	68388462	0.688783	1.88034e-06
chr2	68426810	68428003	0.604699	0.00172856
chr2	68740656	68740877	0.583257	0.00382764
chr2	68762765	68763078	0.630228	1.39977e-07
chr2	69499870	69500661	0.657651	0.00020098
chr2	69556091	69556311	0.715274	0.00150393
chr2	69616533	69617088	0.717016	5.65992e-05
chr2	71049742	71050014	1.22453	8.29595e-10
chr2	71071684	71072217	0.707544	3.76584e-13
chr2	73830831	73831376	0.614012	0.00237638
chr2	74185806	74186388	0.772239	0.000253878
chr2	85001608	85002121	1.24611	3.54818e-10
chr2	85003842	85004188	0.815255	0.00897054
chr2	85628734	85628986	1.32294	3.92769e-07
chr2	86238265	86238989	0.774729	3.24312e-08
chr2	87524743	87525155	1.20839	4.53668e-10
chr2	87608264	87609078	0.795329	0.00154523
chr2	88454836	88455085	0.731048	0.0121381
chr2	88599947	88600664	1.52328	4.1807e-17
chr2	96341778	96342561	0.805028	0.000355813
chr2	98175857	98176183	0.75172	0.0146609
chr2	98691319	98691830	1.35419	3.0319e-07
chr2	98692404	98692948	0.644731	0.00105007
chr2	99348000	99348779	0.92614	1.39506e-09
chr2	101651448	101652382	0.652347	9.4862e-12
chr2	101710515	101711196	0.843319	1.29296e-05
chr2	101805900	101806498	0.789471	0.000893967
chr2	101830573	101830894	0.884683	0.000140842
chr2	102227379	102228247	0.874927	1.71455e-07
chr2	105674947	105675573	0.992073	0.000503648
chr2	105765521	105766234	0.814067	1.83137e-11
chr2	105782238	105782524	0.750659	4.19045e-09
chr2	105802511	105803045	1.13308	4.85801e-26
chr2	105808782	105809742	0.802426	3.74431e-08
chr2	105836744	105837687	0.679509	0.00145961
chr2	106106679	106106941	0.728926	0.00150345
chr2	106144553	106145238	0.920699	2.28656e-09
chr2	108580720	108581408	0.622571	0.00870651
chr2	108658575	108659000	0.996235	3.46351e-06
chr2	109902220	109902595	0.900977	0.000572664
chr2	110468910	110469285	0.840961	0.00049768
chr2	110804748	110805466	1.10359	5.51758e-06
chr2	111168435	111169557	0.597917	0.000526434
chr2	111425666	111426083	0.731978	1.49004e-05
chr2	117820427	117820811	1.13297	1.81633e-06
chr2	121489394	121489679	1.22604	3.04387e-07
chr2	127455820	127456925	0.741398	0.00512789
chr2	134324804	134325339	0.901529	0.000168367
chr2	135948247	135949457	1.04894	1.52835e-07
chr2	135962407	135963215	0.594893	6.04619e-06
chr2	136056357	136056832	0.910234	1.92775e-08
chr2	136056944	136057694	0.752524	9.20035e-11
chr2	143225893	143226701	0.626712	8.36069e-05
chr2	143252237	143252579	0.918188	0.000892967
chr2	143255708	143256369	0.993106	6.86944e-17
chr2	143729915	143730660	0.927232	3.09319e-05
chr2	144454543	144455166	0.61279	0.00868977
chr2	144471354	144471727	0.916634	0.00377801
chr2	147181349	147182874	1.01463	1.02459e-06
chr2	148657878	148659494	0.699093	5.68323e-10
chr2	151363825	151364070	0.955602	0.00449916
chr2	155378131	155378667	1.04071	7.73159e-05
chr2	157477257	157477814	0.838797	0.00661834
chr2	159895233	159895902	0.926055	5.27604e-07
chr2	160265816	160266567	0.732802	0.000111632
chr2	160325274	160325737	0.797514	0.00494553
chr2	160381440	160382291	0.597546	0.00242245
chr2	160472010	160472259	0.95419	0.000963585
chr2	160472873	160473251	0.60369	0.0172273
chr2	160940599	160941504	0.755647	8.0204e-05
chr2	161077232	161078386	0.638037	3.61001e-10
chr2	161136693	161137334	0.731972	1.21398e-13
chr2	161166521	161167437	0.856607	1.44381e-06
chr2	161199626	161201122	0.686932	1.56109e-05
chr2	161625392	161625630	0.606778	0.01843
chr2	169105543	169105725	0.637991	0.00936789
chr2	169933201	169933439	0.663569	0.00121053
chr2	174752387	174753677	0.702043	0.000280057
chr2	181106750	181107313	0.977441	2.24861e-05
chr2	181146237	181146498	0.631915	0.0165803
chr2	181224698	181225331	0.734063	2.31804e-06
chr2	181307669	181307900	0.613179	7.87599e-05
chr2	181334303	181334782	0.624123	0.00551391
chr2	181471873	181472217	0.946132	4.19615e-07
chr2	190663905	190664510	0.696044	0.000337257
chr2	190984609	190985061	0.975752	0.000116366
chr2	191015354	191015525	0.960071	5.12408e-08
chr2	191078542	191078758	0.641297	0.00529039
chr2	191127108	191127602	0.620865	0.000488644
chr2	191204307	191204976	1.03478	1.60822e-12
chr2	191637484	191638881	0.609832	2.20307e-10
chr2	195564043	195564543	0.713009	3.61782e-05
chr2	196278404	196278838	0.999498	0.0168976
chr2	196932275	196932654	0.706406	8.91059e-06
chr2	196935372	196935927	0.794208	1.24792e-05
chr2	197191514	197192333	0.664033	9.61153e-15
chr2	197211868	197212241	0.70971	5.19543e-07
chr2	197810035	197810363	0.652611	0.00178893
chr2	197888985	197889481	0.824956	5.43463e-10
chr2	197891483	197891689	0.694089	2.71558e-05
chr2	198004858	198005906	0.588948	8.4133e-09
chr2	200376508	200376762	0.648026	1.97776e-05
chr2	201252250	201252862	1.03342	5.69696e-15
chr2	201431687	201432798	0.594783	3.36464e-05
chr2	202278016	202278685	1.20902	1.45588e-08
chr2	203729920	203730725	0.857425	2.35265e-10
chr2	203958899	203960410	0.886462	2.76275e-05
chr2	203960594	203961922	0.834181	0.000124687
chr2	203986948	203988301	0.599459	1.09321e-07
chr2	203998273	203998704	0.65813	0.000113118
chr2	204019640	204020006	0.721882	0.0123565
chr2	205763531	205764616	0.610365	0.00331999
chr2	208100258	208101709	1.10317	0.000716064
chr2	208311089	208311702	0.779756	0.0112699
chr2	208312039	208312429	0.988872	0.00161827
chr2	213157335	213157677	0.882888	3.393e-06
chr2	216170421	216170822	0.877801	0.000346541
chr2	218733585	218734139	1.07283	5.75819e-06
chr2	224523348	224524960	0.692148	6.28701e-14
chr2	224887172	224887407	0.580127	0.0104236
chr2	224926257	224926496	0.587747	0.0028193
chr2	225056621	225057035	0.651191	0.00927637
chr2	227411245	227411823	0.811812	1.27741e-05
chr2	229821728	229822786	0.79536	1.45031e-06
chr2	229832401	229832853	0.599353	0.00571873
chr2	229835173	229835356	0.948781	1.03298e-05
chr2	230447428	230448590	1.1079	2.09413e-15
chr2	230636424	230637386	0.951656	1.75206e-08
chr2	230751040	230751565	0.8237	0.000191312
chr2	230770872	230771110	0.619105	0.00339637
chr2	231405576	231406058	0.856789	1.2972e-05
chr2	231425697	231426718	1.04769	1.47764e-05
chr2	232781738	232782384	1.36905	1.21852e-06
chr2	233247755	233248114	0.877781	0.00308354
chr2	234322524	234323907	0.995761	3.8642e-11
chr2	238439072	238440166	0.643665	0.000438235
chr2	239257607	239257825	0.935567	0.00641833
chr2	239294029	239294350	1.02479	6.07322e-07
chr2	239544890	239545692	0.587008	0.00661058
chr2	239927351	239928067	0.795113	8.7216e-07
chr2	240881952	240882255	0.778434	0.00940448
chr2	241127620	241128324	0.850906	7.16317e-08
chr2	241953728	241953958	1.40444	0.00607586
chr3	3109464	3109744	1.09342	0.000227802
chr3	3109803	3110741	0.613931	0.0107313
chr3	3178004	3178204	0.969235	5.43492e-07
chr3	3178629	3178825	0.582209	5.34729e-05
chr3	4749560	4751433	0.583083	0.00150766
chr3	4850121	4851468	0.827592	6.8901e-12
chr3	4908485	4909247	0.742546	6.1068e-07
chr3	4983762	4984491	0.62196	0.0038725
chr3	5006555	5007153	1.15756	2.84174e-10
chr3	5194741	5195102	0.58654	2.17198e-05
chr3	9452302	9453054	0.78489	4.32452e-07
chr3	9909236	9909882	0.7156	0.0160461
chr3	10192080	10192468	1.27908	7.38495e-11
chr3	10284282	10285258	0.951585	1.86174e-08
chr3	12003412	12004618	0.604625	0.00312247
chr3	13544222	13544969	0.852484	1.89538e-06
chr3	14125698	14126115	0.696613	5.54542e-07
chr3	15054846	15055618	0.583783	6.53874e-05
chr3	15269452	15269865	0.6058	0.000397055
chr3	15303999	15304964	0.591123	0.0151903
chr3	15310502	15311250	1.0581	7.9602e-08
chr3	15356246	15357089	0.747086	5.09372e-10
chr3	15535673	15536449	0.603434	4.93704e-05
chr3	15795851	15796262	0.583846	0.00919335
chr3	15796892	15797054	0.611091	0.0168209
chr3	15797110	15798303	0.607675	1.49378e-05
chr3	16378932	16379266	0.967865	2.19173e-05
chr3	16904710	16904917	0.935722	4.44273e-07
chr3	16905061	16905455	0.794343	5.80763e-06
chr3	16906804	16907065	1.02749	1.58841e-13
chr3	17022696	17023529	1.27445	6.53561e-19
chr3	17179810	17180270	0.756925	5.9545e-07
chr3	18717689	18718000	0.949423	0.000755015
chr3	18752323	18753258	0.884412	0.000664777
chr3	20054506	20055833	0.584905	0.000195074
chr3	20103706	20104991	0.590814	0.000347788
chr3	29686873	29687226	1.4248	4.38999e-06
chr3	31421385	31422364	0.900206	1.09378e-05
chr3	33645149	33646121	0.683556	4.97154e-11
chr3	37144777	37145153	0.841726	0.000863187
chr3	37174731	37175124	0.811922	8.65451e-07
chr3	39267417	39268548	0.583486	6.25029e-05
chr3	39327580	39328554	0.709776	0.00113798
chr3	43584007	43584391	0.81435	0.000453743
chr3	44981271	44982351	0.808186	3.5268e-06
chr3	45961987	45962302	0.634563	0.0128654
chr3	46111059	46111464	1.41761	0.00157699
chr3	48087502	48088004	0.61314	1.19254e-13
chr3	49377435	49377954	0.963071	3.73334e-05
chr3	49415643	49416596	0.788205	3.47435e-29
chr3	49872692	49873298	1.13971	4.21518e-11
chr3	50316590	50317171	0.596767	0.0021338
chr3	50526088	50526337	0.676285	0.00211429
chr3	52268094	52268371	1.1461	2.70013e-07
chr3	52310776	52311479	0.80854	1.30679e-06
chr3	53100781	53101537	1.10598	0.000161715
chr3	53102528	53103153	1.14242	3.53645e-06
chr3	53109100	53109534	0.977573	0.000548064
chr3	53110244	53110648	0.726031	9.09404e-06
chr3	56753240	56753494	0.905357	0.00682396
chr3	57787851	57788254	0.886503	3.78027e-05
chr3	58034699	58035660	0.60226	6.47539e-11
chr3	58111621	58112050	0.730601	0.00568572
chr3	58324107	58325202	0.945304	2.62279e-07
chr3	59502878	59503173	1.00532	0.00213045
chr3	66472192	66474192	1.04276	1.08478e-10
chr3	70982430	70983375	1.00286	2.23063e-07
chr3	71063576	71063752	0.905365	9.12988e-08
chr3	71083896	71084117	0.684726	0.000827105
chr3	71392208	71392785	0.668352	1.2257e-05
chr3	71393085	71393468	1.26586	1.38606e-07
chr3	71703902	71704280	0.789725	5.90136e-07
chr3	73028901	73029655	0.741371	0.0113939
chr3	88219329	88219751	0.585115	0.0178909
chr3	97815569	97815970	0.740495	0.00287082
chr3	98538580	98538872	0.883842	0.0111752
chr3	98655695	98656032	1.3698	0.00279927
chr3	99867928	99868635	0.614496	0.00506215
chr3	100209899	100211297	0.655195	1.15969e-09
chr3	100650678	100651522	0.649677	0.000399715
chr3	100662423	100662728	0.819832	0.000149582
chr3	100760986	100761729	0.6294	0.000165997
chr3	101861366	101862767	0.694871	1.38448e-06
chr3	101862866	101863365	0.828028	2.15163e-06
chr3	101901985	101902372	0.767524	0.0101261
chr3	102235762	102235978	1.03091	0.0181437
chr3	105801347	105801812	0.653612	0.000250007
chr3	105806186	105806765	0.931692	3.22685e-06
chr3	105829883	105830823	0.606549	3.50507e-09
chr3	106533839	106534746	0.652855	0.0228041
chr3	108406444	108407236	0.734931	0.000267373
chr3	108862403	108863841	1.26796	1.60812e-15
chr3	111260924	111261187	0.876071	0.00204694
chr3	111571791	111572486	0.588662	0.00202549
chr3	111712239	111712794	0.918092	0.00837185
chr3	112132554	112133818	0.725701	2.19465e-16
chr3	112134632	112135158	0.978642	6.91912e-15
chr3	112143142	112144230	0.81912	2.4033e-08
chr3	112489773	112490682	0.776016	4.19045e-09
chr3	112496368	112496869	0.588846	1.46165e-08
chr3	113000729	113000975	0.949597	5.79008e-05
chr3	113731512	113731965	0.639978	0.0214621
chr3	114323566	114324422	0.645535	0.00936089
chr3	115790796	115791115	0.913539	0.00528763
chr3	119239215	119239493	0.655736	2.40186e-05
chr3	119559438	119560184	0.58678	2.16176e-09
chr3	119562283	119563160	1.87158	4.66512e-40
chr3	119582149	119582550	1.04979	1.9801e-05
chr3	119700409	119700901	1.00624	1.40676e-07
chr3	122030259	122031263	0.593231	0.0185995
chr3	122322252	122323372	0.923713	3.43713e-06
chr3	122497456	122497816	0.864974	5.25853e-05
chr3	122572942	122573255	0.671218	0.00035265
chr3	122609599	122610478	0.763291	0.00335727
chr3	125742951	125743144	1.04981	7.88667e-05
chr3	126671590	126671854	0.736252	0.0104709
chr3	130850029	130851135	1.41518	8.76011e-21
chr3	131042228	131042833	0.659734	2.40459e-07
chr3	132650235	132650456	1.49167	1.66707e-05
chr3	136919507	136920221	0.697797	3.76556e-10
chr3	136932562	136933280	0.927128	1.42717e-06
chr3	141011361	141012203	0.794896	5.39556e-09
chr3	143036364	143037165	0.905154	9.97925e-08
chr3	150589834	150590094	0.677693	0.0163831
chr3	150722796	150723244	0.658279	0.00051636
chr3	150751380	150751642	0.596029	0.0149521
chr3	151183159	151184193	0.709436	2.20294e-05
chr3	151276204	151277216	0.58571	0.000292797
chr3	151283414	151284549	0.597118	0.00194591
chr3	152199144	152199976	0.650911	4.85304e-08
chr3	152204276	152204732	0.768982	4.62865e-05
chr3	152222368	152222660	0.620209	0.00362792
chr3	152302453	152302795	0.679665	8.1292e-05
chr3	152309713	152310554	0.723029	2.8576e-06
chr3	152384442	152384890	0.676113	5.12587e-05
chr3	152399388	152399773	0.872627	0.000125854
chr3	152402784	152404030	1.3324	8.32238e-17
chr3	152447558	152447906	1.11686	7.72615e-11
chr3	153442805	153443436	0.622323	0.000684202
chr3	156291122	156292247	0.916839	0.000200847
chr3	157119275	157120208	0.790768	0.0013556
chr3	161349380	161350442	0.633511	3.20943e-05
chr3	167750233	167750837	0.745303	3.81728e-06
chr3	169748572	169749033	0.65057	0.00396716
chr3	171286546	171287241	1.11691	2.8345e-15
chr3	172129677	172130742	0.763192	2.06671e-06
chr3	172138746	172139171	1.01903	7.51753e-05
chr3	172513383	172513961	0.91942	1.62069e-11
chr3	172517860	172518367	0.694582	4.1707e-07
chr3	172550460	172550882	0.880251	0.0168751
chr3	177144923	177145724	0.86488	1.16201e-13
chr3	177180101	177180473	0.828955	0.000743542
chr3	177378123	177378655	1.01799	6.59269e-06
chr3	179149544	179149854	1.06816	4.72658e-12
chr3	179180147	179180783	0.835083	5.13664e-05
chr3	179181023	179181501	0.893748	0.00140584
chr3	179195552	179196493	0.696721	1.79416e-09
chr3	179882402	179882765	0.627854	0.0152163
chr3	179898082	179898323	0.768576	0.0046668
chr3	183285722	183286474	0.720198	3.63765e-18
chr3	183366472	183366945	0.852727	0.000674236
chr3	183404267	183404714	0.721416	0.00716566
chr3	184815238	184815514	0.642311	0.0154187
chr3	186533951	186534788	1.03256	1.06574e-11
chr3	187029059	187029274	0.742214	0.000746515
chr3	187769772	187770873	1.37348	1.78911e-24
chr3	187777136	187778006	0.74716	1.39511e-05
chr3	187799952	187800509	0.902065	6.83811e-09
chr3	188339238	188340317	0.826614	2.00707e-08
chr3	189071342	189072033	0.721294	0.00414688
chr3	191245974	191246353	0.801847	6.43876e-05
chr3	192819054	192819574	1.64295	1.25795e-05
chr3	192892789	192893973	0.944743	4.60679e-08
chr3	194520850	194521168	0.815768	6.75163e-05
chr3	195133449	195134014	0.610752	4.99728e-05
chr3	195711444	195712831	0.657593	0.022009
chr3	195960787	195961681	0.624829	0.00221104
chr3	196111762	196112559	0.774478	6.18545e-05
chr3	197168413	197168984	0.795005	9.69051e-05
chr3	197793314	197793653	0.956734	0.000206146
chr3	198071807	198072275	0.669774	0.00999582
chr4	11542	12458	0.58135	0.00195005
chr4	924058	924431	1.3935	2.40831e-11
chr4	924579	925205	1.60641	5.85533e-19
chr4	1025892	1026826	0.628483	2.61765e-05
chr4	1306115	1306551	0.67474	0.00409989
chr4	2745913	2746891	1.34615	1.83691e-19
chr4	2936783	2937092	0.721696	0.000148941
chr4	6855421	6856348	0.581365	0.010465
chr4	6999129	7000072	1.02128	2.33769e-06
chr4	8201529	8201854	0.702342	0.000510899
chr4	8238061	8238508	0.600652	0.00833282
chr4	10106367	10106995	0.663204	0.00169608
chr4	10722732	10723539	0.716334	4.27812e-05
chr4	26074120	26075108	0.688193	3.15757e-05
chr4	26088312	26088999	0.632449	0.00656921
chr4	26175059	26175940	1.12856	7.63646e-08
chr4	26907809	26908186	0.602806	0.00605759
chr4	26959208	26960131	0.720084	0.000226223
chr4	27000849	27001470	0.583784	1.30437e-06
chr4	36209921	36210533	0.602318	4.08126e-05
chr4	36322543	36323572	0.5948	3.42299e-10
chr4	36325561	36325828	0.660182	6.07532e-08
chr4	36348451	36349021	0.911887	1.33467e-06
chr4	37892611	37892893	0.646986	1.29493e-10
chr4	38160588	38161752	0.701917	1.02279e-10
chr4	38320917	38321174	1.00587	1.76061e-05
chr4	38819493	38820120	1.37949	4.12295e-08
chr4	38837670	38838382	0.585632	9.82267e-06
chr4	38957311	38958233	0.703577	0.00111635
chr4	38984192	38985184	0.687694	0.000163006
chr4	39700128	39700359	0.978706	3.82848e-13
chr4	40200971	40201301	0.656713	2.19025e-18
chr4	40241934	40242275	0.59087	2.61665e-05
chr4	40462362	40462761	1.61483	4.16883e-07
chr4	40702105	40702459	0.934996	0.00106948
chr4	40744329	40744611	1.13291	1.52681e-05
chr4	47839115	47839661	0.944925	1.21256e-12
chr4	48681871	48682181	0.800185	3.40392e-07
chr4	48699555	48700451	0.851957	1.09359e-05
chr4	56762766	56763414	0.820182	0.000209965
chr4	56817728	56818449	0.61025	0.000948534
chr4	67522898	67523894	0.986618	6.59142e-09
chr4	70721755	70722930	0.594681	3.90679e-05
chr4	71004270	71005051	0.65687	1.38481e-06
chr4	71006190	71006642	0.583614	2.90195e-06
chr4	73067000	73067291	0.742845	5.33214e-07
chr4	74543185	74543783	0.590647	0.000837458
chr4	74624719	74625322	0.690717	0.00110618
chr4	75654763	75656211	0.691824	2.48369e-08
chr4	76023339	76023839	1.08994	2.48391e-08
chr4	77137486	77137732	0.67416	0.0225776
chr4	77821785	77822141	0.584084	3.25871e-06
chr4	77877181	77877484	0.862891	0.000117713
chr4	80005930	80006175	1.01957	0.000421974
chr4	80058069	80059171	0.601855	7.7991e-13
chr4	80127329	80127691	0.716274	0.00587745
chr4	81492881	81493220	0.990093	3.93723e-09
chr4	81724872	81725416	0.651246	0.00273202
chr4	83153162	83153657	0.889716	0.0128643
chr4	86359851	86360601	0.582328	3.13422e-06
chr4	86543871	86545467	0.719506	2.09403e-05
chr4	86977594	86978225	0.937667	1.70571e-05
chr4	87060943	87061506	0.811219	0.000799315
chr4	87103151	87104404	0.750757	1.50693e-10
chr4	87353554	87353986	0.776835	0.011142
chr4	88381851	88382023	0.819255	3.60836e-08
chr4	88382322	88383051	0.927515	2.37285e-19
chr4	89029376	89030074	0.658887	2.95344e-05
chr4	89243300	89244338	1.35177	6.2726e-21
chr4	98203318	98204636	1.24054	4.88488e-08
chr4	98283688	98284122	0.585563	0.00189115
chr4	98601742	98602103	0.653929	0.00222961
chr4	98688409	98690010	0.720177	1.99964e-11
chr4	99920947	99921554	0.647217	2.48677e-05
chr4	100096079	100096372	0.617748	1.60924e-08
chr4	100549362	100549623	0.788229	0.0159082
chr4	101205810	101206323	0.594794	0.00338243
chr4	101284423	101284930	1.09101	1.85436e-08
chr4	101287434	101287642	0.77648	0.0126041
chr4	101526847	101527968	0.71566	6.31911e-12
chr4	102535360	102535815	1.18307	1.64433e-09
chr4	102535888	102536123	1.072	2.84843e-07
chr4	102552659	102553327	0.882772	2.59949e-07
chr4	102559649	102559971	0.609146	4.42292e-05
chr4	102565229	102565404	1.03784	0.00031985
chr4	102578900	102579165	0.599719	0.00057985
chr4	102580507	102580783	1.03812	0.00372798
chr4	104904167	104904385	0.798326	0.0112779
chr4	104943314	104943783	0.849238	0.00746913
chr4	105305894	105306946	0.833759	2.02552e-06
chr4	108071798	108072043	0.798522	3.98932e-10
chr4	108072139	108073111	0.983081	8.32238e-17
chr4	108118424	108119208	0.845302	3.74989e-10
chr4	108149791	108149995	0.775602	9.79985e-05
chr4	109587952	109588872	0.603096	0.000794965
chr4	112288443	112288868	0.763617	6.20754e-08
chr4	112817918	112818339	0.784397	0.000764988
chr4	113355358	113356430	0.613373	7.35725e-09
chr4	122633312	122633569	0.61397	0.00970149
chr4	122914378	122914753	0.801657	0.0105881
chr4	128861770	128863788	0.731151	8.98502e-12
chr4	139419292	139419715	0.601726	0.0212624
chr4	140556492	140557164	1.12439	2.01978e-10
chr4	142265443	142266071	0.739431	0.000637592
chr4	145177079	145177294	0.842073	2.24744e-07
chr4	145807956	145808701	1.00247	0.000109633
chr4	146458328	146459028	0.782334	2.04851e-13
chr4	147846073	147846972	0.660431	0.01158
chr4	148056854	148057293	0.695094	1.15276e-05
chr4	150962232	150962571	0.750751	0.0213512
chr4	153486420	153486587	0.68157	0.000133395
chr4	153535660	153536579	0.721918	7.91107e-09
chr4	163662846	163663138	0.912099	0.000340815
chr4	166045026	166045969	0.646728	0.0189052
chr4	168306393	168306798	0.829673	0.00534961
chr4	168509723	168510421	0.903233	1.45884e-06
chr4	184237493	184238094	0.896172	2.17292e-05
chr4	184319368	184319975	0.852012	0.000251189
chr4	184328143	184328744	0.867488	0.0010264
chr4	184382181	184382811	0.944997	0.00141507
chr4	184459457	184459817	1.07131	0.000588359
chr4	184583666	184584559	0.8229	5.1289e-06
chr5	458825	459230	1.14509	1.03298e-05
chr5	756974	757300	0.922639	0.000232617
chr5	758892	759562	0.705114	4.46433e-12
chr5	846318	847482	0.717887	0.00603345
chr5	1104450	1104962	0.604391	0.000537235
chr5	1105489	1106475	0.688231	1.12023e-08
chr5	1106781	1107228	0.7571	2.00921e-06
chr5	1500734	1502817	0.582865	0.00202549
chr5	14365714	14366451	0.967669	1.166e-06
chr5	14671280	14671810	1.27981	7.42294e-13
chr5	32276428	32277034	0.928722	4.52288e-10
chr5	32531370	32532775	0.589182	3.04432e-16
chr5	32542607	32543069	0.637146	0.0131846
chr5	34924000	34924285	1.05809	0.000269727
chr5	35129785	35130566	0.659793	0.00154369
chr5	35672897	35673547	0.684902	1.22303e-07
chr5	39175237	39175515	0.637161	0.016839
chr5	50563849	50564590	0.748482	1.25203e-07
chr5	52469463	52469806	0.684869	1.52776e-06
chr5	53069665	53070025	1.06759	0.000616771
chr5	55958922	55959613	0.779186	9.80424e-06
chr5	55977369	55977552	0.594221	0.00172811
chr5	56647089	56647817	0.805755	0.00166605
chr5	56711206	56711586	0.644084	0.00617245
chr5	56829030	56830007	0.614491	9.80232e-06
chr5	56849615	56850104	1.17539	1.3178e-05
chr5	56852123	56852966	0.777096	3.35853e-08
chr5	56862880	56863448	0.737224	0.00014366
chr5	57219250	57219730	1.12183	1.036e-08
chr5	57246212	57246843	0.62036	0.000341656
chr5	58934021	58935150	0.668462	3.66607e-07
chr5	59036384	59036689	0.670991	0.000499567
chr5	59132209	59132518	0.763846	0.000126579
chr5	61304951	61305484	0.931564	4.98787e-07
chr5	65721028	65721268	0.802546	1.12438e-10
chr5	65774187	65774873	1.2401	1.71455e-10
chr5	65790419	65790786	0.803681	0.000801451
chr5	66010275	66010928	0.952235	1.02122e-07
chr5	66821620	66822726	0.779376	0.00124679
chr5	67161016	67161359	0.66849	9.21391e-05
chr5	67416332	67417037	0.783514	8.41183e-06
chr5	68432755	68433087	0.905453	0.000269727
chr5	74953964	74954441	1.4041	3.18014e-05
chr5	75566502	75567235	0.969941	1.28056e-06
chr5	76467135	76467600	0.931336	0.00179125
chr5	76608736	76609321	0.668238	0.000717712
chr5	79229204	79230297	1.04856	1.45859e-09
chr5	80125846	80126633	0.653918	0.000432238
chr5	80240393	80240881	0.711993	1.94253e-07
chr5	82512109	82512366	0.619536	0.0154169
chr5	87230992	87231722	0.840838	4.55442e-06
chr5	87330523	87331153	0.591312	0.00362473
chr5	87331310	87331562	0.790644	0.00186759
chr5	90940387	90941013	0.723795	6.34442e-05
chr5	91059362	91059727	1.21854	2.42236e-05
chr5	91266385	91266662	0.819835	0.000934954
chr5	93622051	93622860	0.583889	5.06985e-10
chr5	93995076	93995352	0.775638	0.00413307
chr5	95892837	95893084	0.707312	0.00476753
chr5	96538719	96539239	0.686896	0.00298693
chr5	96714887	96715437	0.986294	5.12816e-18
chr5	96715615	96716568	0.841006	2.16439e-06
chr5	96794656	96795300	0.702662	5.1937e-05
chr5	96893333	96893672	1.53405	7.70057e-07
chr5	97004386	97004819	0.915767	0.00129571
chr5	99004678	99005767	0.712291	1.8926e-06
chr5	100840276	100840750	0.853871	7.79689e-08
chr5	110751983	110753329	0.617577	1.42888e-05
chr5	111226021	111226215	0.696295	1.12627e-07
chr5	111254129	111255451	1.13351	6.21513e-17
chr5	111336993	111337609	1.24121	2.64824e-08
chr5	112417873	112418915	0.914642	0.000105575
chr5	112492301	112492660	0.999401	0.000289285
chr5	112869996	112870434	0.620881	0.00233414
chr5	112878645	112879487	0.895897	3.70768e-07
chr5	113020524	113020797	0.658313	5.55269e-05
chr5	113273841	113274281	0.611344	0.00568081
chr5	119274633	119275121	0.841315	0.000537206
chr5	119285670	119286020	0.646443	7.17481e-05
chr5	119397485	119398085	0.79662	3.29943e-06
chr5	123460025	123460821	1.32497	1.07315e-12
chr5	123515808	123516306	0.704162	1.83964e-09
chr5	123549173	123550086	1.11533	3.5528e-17
chr5	127892531	127893536	0.691398	0.000893967
chr5	129114443	129115235	0.632038	0.00270029
chr5	131254794	131255031	1.12239	2.77812e-07
chr5	131323433	131323696	0.873344	1.53216e-07
chr5	131344365	131344591	0.671714	0.00208393
chr5	131640299	131641066	0.79329	4.11543e-07
chr5	132019890	132020867	0.9768	2.36839e-19
chr5	132334678	132335362	0.69121	0.00319303
chr5	132395282	132395632	0.922868	0.000178889
chr5	132458618	132458900	0.670202	0.000101177
chr5	132477878	132478408	0.771848	3.40649e-11
chr5	132479511	132479958	0.723705	6.1205e-08
chr5	132480096	132480385	0.701275	8.82594e-09
chr5	132480455	132482256	0.792381	1.41008e-11
chr5	132494771	132495051	0.771002	2.06803e-13
chr5	132520727	132521154	0.751592	0.000547004
chr5	132751528	132751793	1.33354	1.71644e-10
chr5	133321698	133322482	1.57803	5.7089e-07
chr5	133396445	133397201	0.815793	0.000309691
chr5	134813257	134814218	1.26345	6.25475e-11
chr5	138408032	138408381	0.705512	0.00144023
chr5	139553204	139553535	0.708079	0.00572489
chr5	140259191	140259989	0.844914	2.79804e-05
chr5	140261197	140262197	0.738836	9.22982e-06
chr5	140266692	140267988	0.715824	1.09403e-06
chr5	140292890	140293799	0.980401	2.67902e-09
chr5	142128388	142129332	0.638839	5.22843e-05
chr5	142472199	142472714	1.10818	6.35526e-07
chr5	143355715	143356241	0.837999	1.59376e-10
chr5	143446609	143447331	0.683796	0.000617577
chr5	150398522	150399373	0.812823	2.27162e-08
chr5	151083397	151083773	1.01185	6.61875e-11
chr5	151085503	151085754	0.697498	4.6365e-06
chr5	151749476	151750138	1.15475	2.32248e-11
chr5	154197009	154198769	0.63659	0.000199748
chr5	156401968	156403049	0.740957	2.77924e-07
chr5	157195989	157196511	0.655534	0.000163881
chr5	157198357	157199045	0.626559	0.00546628
chr5	157295030	157296032	0.663802	0.00226026
chr5	157464322	157464776	0.694198	0.00596283
chr5	159178982	159179387	1.40564	3.45922e-10
chr5	163506894	163507055	0.678069	4.47638e-07
chr5	168227671	168228737	0.892663	0.00713173
chr5	169671153	169671554	0.979295	0.000834556
chr5	170269605	170269922	0.866634	0.00493097
chr5	172274866	172275739	0.952884	7.16317e-08
chr5	173166357	173166586	0.617462	0.00594651
chr5	176017043	176017846	0.647695	6.27035e-08
chr5	176547846	176548145	0.797586	6.49076e-05
chr5	176654924	176655245	0.79189	0.000126579
chr5	177379241	177379723	0.749998	0.00260124
chr5	177440173	177440690	0.77952	5.84728e-08
chr5	177478875	177479666	0.589136	0.00323876
chr5	177825936	177826737	0.698802	1.0691e-08
chr5	177945966	177946224	1.15652	5.16427e-08
chr6	147880	149063	0.694815	0.000110008
chr6	195665	196409	0.660153	1.42433e-05
chr6	2733342	2733671	0.826746	0.0106554
chr6	4022293	4022659	0.59382	2.44186e-06
chr6	4059069	4060258	0.799642	4.41548e-06
chr6	4801442	4802062	0.869643	8.90339e-06
chr6	5681521	5681820	0.84078	0.00338295
chr6	6515649	6516998	0.629721	0.00617821
chr6	11198618	11199792	0.762686	5.02159e-11
chr6	11236427	11236700	1.14143	2.02176e-18
chr6	11277427	11278546	0.862191	2.08944e-07
chr6	11318036	11318831	0.634273	7.103e-05
chr6	11344475	11344722	0.606219	0.0156346
chr6	11364152	11364599	1.5533	5.71312e-08
chr6	11414454	11415131	0.605994	1.0406e-05
chr6	11806396	11807057	0.748113	0.00125494
chr6	11824972	11825389	1.33718	4.16144e-06
chr6	11902644	11902841	1.01984	0.00571531
chr6	11947157	11947348	0.597686	0.00428018
chr6	12044422	12045635	0.580255	5.97263e-12
chr6	12118875	12119724	1.02108	2.74164e-19
chr6	13273608	13274691	1.0025	1.13989e-14
chr6	14542261	14543181	0.705636	0.00454392
chr6	14660823	14661733	0.962579	5.17418e-16
chr6	14876783	14877718	0.660545	3.17682e-05
chr6	15183926	15184826	1.14169	1.39096e-07
chr6	15317198	15318155	0.648045	0.00070718
chr6	15422054	15422884	0.620841	4.20857e-05
chr6	15481798	15482226	0.603079	0.00796719
chr6	16471994	16472231	0.693526	0.00549538
chr6	16659230	16659434	0.594562	0.000845191
chr6	16685114	16685708	1.20544	2.35265e-10
chr6	16691174	16692030	0.685686	1.56596e-06
chr6	18241317	18241960	0.828996	3.7821e-05
chr6	20201782	20202259	0.711288	2.76897e-05
chr6	20202313	20202593	0.908192	2.0721e-05
chr6	21913992	21914548	0.629435	0.0196556
chr6	24924241	24924427	0.591876	0.011621
chr6	24936432	24937001	0.709339	3.08618e-11
chr6	27600932	27601151	0.66467	0.0154306
chr6	28922104	28922393	0.622858	0.00235867
chr6	29516055	29516751	0.60985	0.0202377
chr6	29845400	29845723	1.26689	0.000207548
chr6	30167168	30167472	0.622002	0.0160873
chr6	30527667	30528533	0.766157	1.13836e-07
chr6	30813972	30814809	0.642098	0.00534867
chr6	31332636	31333579	1.05319	0.000118911
chr6	31389099	31389850	0.688584	0.0214015
chr6	32185652	32186119	0.597611	0.000111856
chr6	32604452	32604933	1.37781	6.57016e-12
chr6	32609620	32610492	0.725275	8.3127e-07
chr6	32637098	32637587	0.839687	0.00581209
chr6	33082742	33083224	0.8918	0.00160799
chr6	33598750	33599465	1.58715	0.00422622
chr6	34672722	34673018	0.673917	5.66411e-09
chr6	35107013	35107685	1.09868	6.10222e-05
chr6	35642442	35643364	1.65027	1.53987e-23
chr6	35668798	35669033	0.992282	2.06072e-06
chr6	35677574	35677982	0.721623	0.000138345
chr6	35681785	35682114	0.830608	1.26863e-05
chr6	35726390	35726800	0.757853	5.64108e-13
chr6	36336789	36337423	1.19257	3.43996e-12
chr6	36357779	36358234	0.937821	0.000151741
chr6	36755490	36756462	0.833972	2.93799e-06
chr6	36914258	36914682	0.618494	0.00113708
chr6	37048730	37049332	0.741065	1.6928e-12
chr6	37137232	37137850	0.622432	0.0171284
chr6	37259223	37259592	0.812109	1.19054e-10
chr6	37514474	37514692	0.705489	0.0108729
chr6	41333552	41335001	0.922641	1.00946e-09
chr6	41732475	41733334	0.613839	1.42042e-14
chr6	42321826	42322316	0.630425	0.000633901
chr6	42407473	42407667	0.587491	0.0212983
chr6	43733452	43734501	1.08527	6.95949e-06
chr6	44925158	44925857	0.753519	3.00636e-08
chr6	44926686	44926846	0.929811	0.00092003
chr6	45021707	45022175	0.616758	0.00323229
chr6	45441763	45442452	0.951031	8.83904e-07
chr6	45681697	45682197	0.582896	0.00101413
chr6	52296384	52297235	0.664389	1.51391e-06
chr6	52392970	52393205	0.901273	9.50105e-05
chr6	52394056	52394762	0.627335	1.71699e-14
chr6	53306876	53307340	0.687191	0.015966
chr6	70673664	70673927	0.583232	0.0202233
chr6	73391809	73392046	0.720902	0.00142397
chr6	75496104	75496855	0.688692	0.000487068
chr6	87653043	87653467	1.51881	2.59394e-13
chr6	87742057	87742699	0.640361	6.61608e-05
chr6	87825483	87826560	1.05294	1.63916e-18
chr6	88761784	88762118	1.1934	5.78303e-07
chr6	89595895	89596434	0.873504	1.79038e-05
chr6	90025808	90026177	1.13884	5.82954e-06
chr6	90102939	90103920	0.648655	0.000176388
chr6	90397847	90398674	0.645733	1.69332e-07
chr6	90458072	90459220	0.76759	8.67386e-05
chr6	96947041	96947353	0.962264	3.07965e-08
chr6	106112517	106112758	0.630109	0.000908562
chr6	106184567	106185001	0.918151	0.000137601
chr6	106247479	106248172	0.75999	0.00742995
chr6	106546079	106546537	0.777937	6.87478e-05
chr6	106552896	106553353	0.683005	0.00160521
chr6	110944487	110945199	0.797014	5.5652e-06
chr6	111805429	111805908	0.595069	0.00042081
chr6	111813214	111813466	0.816938	0.00173063
chr6	111823760	111825681	0.656341	3.09328e-06
chr6	111854750	111855034	0.586484	0.000887514
chr6	111974017	111974216	0.704006	6.33603e-05
chr6	113630405	113630696	1.15215	3.29004e-07
chr6	117616219	117617700	1.2836	6.74306e-09
chr6	118724255	118724607	0.764537	0.000303842
chr6	118725770	118726487	0.700484	8.47429e-05
chr6	125904550	125905384	0.620798	0.0229157
chr6	127420335	127421144	0.66002	3.83726e-09
chr6	127808165	127808464	0.810357	0.00625767
chr6	127812861	127814060	0.606134	0.0201994
chr6	127821510	127821778	0.79924	0.000916576
chr6	127880318	127880819	0.656468	0.00159578
chr6	130367837	130368089	1.13205	1.71564e-06
chr6	131208841	131209090	0.673704	0.00336069
chr6	131532525	131533110	0.659423	0.00485111
chr6	133568931	133569866	0.740915	0.00115666
chr6	133964082	133964438	0.729441	0.0121094
chr6	134235909	134236399	2.18772	8.10827e-21
chr6	134372006	134373191	0.816602	1.00713e-05
chr6	134379021	134379921	1.06695	2.83562e-13
chr6	134938832	134939454	0.695864	0.001561
chr6	135163151	135163808	0.86234	6.13179e-14
chr6	136723696	136724143	0.644618	0.000344655
chr6	137666096	137666777	0.73133	0.000379776
chr6	137792461	137792677	0.631515	0.00656921
chr6	137811263	137811966	0.588646	2.7465e-06
chr6	137819802	137820135	0.67126	1.20214e-07
chr6	138005855	138006396	0.691279	0.0173346
chr6	138593078	138593759	0.691344	0.000980688
chr6	139186322	139187132	0.627601	0.000745809
chr6	140809617	140810223	0.690312	0.00888554
chr6	141153382	141154181	0.843606	3.1284e-12
chr6	141326352	141327304	1.09166	5.56527e-07
chr6	141464474	141465177	0.665639	1.09947e-05
chr6	141552555	141552880	1.08495	0.00049706
chr6	141554161	141554470	0.595406	0.00849832
chr6	142802168	142802475	0.605936	0.00470919
chr6	144653879	144654531	1.07795	5.99519e-15
chr6	145809266	145809801	0.90458	2.8576e-06
chr6	148146471	148147285	0.687686	0.00100908
chr6	148759736	148759991	0.909243	3.83405e-06
chr6	148835861	148836599	0.794221	0.000483906
chr6	149139786	149141407	0.724814	1.87852e-08
chr6	149147747	149148972	0.689653	5.40002e-08
chr6	149319491	149319735	0.700354	5.72487e-06
chr6	149353940	149354412	0.693481	2.40067e-07
chr6	149365249	149365564	0.779511	4.90805e-10
chr6	149386312	149386694	0.708579	0.000666758
chr6	149444248	149445813	0.918506	1.67482e-06
chr6	149496699	149496967	0.882868	7.23439e-06
chr6	149686348	149687101	0.790383	0.000109066
chr6	150813216	150813837	0.647613	0.0221431
chr6	151722934	151723709	0.603802	0.000304963
chr6	152160317	152160708	0.922924	0.000297439
chr6	152170398	152171801	0.583145	1.11533e-05
chr6	154241128	154241404	0.717421	0.00255264
chr6	154605188	154605798	1.07469	1.58415e-10
chr6	154606157	154607253	1.29318	4.71515e-21
chr6	154611297	154611631	1.60973	5.52271e-15
chr6	154800386	154800676	1.08423	2.24546e-06
chr6	155153400	155153744	0.617822	0.02094
chr6	157946848	157947692	0.5919	0.000469535
chr6	158763890	158764362	0.754391	0.000101661
chr6	158772875	158773178	0.604242	0.000767028
chr6	159094325	159095071	1.06459	1.212e-15
chr6	159929250	159930903	0.691426	4.11593e-07
chr6	159978600	159978870	0.624658	0.000802022
chr6	159978992	159979507	0.91243	3.16059e-08
chr6	166759688	166759877	1.27768	0.000132075
chr6	166760014	166760664	0.803999	4.18269e-07
chr6	166935330	166935937	0.61511	0.00421158
chr6	166941879	166942179	1.33515	1.5723e-16
chr6	166942443	166943576	1.00218	5.32429e-20
chr6	166987947	166988301	0.590987	0.0023713
chr6	167013136	167013421	0.714186	0.0064407
chr6	167131025	167131334	0.686749	0.0212318
chr6	168035406	168036602	1.2679	0.00144509
chr6	170316119	170316466	0.821321	0.0124371
chr7	907059	907551	0.867151	0.000397027
chr7	910439	910781	0.863493	0.000419895
chr7	1058886	1059450	0.781205	0.011461
chr7	1059502	1060049	0.620608	0.00402504
chr7	1521514	1522089	1.247	7.45504e-07
chr7	1544231	1544614	0.628902	0.000125854
chr7	1889428	1890024	0.985168	5.13438e-05
chr7	2408690	2408886	0.661963	0.0210936
chr7	2410565	2410793	0.646045	0.00138512
chr7	5170160	5170737	1.07301	0.000201354
chr7	5688048	5688729	0.696522	2.13336e-06
chr7	5699964	5700405	0.719159	1.43552e-14
chr7	5701052	5701935	0.70309	1.05395e-08
chr7	6990918	6991689	0.657548	4.42886e-05
chr7	7719215	7719744	0.950122	1.04451e-06
chr7	7789481	7789973	0.725824	0.00632303
chr7	7817774	7818253	0.848799	0.000240959
chr7	8129349	8129647	0.741116	4.60402e-05
chr7	8135542	8135732	0.776573	0.0023041
chr7	17144334	17145000	0.632738	0.0027138
chr7	17234038	17235250	0.756008	6.80523e-14
chr7	17261193	17261815	0.670648	0.0231033
chr7	17304978	17305778	0.712696	4.08126e-05
chr7	17307832	17308309	0.588513	0.00755651
chr7	18639085	18639580	1.15618	0.00212379
chr7	23372844	23374034	1.19592	6.8901e-12
chr7	24907312	24907949	0.782939	2.08241e-07
chr7	24923605	24923923	0.92418	0.00260792
chr7	24924207	24925092	1.40575	2.29001e-09
chr7	28151869	28152554	0.820687	0.000104968
chr7	29243854	29244896	0.856842	1.73903e-06
chr7	30307060	30307312	0.598347	0.0115374
chr7	30308383	30308769	0.806117	0.0044506
chr7	33054051	33055040	0.622328	3.29209e-05
chr7	35680303	35681051	0.699374	2.21848e-06
chr7	35723056	35723408	1.02139	1.73954e-05
chr7	36208836	36209776	0.593807	0.000628388
chr7	37310085	37311855	0.612324	2.13911e-09
chr7	37395271	37396319	1.11544	6.3062e-09
chr7	39589331	39590230	1.15166	2.21786e-15
chr7	39592589	39592915	1.85624	2.80777e-13
chr7	42939647	42940352	0.909473	0.000209507
chr7	43572560	43572808	0.789936	0.000798823
chr7	43585591	43585808	0.823762	3.88294e-11
chr7	43586167	43586702	0.698329	2.03306e-09
chr7	43586814	43587368	0.763875	7.92735e-11
chr7	43599781	43600375	0.923053	7.81602e-07
chr7	43735616	43736312	0.861411	0.000689195
chr7	44618621	44619118	0.821723	3.56251e-05
chr7	44622637	44623398	0.632744	1.90344e-05
chr7	44735141	44735982	0.990212	5.11502e-08
chr7	44750877	44751528	0.864097	6.56807e-15
chr7	44958926	44959211	1.02408	1.07872e-05
chr7	44959397	44960527	0.96493	6.21839e-06
chr7	44980436	44981114	0.835421	2.60079e-08
chr7	50148032	50149085	0.934684	1.10927e-13
chr7	50149353	50149803	1.26417	1.85515e-15
chr7	50264916	50265299	0.590661	0.00029038
chr7	50352050	50352726	0.617237	6.44651e-12
chr7	50396782	50397744	0.904619	9.47363e-09
chr7	51123687	51124009	0.708169	0.0163566
chr7	54995729	54996678	0.597832	0.0118803
chr7	55484235	55484567	1.01013	3.53616e-05
chr7	55519640	55519918	0.776727	0.00409116
chr7	72682681	72683360	0.952941	1.39405e-06
chr7	76051827	76052176	0.874833	2.78564e-08
chr7	76944477	76944880	0.619475	0.0233599
chr7	77727525	77728777	0.634091	4.96365e-08
chr7	92633096	92633932	0.60259	0.00471985
chr7	92634906	92635232	1.35817	3.94482e-07
chr7	92641689	92642887	0.810914	1.34811e-07
chr7	92904144	92905226	0.686248	3.83644e-08
chr7	93165313	93165892	0.670932	0.000104015
chr7	98930464	98931705	0.875263	7.19828e-09
chr7	99379192	99379544	0.614827	1.72765e-05
chr7	101138195	101138857	0.985877	6.05394e-10
chr7	102291305	102292033	0.948912	4.4465e-07
chr7	104957076	104957882	0.86714	0.000243667
chr7	105225271	105225494	0.619476	0.00839945
chr7	106424854	106425750	1.73444	8.34278e-26
chr7	106767992	106768992	0.689435	6.48051e-10
chr7	107180299	107180806	0.692441	0.0233599
chr7	107501651	107501884	0.679713	0.00126715
chr7	112449400	112449779	0.649036	8.89819e-08
chr7	114889719	114890026	0.821014	0.00331795
chr7	115230849	115231523	1.1831	1.18246e-07
chr7	116217291	116217548	0.664193	0.00101645
chr7	116224338	116225215	0.655278	9.13965e-05
chr7	116802744	116803213	1.34118	9.01359e-15
chr7	117110278	117111343	0.809016	8.03009e-17
chr7	121385388	121386267	1.49302	5.29202e-19
chr7	121386346	121386531	0.682919	0.0230353
chr7	123824230	123824938	0.664145	0.000612076
chr7	128914601	128915341	0.598045	0.0153832
chr7	128962935	128963714	1.03794	3.75613e-06
chr7	129615097	129615391	0.852769	2.44456e-05
chr7	129989565	129989797	0.648505	0.00541629
chr7	130884511	130885068	0.792745	2.57325e-05
chr7	130904003	130904459	0.620677	0.000669806
chr7	130945362	130945604	0.584027	3.46072e-05
chr7	130960215	130960797	0.617224	9.79843e-14
chr7	130986199	130986689	0.734897	1.88054e-13
chr7	131011974	131012631	0.660751	1.26056e-11
chr7	131013151	131013618	0.68733	2.61923e-09
chr7	131027103	131028098	0.759473	2.62507e-15
chr7	131031475	131032029	0.964259	1.58551e-08
chr7	131034321	131034574	0.79932	2.75803e-06
chr7	131061205	131061534	0.79978	0.000207229
chr7	131068737	131069063	0.60929	0.000205339
chr7	135188730	135189053	1.17655	0.000882218
chr7	135929333	135929659	0.663875	0.0191825
chr7	139085326	139085791	0.641669	8.5049e-05
chr7	139482851	139484123	0.584423	0.000502076
chr7	140876698	140877082	1.14178	0.00121328
chr7	141053496	141054463	0.945388	2.20768e-19
chr7	142583441	142583831	1.43044	2.97908e-08
chr7	142800127	142800430	0.609643	0.000963934
chr7	143279027	143280496	0.590057	1.89832e-15
chr7	150320952	150321276	0.875146	7.22572e-07
chr7	150620457	150621275	0.628451	2.36124e-06
chr7	150647983	150649208	0.795871	1.10151e-05
chr7	152313877	152314587	0.824622	3.90795e-07
chr7	158375997	158376502	1.03024	0.000502076
chr7	158811526	158811754	0.62718	0.000307521
chr8	6417168	6418332	1.10421	2.79759e-15
chr8	8844034	8844654	0.799529	0.000485473
chr8	8856015	8856198	1.39518	1.53411e-08
chr8	8859984	8861151	0.919632	4.45312e-10
chr8	8868593	8868867	0.612823	0.000956727
chr8	8917541	8918273	0.804709	3.14623e-06
chr8	9577304	9577727	0.643239	0.0057818
chr8	11853636	11854597	0.716483	8.6885e-06
chr8	18957173	18958014	0.583179	0.000351381
chr8	19556872	19557473	0.673905	0.02293
chr8	20276516	20277595	0.846296	1.57591e-06
chr8	22877411	22878160	0.816998	0.00146356
chr8	23755229	23755772	0.733174	0.000837074
chr8	26571966	26572265	1.13368	1.18998e-09
chr8	27394930	27395696	0.601519	0.0108211
chr8	28322442	28322998	0.593461	0.000606923
chr8	28868295	28868626	0.858315	0.0103718
chr8	29569595	29570098	1.04235	2.58057e-05
chr8	30059361	30060517	0.589173	0.000795507
chr8	30137206	30137596	0.602564	0.0105109
chr8	30966371	30967023	0.783033	0.00187611
chr8	37881503	37882306	0.628569	6.20629e-08
chr8	37883586	37883829	0.901088	2.45254e-05
chr8	37893962	37894146	0.748756	2.49075e-06
chr8	41507653	41508045	0.721826	0.00792053
chr8	42753491	42754292	0.607953	0.000211704
chr8	42768081	42769130	0.639707	0.000644701
chr8	51870508	51871006	0.674501	0.0211835
chr8	57000199	57001054	0.68976	0.000274986
chr8	57205728	57206316	1.00155	0.00746491
chr8	57209248	57209600	1.01368	0.00636566
chr8	57209753	57210433	0.974183	0.0125924
chr8	57210711	57212359	0.81158	0.0222968
chr8	58595704	58596622	0.865171	2.46018e-06
chr8	60925790	60926002	0.700094	0.000102589
chr8	61013818	61014873	0.736022	3.68849e-11
chr8	63199750	63200589	0.628618	1.33077e-05
chr8	65744811	65745446	1.05982	7.77028e-08
chr8	65786676	65787036	0.696358	0.00449792
chr8	66385230	66386039	0.830535	1.87897e-08
chr8	66421756	66422096	0.681026	0.000327551
chr8	66430508	66431124	0.980029	2.19869e-17
chr8	66431300	66431697	0.610652	2.83487e-05
chr8	66490516	66491469	0.841065	1.01957e-06
chr8	66615319	66615561	0.582612	0.00477589
chr8	70142824	70143067	1.11824	4.87775e-08
chr8	70159950	70161152	0.665395	4.27914e-07
chr8	70172534	70173266	0.750535	2.51437e-07
chr8	70213404	70213961	0.621109	2.83025e-06
chr8	70391508	70391859	0.685591	0.00199248
chr8	70616373	70617850	0.608683	2.57733e-11
chr8	79900830	79901245	0.791009	0.00111892
chr8	80346876	80347264	1.41502	8.06491e-24
chr8	80347498	80348607	0.838206	1.31009e-12
chr8	80367429	80368276	1.01246	1.65909e-12
chr8	80510887	80511154	1.22917	2.62921e-07
chr8	80515264	80515622	0.738138	0.00570301
chr8	80604071	80604677	0.765576	0.00487796
chr8	81034633	81035726	0.749418	2.71948e-16
chr8	81074454	81075342	1.18485	1.93545e-10
chr8	81081355	81081795	0.646645	0.000105321
chr8	81153850	81154609	0.588936	5.44433e-09
chr8	81285354	81285668	0.593098	0.0177079
chr8	86354986	86355460	0.605909	0.000147927
chr8	86472092	86473157	0.72731	4.87723e-07
chr8	89765652	89766431	0.591707	0.000834104
chr8	89887095	89888025	0.866027	1.64926e-08
chr8	90627397	90628674	0.625018	8.25056e-12
chr8	92965313	92966379	0.768088	0.000113242
chr8	94959872	94961337	1.05629	8.71941e-23
chr8	99533997	99534386	0.585621	0.00844393
chr8	99699282	99700114	0.625385	0.000394363
chr8	99705823	99706216	1.06313	2.43857e-06
chr8	100218449	100219230	0.585502	1.39889e-05
chr8	100413308	100413595	0.597954	0.000771871
chr8	100416833	100417376	0.680533	0.00231168
chr8	100451558	100452634	0.73422	1.77008e-07
chr8	100462891	100464629	1.07424	5.5384e-14
chr8	100514593	100515888	0.662155	0.000540176
chr8	100899929	100901062	0.921621	1.72399e-05
chr8	102108883	102109133	0.968123	0.000467386
chr8	103445339	103446139	0.792821	4.92103e-10
chr8	104329806	104330385	0.73734	0.000564604
chr8	108242996	108243374	0.855951	0.0191168
chr8	115218496	115219422	0.637381	6.5347e-08
chr8	115494848	115495490	0.909324	1.259e-07
chr8	116709054	116709736	0.728463	1.56109e-05
chr8	116873274	116873489	0.676262	4.75765e-07
chr8	119207052	119207460	0.741929	0.0087202
chr8	121260934	121261325	0.631147	0.00215031
chr8	121822389	121823553	1.41577	9.67203e-10
chr8	123148877	123149720	0.705727	0.00987201
chr8	123261279	123261661	0.83779	0.0133445
chr8	124635259	124635731	0.638046	0.00163022
chr8	124640925	124641196	1.21338	4.57466e-10
chr8	124673264	124673996	0.655035	0.000599829
chr8	124688578	124689086	0.745226	2.58198e-06
chr8	125151630	125152620	0.948532	4.05566e-08
chr8	125272780	125274234	0.818596	2.89254e-14
chr8	127209715	127210433	0.589436	0.000181102
chr8	127307428	127308119	1.15224	1.6563e-08
chr8	127763274	127764274	0.5823	9.25142e-05
chr8	127831611	127831961	0.862203	0.0234172
chr8	127987438	127988114	0.628878	1.03298e-05
chr8	128076644	128077416	0.73914	0.000261588
chr8	128542305	128542621	0.833817	2.73401e-06
chr8	128574287	128574869	1.18831	3.48932e-06
chr8	128657130	128657941	1.14029	1.85515e-15
chr8	130132236	130132689	0.694271	0.00171867
chr8	130182299	130182814	1.06687	1.1064e-11
chr8	130193751	130194166	0.794815	7.58398e-05
chr8	130194626	130195033	1.15377	7.85225e-08
chr8	130236048	130236946	0.580615	0.000377492
chr8	130247619	130248047	0.915881	7.13125e-17
chr8	130675577	130676000	0.837406	1.01454e-05
chr8	132128693	132129458	0.685143	0.00789238
chr8	132980862	132981361	1.34382	1.89567e-12
chr8	133531683	133532118	0.685928	0.00246902
chr8	134855646	134856720	0.683575	0.00139272
chr8	140026947	140028129	0.596947	0.00447104
chr8	140790425	140791936	0.751572	4.33682e-15
chr8	140955045	140956243	0.681467	2.38437e-06
chr8	141984875	141985776	0.616078	0.00321774
chr8	141985958	141986721	0.93066	0.000176558
chr8	142636786	142637436	0.721574	0.0124179
chr8	143027485	143027713	0.660807	2.75712e-07
chr8	143547116	143547614	1.40116	6.86143e-10
chr8	143631610	143632004	0.692989	0.000440544
chr8	144184602	144185661	0.939822	2.20171e-12
chr9	304166	305109	0.777119	0.00109505
chr9	4663004	4663663	0.719794	2.63075e-11
chr9	5531132	5532354	1.02275	5.95284e-19
chr9	5557475	5558790	0.630756	1.12866e-10
chr9	7756073	7756660	1.13194	6.23982e-07
chr9	20319982	20320309	0.846541	8.73546e-05
chr9	20514273	20515073	0.718806	0.000814636
chr9	20528281	20528612	0.713966	0.00707081
chr9	20562101	20562411	0.597419	0.00224748
chr9	21095985	21096927	0.778212	9.55624e-20
chr9	21381395	21382402	0.775089	1.40374e-09
chr9	21832046	21832657	1.24333	2.6251e-06
chr9	22052465	22053280	1.10013	4.92484e-05
chr9	22073260	22074141	1.00634	0.00272582
chr9	22079377	22080689	0.809608	4.85927e-06
chr9	22147976	22148776	0.939607	4.43827e-05
chr9	22240663	22240959	0.872034	0.00310612
chr9	31519007	31519341	1.19504	1.26491e-07
chr9	33459186	33459563	0.597942	0.000722323
chr9	33770369	33770770	0.631309	0.022519
chr9	33794599	33794961	1.11118	8.39666e-06
chr9	36382987	36384197	0.594336	4.44178e-05
chr9	41643524	41644222	1.13757	0.000344723
chr9	71758795	71759094	0.609026	0.00924483
chr9	73149387	73149817	0.818907	4.14346e-05
chr9	73167985	73168140	0.842764	0.00218084
chr9	76423575	76424444	0.749632	0.0107058
chr9	77778936	77779396	1.12042	4.45405e-10
chr9	78106506	78107318	1.21265	0.00240144
chr9	79662253	79662933	0.586119	0.00117104
chr9	79686734	79687592	0.643597	0.00323947
chr9	84296013	84296790	0.845553	7.13695e-06
chr9	84759243	84759634	0.817733	0.0155575
chr9	86106745	86107375	0.940972	0.00161146
chr9	88006747	88007884	0.824606	5.36859e-05
chr9	88988932	88989640	0.688981	3.88654e-05
chr9	89340278	89340499	0.950654	0.0003397
chr9	89410655	89411015	0.733938	1.97875e-07
chr9	89461386	89461568	0.601445	0.00209555
chr9	89468360	89468589	0.582074	0.00551206
chr9	89700936	89701809	0.791765	1.59093e-08
chr9	90287544	90288351	0.830222	0.00146696
chr9	91711304	91712387	0.667176	0.00975213
chr9	92097942	92098460	0.947971	5.65859e-07
chr9	92098684	92098963	0.733282	0.00530268
chr9	93071611	93073272	0.842373	0.000193191
chr9	94347003	94347246	0.610041	0.0222951
chr9	96008761	96008975	0.938298	0.00115995
chr9	96009307	96010436	0.745027	1.05939e-09
chr9	96014005	96014881	0.818229	1.78911e-24
chr9	96015906	96016666	0.617667	8.29174e-09
chr9	97388648	97389266	1.02148	3.22512e-07
chr9	97703660	97704488	0.800569	0.009249
chr9	98097889	98098203	0.717296	8.58831e-05
chr9	100084763	100085314	1.58583	1.79908e-24
chr9	104961148	104961968	0.748151	1.38602e-08
chr9	107243707	107244143	0.897826	6.92369e-05
chr9	107484217	107484450	0.693106	0.00803697
chr9	109010708	109011012	0.640862	0.000283228
chr9	109416237	109416478	1.21719	0.000219786
chr9	109973902	109974830	0.618358	0.00154156
chr9	110143408	110144429	0.669634	2.17511e-09
chr9	111937358	111938874	0.608149	1.78574e-15
chr9	111945173	111945475	0.664893	0.00235256
chr9	112028463	112029227	0.656409	0.00991836
chr9	114902748	114903195	1.27141	1.97059e-06
chr9	114968152	114969217	0.658018	0.00153553
chr9	120905247	120905724	0.690801	9.15765e-06
chr9	120905949	120906162	0.909794	0.000682716
chr9	121156202	121156842	1.08711	2.02122e-06
chr9	121193029	121193647	0.762203	3.99353e-07
chr9	121356969	121357306	0.828326	1.87213e-07
chr9	122991347	122991942	0.699911	7.46564e-06
chr9	123225076	123225862	0.705176	5.16098e-11
chr9	125820382	125820774	0.684759	0.00230678
chr9	127707374	127708192	0.969436	4.1488e-06
chr9	127990963	127991828	0.645406	1.61942e-05
chr9	128023785	128024035	0.79832	4.21826e-05
chr9	128041466	128041864	1.13859	2.56744e-05
chr9	129990334	129991061	0.626668	8.71449e-14
chr9	129992091	129992569	1.14374	3.1408e-09
chr9	129998547	129999550	0.601303	8.17707e-09
chr9	130007291	130008291	0.822612	7.76447e-18
chr9	130009877	130010950	0.989202	3.71303e-15
chr9	130016646	130017061	0.717253	0.000837074
chr9	130023021	130023705	1.06815	2.48399e-07
chr9	130030444	130031678	0.85044	1.9916e-14
chr9	130034637	130034820	0.888941	0.000307696
chr9	130036185	130036454	0.959821	1.81221e-05
chr9	131709489	131710825	0.754755	2.21331e-13
chr9	131728928	131729772	0.62003	1.25359e-13
chr9	133115529	133116270	0.843682	1.31998e-08
chr9	133374696	133374938	0.672662	1.3766e-05
chr9	133732838	133733247	0.623191	0.00412527
chr9	134185494	134186220	1.00593	4.295e-12
chr9	134243569	134244501	0.868855	2.63765e-08
chr9	134316787	134317140	1.3206	3.05951e-06
chr9	136243036	136243206	0.673954	0.000411244
chr9	136766503	136767212	0.765687	1.7305e-05
chr9	136901543	136902895	0.710142	2.98849e-15
chr9	137150834	137151819	1.03761	1.62141e-06
chr9	137311255	137311765	0.935954	2.84136e-06
chr9	137760918	137761565	0.754665	1.47931e-05
chr10	315039	315264	0.646942	0.00367379
chr10	317074	317867	0.84895	0.00107326
chr10	1009918	1010380	0.934541	0.0175092
chr10	2392182	2392728	1.42964	0.00485018
chr10	3095184	3096060	0.707254	0.00281844
chr10	3757156	3758709	0.897389	1.08346e-06
chr10	3775354	3776470	0.842837	9.77625e-10
chr10	3810033	3810730	0.599465	1.72127e-05
chr10	3851676	3851896	1.07149	4.1443e-07
chr10	3852133	3853198	1.01414	1.89009e-08
chr10	3867179	3868606	1.17557	1.00359e-05
chr10	3894012	3894191	0.756858	0.0166894
chr10	3902021	3903294	1.09864	8.63627e-11
chr10	3945727	3946502	0.69047	0.000337257
chr10	3976750	3977072	0.774684	0.00303002
chr10	3978772	3979141	0.780462	0.00236919
chr10	4120505	4120830	0.732151	0.00956888
chr10	4234503	4235199	0.609658	0.0189128
chr10	4635457	4635702	0.76427	0.00636566
chr10	4635825	4636323	0.879755	0.000646919
chr10	5971346	5971518	0.947337	0.00198692
chr10	6072238	6073114	0.650574	8.14357e-06
chr10	6187260	6187627	0.784045	0.00583969
chr10	6493516	6494007	0.609791	0.000356979
chr10	6518714	6519717	0.793442	9.66285e-08
chr10	7034997	7035759	1.20473	0.00225577
chr10	7269213	7270334	0.709698	6.79351e-10
chr10	7691226	7691532	1.53443	3.51515e-12
chr10	8183098	8183929	0.800117	2.51845e-14
chr10	9294100	9294729	0.764137	0.000273511
chr10	11218207	11218858	1.01158	5.2751e-07
chr10	11256859	11257359	1.00558	8.67902e-08
chr10	11578799	11579111	0.914562	0.00572211
chr10	11602835	11603504	0.872698	0.000113578
chr10	12122284	12123144	1.83035	8.6575e-23
chr10	12419227	12420064	1.05842	4.00408e-06
chr10	12634836	12635704	1.08294	2.23027e-05
chr10	13453919	13454642	0.621119	0.000570282
chr10	14381636	14382586	1.24253	7.89176e-13
chr10	14554226	14555145	0.738801	1.95138e-08
chr10	14605159	14605692	0.73315	7.3299e-09
chr10	15122638	15123417	0.790303	0.00150282
chr10	15196737	15198079	0.740121	0.00126515
chr10	15238266	15238931	0.723122	0.000894484
chr10	16948142	16948980	0.941414	5.89906e-05
chr10	16995842	16996685	0.699403	0.000556886
chr10	17001883	17002768	0.963256	1.84866e-09
chr10	17026694	17027375	0.652995	3.70756e-06
chr10	17443718	17444750	0.673864	9.05828e-06
chr10	17645981	17646295	0.848321	9.96289e-05
chr10	22246497	22247432	0.862489	0.000412819
chr10	24519539	24520747	0.606253	3.26787e-05
chr10	26486959	26487928	0.62199	1.25926e-06
chr10	26737614	26738099	0.833206	3.35364e-06
chr10	26738253	26738713	0.736286	0.000167612
chr10	27145946	27146238	0.707345	0.00430175
chr10	27899520	27899982	0.670394	0.00384331
chr10	29635497	29636721	0.66886	7.04877e-07
chr10	29658843	29659857	0.617496	2.48029e-09
chr10	30446998	30447745	0.944798	0.000183328
chr10	31100936	31101550	0.9079	1.08487e-05
chr10	31322781	31322990	0.642487	3.57921e-07
chr10	31353357	31353952	0.786027	9.74539e-05
chr10	32334416	32334625	0.852675	8.03942e-05
chr10	32366643	32366863	0.652757	0.00305606
chr10	33136923	33137123	0.659062	0.00540678
chr10	33143397	33143593	0.938845	3.51399e-05
chr10	33264145	33264796	0.585521	0.0160461
chr10	43399672	43400001	0.860153	1.48045e-05
chr10	43453542	43453813	0.584067	0.00045862
chr10	46270331	46270709	0.922405	3.35074e-05
chr10	46782343	46782673	0.743207	4.17667e-06
chr10	47377426	47377874	0.58199	0.00331388
chr10	47460449	47460636	1.29891	0.000914918
chr10	49872897	49873811	0.599469	0.00647653
chr10	50538534	50539534	0.838563	3.39462e-05
chr10	50604799	50605788	0.687371	0.001165
chr10	59880789	59881531	0.659636	2.04643e-05
chr10	59886919	59887343	0.667644	0.0120353
chr10	60703257	60704288	0.622713	1.32118e-05
chr10	60709899	60710388	1.06348	3.68975e-06
chr10	60717873	60718180	0.732438	0.0010649
chr10	61899151	61899364	0.699544	0.000250529
chr10	61904739	61905030	0.786049	2.17292e-05
chr10	62053938	62054210	1.2373	9.79386e-09
chr10	62054482	62054728	0.656079	7.60063e-07
chr10	62054897	62055209	1.07848	2.01049e-18
chr10	62199609	62199965	0.907306	6.14685e-05
chr10	62681123	62682052	0.73048	4.72658e-12
chr10	62732711	62734197	0.673586	1.30474e-13
chr10	62779266	62780154	0.682296	5.38809e-12
chr10	63173837	63174251	0.718853	0.00108682
chr10	63225496	63226453	0.597336	1.29081e-17
chr10	65501083	65501642	0.901162	3.61782e-05
chr10	68980734	68981419	0.587191	0.000208758
chr10	69202373	69202800	1.77727	3.86599e-13
chr10	69203806	69204611	0.761128	0.000424725
chr10	69214877	69216097	0.735155	7.70569e-05
chr10	69353492	69354580	0.639011	0.00523474
chr10	71761137	71761420	0.626666	0.0209965
chr10	73763417	73763731	0.629959	0.00171368
chr10	73932134	73933040	0.875501	2.18047e-06
chr10	74194590	74194930	0.641768	1.4231e-05
chr10	74750780	74751256	0.880297	0.00146191
chr10	74977840	74978465	1.09339	5.01494e-07
chr10	75034198	75034502	0.589922	0.00395316
chr10	79331372	79332320	0.815052	2.75058e-07
chr10	80471737	80472732	0.840288	1.03298e-05
chr10	80500612	80501109	0.753665	8.58252e-08
chr10	84156780	84157192	0.631411	0.0163106
chr10	84267425	84267856	0.653769	1.31794e-05
chr10	87083515	87084893	0.708219	4.9244e-12
chr10	88820785	88821351	1.13386	2.72857e-08
chr10	88908165	88908647	1.27258	5.30704e-10
chr10	88999533	89000027	0.833889	0.00420831
chr10	89087353	89087536	0.945394	0.000116814
chr10	89419648	89419890	0.597501	0.00073654
chr10	91313621	91314076	1.12654	2.97263e-06
chr10	91894382	91894786	0.813573	0.00169608
chr10	91901639	91902575	0.853743	3.79232e-05
chr10	91944386	91945585	0.814054	0.00122314
chr10	92212099	92212392	0.752545	0.000208981
chr10	95266737	95267055	0.827465	0.00118477
chr10	97069938	97070417	0.953755	5.58357e-07
chr10	101396553	101397576	0.771892	7.51757e-10
chr10	102384614	102385169	0.958006	1.72753e-05
chr10	102408115	102408342	0.966571	9.95236e-10
chr10	103504064	103504806	0.696445	0.0152016
chr10	103986412	103986696	0.657643	0.0196652
chr10	104260513	104261066	0.784902	0.0048926
chr10	110013707	110013967	0.75789	0.00034291
chr10	110252039	110252528	0.816914	0.00951853
chr10	110273498	110273903	0.601852	0.00477105
chr10	110395624	110396399	0.888055	0.000379496
chr10	110420252	110421010	0.6416	0.00123127
chr10	110773796	110774883	0.583631	0.0150657
chr10	112389148	112390029	1.26056	6.3565e-06
chr10	113681901	113682190	0.582035	0.000334098
chr10	116609591	116609993	1.30033	0.000670939
chr10	118850529	118850823	0.924811	0.000102837
chr10	119314925	119316029	0.718076	0.00101105
chr10	119836560	119837392	1.07471	0.000385156
chr10	124722967	124723735	0.609827	1.34956e-06
chr10	132556337	132556902	0.589254	0.00314737
chr10	132964838	132965108	1.11202	0.000367235
chr11	1555166	1556123	1.40062	5.54618e-15
chr11	1559066	1559684	1.20785	3.5057e-11
chr11	1564574	1564754	1.22494	9.90989e-10
chr11	1568369	1568738	0.674603	3.37324e-05
chr11	3049457	3050500	0.673821	6.00145e-05
chr11	3278929	3279309	0.80957	4.44297e-10
chr11	3324745	3325261	0.793584	1.24859e-09
chr11	3614393	3615035	0.882906	2.18486e-08
chr11	3919910	3920487	0.775882	2.08405e-05
chr11	4057394	4058595	0.868611	2.42226e-05
chr11	4065019	4065414	0.763076	4.2844e-06
chr11	9565789	9566450	0.868299	0.000830752
chr11	9738863	9739721	1.88567	9.51492e-06
chr11	9759667	9760094	1.00207	3.82795e-05
chr11	9840220	9840932	0.918526	2.74629e-05
chr11	11864869	11865415	0.83316	5.46946e-08
chr11	13440014	13440431	0.785487	0.00970149
chr11	14350307	14350584	0.854604	0.00187842
chr11	14414590	14415720	1.12168	6.93523e-15
chr11	14635589	14636048	1.1167	1.92732e-07
chr11	14688252	14688586	1.01548	8.57752e-06
chr11	14768574	14768813	1.2199	3.75075e-09
chr11	14768877	14769147	1.19592	2.85266e-10
chr11	18332219	18333596	0.72751	6.88089e-19
chr11	20367658	20367973	1.02627	0.00540678
chr11	34233948	34234759	0.867406	2.28818e-08
chr11	34235158	34235523	0.682294	0.000377492
chr11	34999496	34999891	0.659919	0.0175161
chr11	35012231	35013328	0.741014	4.09528e-10
chr11	35013406	35014399	0.916941	4.20203e-15
chr11	35191127	35191377	0.717657	0.0123202
chr11	36684630	36685508	0.6095	0.00457399
chr11	43868618	43869769	0.765106	4.78143e-09
chr11	44860396	44860710	1.10068	1.42888e-05
chr11	45385354	45386444	0.67858	0.000420004
chr11	47507311	47507565	0.784841	0.000419171
chr11	47513305	47513627	0.933869	8.85001e-06
chr11	47523224	47524971	1.19873	1.00143e-21
chr11	47540966	47541452	0.709635	0.00363056
chr11	47663227	47663684	1.21614	1.32177e-06
chr11	47859486	47859943	0.745696	3.60144e-05
chr11	59199668	59200528	1.15444	4.64411e-11
chr11	61972680	61973214	0.869329	0.000511645
chr11	62513551	62514649	1.17734	1.00716e-06
chr11	63564136	63564335	0.808476	4.77434e-05
chr11	63566599	63567841	1.29986	1.04682e-24
chr11	64566509	64567089	0.625348	0.00121218
chr11	64772410	64772588	0.661299	1.26863e-05
chr11	64885646	64885989	1.13305	2.16738e-14
chr11	64899930	64900902	0.633345	1.57556e-09
chr11	65279622	65280469	0.81801	0.00204694
chr11	65791636	65792372	0.719761	0.0123358
chr11	66114311	66114546	0.840557	6.61167e-06
chr11	66144854	66145295	0.602681	0.0027469
chr11	66183455	66184261	0.724282	3.3812e-10
chr11	66851839	66852064	0.603586	0.00861538
chr11	67235134	67235315	0.898364	4.68438e-09
chr11	67293128	67293489	0.645917	0.00394628
chr11	69213464	69213757	0.910793	0.00345422
chr11	76629230	76630340	0.681153	0.0015857
chr11	76642076	76642689	0.645268	0.00709117
chr11	77630456	77631547	0.867164	1.30997e-05
chr11	78094236	78094585	1.02953	0.00115666
chr11	78291686	78292893	0.811473	0.00101797
chr11	78325119	78326153	0.609839	0.0110929
chr11	85780833	85781445	1.36219	5.43371e-05
chr11	86116057	86116850	0.762689	4.90632e-07
chr11	86286844	86287735	1.15646	1.46608e-10
chr11	93444501	93445447	0.66075	0.015408
chr11	96062070	96062736	1.00663	2.74653e-11
chr11	96068263	96068847	0.703725	1.54449e-05
chr11	96134473	96135191	0.907955	2.84087e-11
chr11	96199108	96200306	0.656241	5.38662e-07
chr11	96204671	96205696	0.693435	1.24063e-10
chr11	96211507	96211761	0.607844	9.72945e-05
chr11	96267145	96268279	0.741114	5.17537e-19
chr11	102421127	102422043	0.782332	1.1288e-08
chr11	102422375	102422655	0.832893	6.56111e-05
chr11	102447231	102447553	0.872343	4.63783e-07
chr11	108197462	108197663	0.649271	0.0075361
chr11	108199681	108200641	0.853109	2.03257e-08
chr11	111531753	111532047	0.835902	0.00148968
chr11	114080337	114080624	0.705549	0.00234856
chr11	116993407	116994090	0.623863	0.000177494
chr11	117002725	117003609	0.741217	1.76286e-06
chr11	117019904	117020599	0.711491	7.40069e-06
chr11	117026668	117026869	0.850432	0.0153783
chr11	117062957	117064610	0.623072	5.32584e-07
chr11	117456419	117456880	0.986649	3.11863e-06
chr11	117814675	117815929	0.696604	4.20491e-18
chr11	117907128	117907724	0.769812	4.31468e-07
chr11	118240680	118240915	0.617823	8.15472e-05
chr11	118443373	118444130	1.40332	9.65032e-15
chr11	119051198	119052188	0.818273	1.29296e-05
chr11	119370284	119370767	0.735275	0.011854
chr11	119751564	119752353	1.33811	7.27012e-09
chr11	122856648	122857027	0.729673	0.0128108
chr11	123079925	123080450	0.580168	0.00777006
chr11	123083505	123084077	0.734562	2.41898e-06
chr11	125513981	125515008	0.815956	5.89878e-15
chr11	128271073	128273184	0.716001	8.5497e-09
chr11	128300788	128301080	0.678823	7.70846e-05
chr11	128311716	128312620	0.818397	2.16013e-06
chr11	128318770	128319417	0.663642	2.17608e-06
chr11	128345245	128345863	0.775197	6.92812e-12
chr11	128488492	128488854	0.715626	0.000200722
chr11	128504554	128504802	0.890748	1.16746e-11
chr11	128507356	128507641	0.606187	0.000186374
chr11	128579713	128580399	1.22912	5.49464e-13
chr11	128651089	128651420	0.878788	0.00210145
chr11	130243813	130244115	0.720543	0.00792053
chr11	134349049	134350456	0.60444	0.0136852
chr12	669067	669474	1.07571	1.6688e-06
chr12	870301	870839	0.851198	2.0909e-07
chr12	1422841	1423505	1.13404	8.7766e-07
chr12	1587932	1588202	0.645635	0.00146655
chr12	2867853	2868581	0.909869	1.80341e-06
chr12	3871442	3871653	0.751221	8.14507e-09
chr12	3933182	3934138	0.674496	0.000167612
chr12	4151983	4152572	1.35863	1.52863e-12
chr12	4414876	4415684	0.630454	0.00431264
chr12	4531007	4531844	0.66087	1.60319e-05
chr12	4909886	4911326	0.650809	0.000981659
chr12	9750603	9752514	0.634137	5.11502e-08
chr12	9752585	9752915	0.986656	4.47655e-09
chr12	9753015	9753230	0.816234	8.77616e-07
chr12	9776792	9777262	0.657063	1.36265e-05
chr12	10672050	10673034	0.645958	2.79804e-05
chr12	11547023	11547424	1.74045	2.46654e-07
chr12	11814391	11814811	0.853714	0.000486115
chr12	11827023	11827381	0.582073	0.0172784
chr12	11875421	11875719	0.638462	0.0186957
chr12	12439685	12439926	0.765263	0.0226507
chr12	12838345	12838791	0.695054	0.00283151
chr12	14220866	14221770	1.16142	2.61822e-09
chr12	14399972	14400276	0.658934	0.0061782
chr12	14408329	14408556	0.792215	2.73998e-07
chr12	14410719	14411784	0.797209	4.33716e-09
chr12	14416559	14417056	0.599527	7.84963e-13
chr12	14460439	14460801	1.44529	5.8062e-11
chr12	19431737	19432418	0.657008	0.00123629
chr12	19484830	19485100	0.600488	0.000465228
chr12	19894755	19895195	1.05978	0.000449667
chr12	21456120	21456966	0.598649	2.91623e-05
chr12	22146237	22147210	0.696359	4.40176e-06
chr12	22423991	22425009	0.674253	2.07111e-07
chr12	22430631	22431662	0.673461	3.14639e-08
chr12	22595810	22596781	0.741855	8.72503e-07
chr12	25333694	25334482	0.694861	0.00666486
chr12	26940950	26941226	0.589815	9.42993e-07
chr12	26971643	26972686	0.955908	2.8733e-18
chr12	27179379	27180224	0.66203	0.00724434
chr12	27185228	27185968	0.599559	3.37197e-05
chr12	27277949	27278177	0.71556	0.0101202
chr12	29164456	29165259	1.18974	2.46278e-06
chr12	31204914	31205487	1.31897	7.42611e-09
chr12	31874766	31875896	0.602789	1.38847e-08
chr12	44827536	44828721	0.629134	4.54868e-07
chr12	45518157	45519158	0.604044	1.96843e-09
chr12	46177803	46178727	0.692115	4.864e-12
chr12	46219619	46220171	0.818267	1.91351e-15
chr12	46430239	46431010	0.97272	0.000244015
chr12	47229445	47229896	0.793448	0.000858647
chr12	49201815	49202325	0.592591	3.78609e-05
chr12	49703712	49704077	0.76363	0.000146702
chr12	49749999	49751030	0.627032	1.18686e-08
chr12	50224412	50224745	0.602028	0.00151657
chr12	50542383	50543490	0.636688	0.00205988
chr12	52116578	52116857	0.680628	0.000960229
chr12	52221961	52222517	0.64022	0.00262343
chr12	52243808	52244887	1.21425	1.95623e-10
chr12	55652460	55652716	0.932831	0.000465262
chr12	56521317	56522118	0.836692	4.59719e-11
chr12	64450168	64450602	0.680698	1.36988e-11
chr12	64456157	64456421	0.829765	5.17933e-09
chr12	64633801	64634299	0.665109	0.00159736
chr12	66203680	66204160	1.41725	1.21465e-10
chr12	66965663	66965990	0.750052	0.000355598
chr12	67285023	67285279	0.607858	0.0211869
chr12	68481551	68481924	0.785098	0.0063218
chr12	69052681	69053527	0.891847	7.60854e-05
chr12	69161807	69162547	0.830597	7.76447e-18
chr12	70304692	70305828	0.627312	4.05379e-07
chr12	71869373	71869774	0.606784	0.000248458
chr12	75346229	75346556	1.35387	5.60785e-08
chr12	75360866	75361359	0.814865	0.00185531
chr12	75816903	75817258	0.845217	1.52694e-06
chr12	75935528	75935832	0.828949	0.00292378
chr12	75977716	75978619	0.957631	7.43882e-17
chr12	75978689	75979589	0.672253	1.0191e-05
chr12	75986401	75986669	0.972878	0.000253927
chr12	76470495	76470892	1.08145	0.000894146
chr12	89597871	89598171	0.700356	0.0203574
chr12	89661741	89662282	0.600872	2.66116e-05
chr12	89756633	89757219	0.879579	8.22235e-10
chr12	89933140	89933408	0.726695	0.00273722
chr12	91686026	91686261	1.22323	8.21292e-05
chr12	91687088	91688145	0.729058	0.00119808
chr12	91877885	91878215	0.604824	1.99512e-05
chr12	92055829	92056325	0.831252	2.36411e-09
chr12	92064884	92065655	1.59105	2.57484e-22
chr12	92065747	92066071	1.24329	1.50159e-07
chr12	92134760	92135188	0.597519	0.0050134
chr12	92185762	92186461	1.01305	2.79337e-13
chr12	93167440	93168263	1.03507	7.00721e-09
chr12	93772965	93773613	0.897329	0.000129191
chr12	93781011	93781255	0.891088	0.00178035
chr12	93785163	93785543	0.616125	0.00925195
chr12	96258106	96258911	0.683819	2.12413e-06
chr12	96329643	96329842	0.593277	0.00164928
chr12	98519586	98519769	0.593116	0.000224375
chr12	102059360	102059728	0.907735	2.12394e-06
chr12	103880544	103881005	0.850036	0.00191556
chr12	103948904	103949568	0.743109	0.00883141
chr12	104497292	104498885	0.665335	9.02371e-11
chr12	104510070	104510916	0.580181	0.0169461
chr12	104670086	104672129	0.881904	2.70039e-14
chr12	104695236	104696196	1.03778	7.52151e-09
chr12	107759507	107759766	0.8629	4.14497e-05
chr12	108629689	108630066	0.690645	1.47118e-09
chr12	110004485	110005953	0.585435	4.64991e-10
chr12	110283309	110283569	0.662216	4.37442e-06
chr12	110669156	110670788	0.62618	7.24671e-07
chr12	111546684	111547470	0.599161	0.0116694
chr12	112158640	112159146	1.11335	7.00255e-15
chr12	112303014	112303801	1.01945	2.34535e-06
chr12	113961875	113962798	1.2378	1.21355e-11
chr12	116060588	116061247	0.713491	1.82163e-08
chr12	116123409	116124290	0.868345	8.82594e-09
chr12	116194860	116195681	1.29959	1.07563e-18
chr12	116213983	116214535	0.759496	3.46151e-05
chr12	117150628	117151066	0.940717	8.2023e-06
chr12	120006345	120007007	0.933636	6.16007e-11
chr12	120011937	120012754	0.604364	3.62731e-09
chr12	120119386	120119788	0.76803	3.03305e-06
chr12	120254374	120254669	0.76718	2.75127e-08
chr12	121534354	121535057	0.867267	3.05034e-15
chr12	121663910	121664243	0.961627	3.89466e-08
chr12	121665032	121665469	1.05336	3.61001e-10
chr12	122400381	122400902	0.775556	5.06645e-05
chr12	122646657	122647196	1.04654	6.43343e-06
chr12	122901618	122902012	0.674959	9.20792e-06
chr12	124920155	124920444	0.645615	9.86045e-10
chr12	126768543	126768855	0.630934	0.0152544
chr12	126771947	126772947	0.958767	9.27307e-08
chr13	19984741	19985631	0.902903	2.68743e-09
chr13	21017166	21017749	0.815722	0.0014952
chr13	22137052	22137733	0.863133	0.000943045
chr13	23383909	23384505	0.965932	0.000179978
chr13	24252202	24252477	0.665901	5.93804e-09
chr13	25762405	25763615	0.971569	8.5497e-09
chr13	27131029	27131759	1.02697	7.308e-10
chr13	27147457	27148302	1.04272	1.40194e-10
chr13	27426893	27427336	0.59074	0.000335674
chr13	29125145	29126406	0.604511	0.00753224
chr13	29758464	29759309	0.703282	0.000266326
chr13	30120481	30120753	1.48558	1.3738e-06
chr13	30382728	30383472	0.696763	0.000600911
chr13	30430276	30430584	1.15694	0.000420192
chr13	31965707	31966106	1.13392	0.000444573
chr13	33678787	33679927	0.951091	6.05448e-15
chr13	39259350	39259870	0.837214	0.000860112
chr13	39955999	39956453	0.830445	1.56638e-05
chr13	40315155	40316655	0.624936	1.35106e-06
chr13	40508038	40508491	0.634804	7.04726e-05
chr13	40564435	40565123	0.681885	4.94145e-06
chr13	40764562	40765308	0.989641	5.55182e-11
chr13	40765687	40765871	1.15926	0.000273416
chr13	40940891	40941122	0.640661	0.00592525
chr13	40963998	40964241	0.851863	0.000142923
chr13	41916220	41917065	1.31646	5.85843e-13
chr13	41917511	41918090	1.13166	1.72182e-08
chr13	42990473	42991445	0.741546	1.93069e-12
chr13	43088045	43088577	0.623284	0.0111151
chr13	43484332	43485372	0.881899	5.40758e-05
chr13	43783846	43784235	0.968425	1.01359e-05
chr13	44258795	44260314	0.843357	2.5062e-07
chr13	44301102	44301636	0.946771	0.000936958
chr13	44768097	44768979	1.03334	4.53232e-07
chr13	45398746	45399349	0.713446	7.28833e-05
chr13	45701469	45701911	1.07584	4.76574e-07
chr13	46149799	46150178	0.85926	0.00250371
chr13	46165533	46165708	0.641176	2.10607e-05
chr13	46687820	46688200	0.941046	0.000139101
chr13	48405934	48406186	1.11183	1.97559e-08
chr13	49098145	49098523	1.00298	0.00229969
chr13	49454300	49455481	0.592859	1.04353e-05
chr13	49570048	49570887	0.846985	0.000245725
chr13	50236642	50237494	0.58588	8.96097e-06
chr13	50914905	50915213	0.729795	0.00308022
chr13	51764129	51765375	0.656146	2.09421e-12
chr13	51819037	51819535	0.75902	2.65495e-07
chr13	52623618	52624275	0.629053	0.00034763
chr13	73230645	73231269	0.666083	2.2805e-05
chr13	73860878	73861606	0.583429	9.63896e-07
chr13	73894906	73895660	0.61613	0.00260532
chr13	73932161	73932586	0.794451	0.00592667
chr13	74024800	74025248	0.962042	1.49156e-06
chr13	75299952	75300981	1.80261	6.79351e-10
chr13	77009041	77009500	0.749584	0.00182352
chr13	77290963	77291554	1.23695	7.21635e-08
chr13	77345057	77345873	0.686235	8.34365e-05
chr13	77723930	77724557	1.22271	3.47172e-07
chr13	79385752	79386856	0.603984	0.00031985
chr13	87677453	87678664	0.60027	0.00526336
chr13	88622228	88623058	1.25575	0.000604227
chr13	88623210	88623652	1.14509	0.00842619
chr13	98574281	98574719	0.5915	3.2259e-07
chr13	99119583	99120130	1.39728	1.58965e-07
chr13	99257377	99257584	0.61877	0.000155975
chr13	99321014	99321450	0.620158	7.96434e-07
chr13	99362532	99362736	0.889412	3.76988e-07
chr13	101529510	101529759	0.928813	0.00460926
chr13	105908575	105909190	0.634626	0.0188577
chr13	106561621	106562210	0.815119	5.12108e-10
chr13	110629609	110630236	0.630893	4.70791e-05
chr13	112872999	112874884	1.25051	4.01239e-09
chr13	113493383	113493622	0.908553	1.23967e-05
chr13	114203493	114203893	0.718936	0.00697237
chr13	114260064	114260491	0.927576	0.000448445
chr14	21264100	21264468	0.939982	7.4014e-10
chr14	21454923	21455164	0.923479	1.30474e-13
chr14	21498438	21499606	0.909703	6.3683e-15
chr14	22536769	22537296	0.720146	7.15376e-05
chr14	24250414	24250843	0.979444	0.00192332
chr14	24279258	24280208	0.635544	2.76243e-09
chr14	31127653	31128384	0.584957	2.47382e-05
chr14	34842969	34843634	0.712448	0.00865698
chr14	34856761	34857198	0.764917	3.33921e-05
chr14	34966380	34966782	0.976133	2.08969e-06
chr14	35161137	35161637	0.967795	5.68142e-08
chr14	35196943	35197364	1.24133	1.03298e-05
chr14	35222922	35223582	0.722151	0.0100721
chr14	45089861	45090531	0.781879	0.00301014
chr14	49623975	49624482	0.773474	7.169e-11
chr14	49907822	49908038	0.916668	0.00769498
chr14	49911486	49912173	0.70489	0.000416748
chr14	49972857	49973188	0.781876	2.64642e-07
chr14	50344031	50344611	1.41189	2.83254e-06
chr14	51866187	51866853	0.831184	8.49185e-13
chr14	51873118	51873767	0.982414	1.39153e-10
chr14	51901369	51902018	0.743024	9.40188e-14
chr14	51905474	51906262	1.12957	9.86045e-10
chr14	53180469	53181327	1.10908	5.95148e-08
chr14	54435211	54436116	0.755194	0.000915454
chr14	54437677	54437962	1.01951	3.99811e-05
chr14	55071761	55073005	0.849562	8.37368e-14
chr14	55077179	55077489	0.681309	0.000172126
chr14	55323987	55324395	0.613682	0.00115775
chr14	55336862	55337098	0.598717	0.000499335
chr14	55762592	55763376	1.07255	2.80688e-08
chr14	58275533	58275910	0.67334	9.84494e-05
chr14	58281049	58281927	1.15423	4.31699e-20
chr14	58353468	58353831	0.611398	0.000691207
chr14	60048037	60048461	0.965855	0.00483636
chr14	61420107	61420668	0.584098	0.0231993
chr14	61660702	61660950	0.707435	2.04302e-05
chr14	63471262	63471821	0.637985	0.00188453
chr14	63857441	63857839	0.774656	6.63922e-05
chr14	63933077	63933540	0.613094	2.43663e-08
chr14	64812345	64812841	0.818127	2.33546e-07
chr14	65478552	65478925	0.854278	1.20424e-06
chr14	65566932	65567667	0.855705	7.21479e-05
chr14	65732121	65732441	0.927947	9.7116e-07
chr14	68368449	68369876	0.667417	2.23463e-05
chr14	68986951	68987499	0.807225	6.29692e-06
chr14	69354124	69355294	0.970583	1.87259e-10
chr14	69643344	69644054	0.67848	0.012607
chr14	69684566	69686065	0.75324	1.54166e-08
chr14	71324907	71325186	0.888939	1.47118e-09
chr14	71325999	71326338	0.690739	3.85776e-05
chr14	71437624	71438668	0.948517	5.3966e-05
chr14	71555034	71556475	0.827277	9.82275e-16
chr14	72963518	72964144	1.07371	1.00961e-05
chr14	73538880	73539521	0.656503	2.03657e-05
chr14	75124076	75124288	0.811263	0.00824678
chr14	75487214	75488345	0.583499	0.00178132
chr14	75541958	75543598	0.612268	3.41805e-14
chr14	76977731	76978704	0.593465	9.71098e-11
chr14	77085999	77086746	0.668072	0.00202176
chr14	77554068	77554716	1.3152	3.63263e-05
chr14	77607714	77608365	0.682484	0.00029152
[truncated: 685 more rows]
