# Supplementary material for: Angiotensin receptor blockers modulate the lupus CD4+ T cell epigenome characterized by TNF family–linked signaling
Source: JCI Insight. 2024 Dec 17;10(3):e176811. doi: 10.1172/jci.insight.176811 (PMC11948580; doi:10.1172/jci.insight.176811)
Supplement: Supplemental data set 2 [file jciinsight-10-176811-s104.xlsx]

## Sheet: Overlaps_0.5.df
seqnames	start	end	width	strand	Healthy.AcTfh.ND317	Healthy.NaiveCD4.ND317	Healthy.AcTfh.ND410	Healthy.cTfh.ND410	Healthy.NaiveCD4.ND410	Healthy.AcTfh.ND500	Healthy.cTfh.ND500	Healthy.NaiveCD4.ND500	Healthy.Th1.ND500	Healthy.AcTfh.ND502	Healthy.cTfh.ND502	Healthy.NaiveCD4.ND502	Healthy.AcTfh.ND512	Healthy.cTfh.ND512	Healthy.NaiveCD4.ND512	Healthy.AcTfh.ND516	Healthy.cTfh.ND516	Healthy.NaiveCD4.ND516	Healthy.Th1.ND516	Healthy.AcTfh.ND517	Healthy.cTfh.ND517	Healthy.NaiveCD4.ND517	Healthy.AcTfh.ND518	Healthy.cTfh.ND518	Healthy.NaiveCD4.ND518	Healthy.AcTfh.ND519	Healthy.cTfh.ND519	Healthy.NaiveCD4.ND519	Healthy.Th1.ND519	Healthy.AcTfh.ND520	Healthy.cTfh.ND520	Healthy.NaiveCD4.ND520	Healthy.AcTfh.ND552	Healthy.cTfh.ND552	Healthy.cTfh.ND567	Healthy.NaiveCD4.ND567	Healthy.AcTfh.TML_HC_05	Healthy.cTfh.TML_HC_05	Healthy.NaiveCD4.TML_HC_05	Healthy.Th1.TML_HC_05	Lupus.AcTfh.TML007	Lupus.cTfh.TML007	Lupus.AcTfh.TML008	Lupus.cTfh.TML008	Lupus.AcTfh.TML009
chr1	1216496	1217429	934	*	216.249	33.2816	190.164	196.773	6.72368	274.71	289.685	11.9665	234.871	288.9	265.012	36.5192	279.785	243.923	15.2903	281.332	209.646	13.9595	224.509	182.518	193.861	14.6183	247.85	169.013	23.538	191.254	243.335	16.004	169.761	175.849	131.85	19.1678	246.049	162.852	196.397	16.4443	246.318	273.264	13.926	266.453	396.258	282.891	293.262	313.381	332.094
chr1	1231138	1232527	1390	*	697.026	554.679	625.589	656.676	585.064	676.358	630.724	588.261	552.327	881.716	675.567	970.767	1015.45	1029	968.844	810.15	569.389	703.561	686.614	548.902	579.669	536.794	787.269	700.562	751.181	562.587	579.352	650.777	615.565	685.045	622.987	591.696	699.991	700.96	651.114	717.047	683.83	605.264	498.187	587.057	689.145	564.096	793.577	706.892	722.738
chr1	1250162	1250452	291	*	17.5432	8.73065	13.3862	18.1037	15.2687	9.27375	19.5322	10.6596	21.9251	4.78422	25.5505	14.6977	10.4145	5.176	22.9111	10.826	16.1238	7.68359	23.0168	15.1001	12.0962	12.7344	2.87622	19.4453	19.4241	25.802	41.8045	13.292	35.8592	10.9371	5.32345	9.66275	0.985383	19.3267	12.4903	15.5224	23.885	17.8737	24.3802	30.6145	18.8512	15.2278	22.2037	20.3562	22.8535
chr1	1250581	1251520	940	*	143.313	188.532	180.358	133.358	201.924	143.264	191.43	171.391	185.087	145.027	167.461	200.975	75.9982	95.1218	99.5874	85.6624	94.8758	101.799	127.97	152.604	112.356	193.182	118.284	157.567	150.642	160.524	225.291	197.215	197.573	85.8042	106.346	107.844	67.0968	104.88	161.401	201.407	123.05	130.873	167.2	199.754	109.884	150.426	105.708	120.219	179.783
chr1	12173316	12174142	827	*	632.552	634.427	855.006	949.595	780.121	877.54	972.828	1093.96	1056.21	1058.27	818.532	913.133	1090.88	1225.92	777.076	742.207	823.109	847.948	892.944	968.358	1245.26	1012.74	761.91	821.743	668.374	916.662	1162.48	1136.49	1239.84	727.766	873.267	696.163	816.164	978.293	905.641	780.057	697.926	976.531	569.327	807.141	877.383	1006.05	1105.98	1018.04	802.511
chr1	111139287	111140806	1520	*	364.293	305.295	487.124	497.113	443.16	435.355	475.802	365.74	491.9	529.674	352.93	548.813	448.969	356.438	381.552	583.537	438.879	460.399	484.103	440.742	504.629	496.652	478.95	373.372	414.439	475.154	413.05	437.244	388.865	405.647	376.676	507.643	553.967	521.411	443.464	377.16	536.254	526.388	463.527	583.566	486.013	355.789	363.478	393.024	390.159
chr1	113904345	113905806	1462	*	1246.29	1125.06	1435.04	1508.76	1317.16	1517.95	1510.03	1554.47	1666.09	1465.33	1439.87	1397.68	1435.16	1565.51	1248.41	1409.71	1395.69	1531.01	1631.82	1664.51	1914.17	1557.17	1647.33	1470.52	1584.65	1330.32	1576.12	1385.34	1848.25	1438.13	1650.81	1532.01	1562.53	1762.36	1628.71	1502.12	1258.68	1576.6	1190.72	1706.42	1449.57	1470.82	1726.89	1533.68	1342.74
chr1	154441102	154442313	1212	*	122.125	205.738	129.828	134.989	240.303	94.5788	150.975	192.027	26.8421	163.691	146.363	231.192	117.587	98.4233	213.942	179.812	209.677	227.625	55.1527	140.868	89.9437	152.929	130.302	123.868	160.812	185.755	122.504	305.987	97.2389	138.264	141.432	186.289	176.102	124.8	89.4824	243.184	123.679	89.0343	219.039	29.423	122.743	107.528	240.716	181.573	81.7974
chr1	154463584	154464266	683	*	214.848	149.716	278.449	280.171	225.028	238.377	286.707	121.698	133.157	410.199	384.257	231.317	248.411	262.528	185.85	252.396	320.178	168.534	222.551	217.185	245.796	114.27	225.456	206.405	216.79	307.355	294.04	202.947	334.179	261.07	283.86	198.143	154.983	190.635	311.216	161.778	213.619	224.987	146.928	110.609	303.057	252.822	404.411	322.223	183.535
chr1	154478386	154479282	897	*	44.1929	30.7666	35.5516	22.9472	35.7521	26.3796	26.3275	26.979	1.75803	24.9532	54.4117	29.3531	21.661	55.1791	17.8406	38.3887	37.7124	40.648	14.2428	29.2892	19.6576	27.4939	55.025	39.2564	31.5725	33.0485	11.3508	47.0383	15.2597	38.5104	31.4639	28.1694	31.5134	38.1919	20.7975	27.9281	38.7774	19.0836	20.2283	10.9504	32.8573	27.7305	56.2876	47.1455	38.898
chr1	154479554	154480334	781	*	67.2819	39.8646	60.8679	52.1116	51.8174	27.2941	46.8469	51.4135	24.7468	49.8158	63.8222	30.2684	53.1937	39.3422	56.8465	48.8693	44.5538	42.306	34.8716	54.3698	34.2624	31.0337	46.1825	43.5068	36.1663	63.5507	52.2019	42.0542	42.3955	49.4027	61.3318	40.5089	53.9929	44.1462	38.3113	46.533	54.5214	39.5695	39.6689	48.2158	45.0654	42.2125	33.9537	35.638	52.1515
chr1	154501783	154503015	1233	*	62.4454	84.9154	43.7529	42.5043	39.4822	75.0959	51.7884	43.4776	30.724	74.4111	56.5698	36.0422	52.1999	63.0725	74.1546	58.4891	56.75	69.7971	49.1534	42.8686	46.689	49.9248	34.3922	52.1279	64.4852	33.9994	57.7334	72.8554	48.3537	55.7253	28.126	49.7284	37.8367	31.4153	36.4216	56.2741	59.3047	28.1176	64.3568	47.0914	33.976	33.5903	42.8058	57.3751	72.8285
chr1	154558579	154559840	1262	*	1049.31	957.953	1231.65	1224.67	1170.51	1313.9	1257.38	1387.08	1194.78	1554.27	1212.73	1506.84	1246.76	1061.09	1116.63	1240.68	1013.19	1325.2	1138.27	1259.08	1340.39	1389.61	1464.74	1299.38	1236.57	1258.98	1158.84	1131.12	1287.87	1276.68	1465.18	1500.6	1281.17	1338.16	1223.02	1165.91	1103.72	1126.46	1060.93	1027.39	1429.12	1185.92	1530.58	1306.05	1145.87
chr1	159008803	159009226	424	*	137.411	60.8956	189.147	177.038	86.8312	196.696	146.137	66.3085	189.271	159.458	153.571	92.8124	159.228	137.969	88.7191	172.348	193.595	71.6736	182.333	188.021	215.002	72.0004	171.886	139.259	85.9806	141.148	173.34	57.2764	198.234	160.862	199.284	99.5376	206.221	180.082	213.597	79.1319	148.427	151.237	83.343	118.8	188.13	230.531	171.748	174.227	191.554
chr1	167439023	167439727	705	*	58.9111	83.7043	19.1465	23.8585	73.054	37.3201	29.5305	96.0408	21.9887	46.8086	17.4092	72.7355	23.8002	12.0879	60.9369	30.9247	26.9945	116.868	35.9356	25.0384	19.8008	73.4673	16.6753	42.2462	77.273	41.9349	46.5009	119.592	35.2575	31.0829	16.9033	100.926	27.1561	19.6031	21.0746	86.3079	39.7108	11.9864	62.6617	19.3769	27.912	23.6704	26.4659	29.5406	30.4128
chr1	167442006	167442692	687	*	207.156	222.062	190.265	193.833	247.82	162.822	208.347	309.936	158.414	146.851	152.359	192.278	206.637	257.043	381.025	165.967	162.197	299.16	206.674	175.82	181.134	281.92	180.991	197.456	273.989	214.939	221.926	324.87	249.443	203.141	199.072	260.954	177.257	146.347	210.895	285.401	164.88	151.626	251.803	159.931	197.517	225.837	279.385	182.16	168.938
chr1	167447309	167448459	1151	*	309.887	352.232	471.59	450.711	491.391	308.534	356.952	493.242	425.807	388.893	389.812	430.739	619.227	630.759	780.233	399.094	399.729	543.566	498.385	402.404	486.349	483.11	443.948	353.898	457.719	513.04	514.858	622.945	500.214	387.967	378.586	475.45	437.342	440.009	439.248	539.933	443.398	454.409	481.777	402.689	436.391	357.078	449.601	430.623	321.691
chr1	167450876	167451102	227	*	40.7637	32.3231	63.5395	44.8948	89.9262	53.2319	31.3031	53.4228	57.653	22.4023	35.3527	42.3976	55.968	53.1671	111.841	28.1978	35.4152	72.0505	64.8569	37.0187	37.7101	53.9389	34.183	29.2962	51.7794	60.7133	57.2278	90.3523	53.0525	42.1227	25.4379	55.2034	41.835	26.3049	39.048	40.0582	38.2036	35.3593	73.7606	42.2095	30.2595	30.4002	30.6407	28.312	50.4365
chr1	167454696	167456916	2221	*	472.545	455.597	537.065	594.564	711.211	500.62	614.315	680.99	704.469	586.507	546.764	1008.35	605.08	543.416	856.203	479.8	503.542	654.006	701.58	497.627	593.497	679.731	513.615	475.427	751.967	680.684	767.819	877.088	756.293	445.8	496.733	678.188	452.744	565.411	649.891	664.442	528.253	743.162	711.516	1015.41	519.32	595.61	657.312	625.068	416.433
chr1	167460705	167461440	736	*	158.97	286.098	102.462	126.065	326.289	112.611	188.978	386.973	57.4874	99.6519	98.1409	384.89	146.538	160.328	314.911	81.5469	133.001	347.204	89.1747	101.955	126.745	337.06	67.1963	174.068	306.961	211.202	237.888	435.144	194.4	98.9516	122.481	353.791	133.877	141.72	147.697	370.258	115.132	151.668	315.725	57.128	76.9762	175.566	165.368	171.17	76.9361
chr2	33475282	33477100	1819	*	535.085	757.044	814.545	918.507	945.073	878.627	731.932	1146.38	978.391	644.99	574.782	720.106	613.047	538.581	550.181	796.246	806.53	775.672	822.244	783.617	848.36	843.182	780.259	763.605	939.553	874.952	1032.93	909.776	1072.72	770.546	855.502	961.964	801.537	816.048	899.507	1073.72	711.95	808.026	842.711	804.692	1070.66	1052.09	1241.13	1329.86	757.719
chr2	65382747	65383663	917	*	97.4804	148.686	67.0472	87.7533	109.459	93.2666	73.2337	170.167	108.993	59.8041	65.1931	115.916	68.6586	137.142	142.457	62.7539	107.638	141.483	125.907	62.0734	86.9491	111.07	68.9793	99.9741	96.4615	77.756	104.251	113.985	108.925	55.8649	74.7553	123.744	86.4672	90.1666	103.999	139.742	61.5801	87.2025	97.7261	95.8754	55.2727	78.6337	99.2786	85.9394	98.4388
chr2	65430451	65433102	2652	*	461.955	377.26	457.736	625.321	492.766	462.828	519.371	441.524	550.158	452.611	419.677	447.036	483.811	411.53	450.035	572.29	518.812	486.525	596.54	514.196	568.082	469.134	449.128	464.174	419.284	440.575	591.402	404.599	497.648	445.11	449.38	408.02	530.189	503.372	594.341	447.387	500.02	604.465	453.522	695.367	437.414	469.112	450.76	559.672	564.174
chr2	102366685	102369007	2323	*	414.475	367.238	420.455	500.3	387.899	413.141	449.101	429.97	846.837	137.255	264.929	364.024	381.957	303.773	287.374	373.653	456.825	436.138	619.466	449.193	442.17	423.709	224.011	302.5	303.628	530.739	470.674	394.748	478.992	388.307	402.541	419.411	435.427	435.481	345.424	409.091	352.786	295.603	281.624	497.005	408.745	442.749	519.287	433.098	270.949
chr2	102417677	102419468	1792	*	170.26	137.438	225.582	156.414	108.266	215.327	113.206	70.1411	299.883	76.2317	128.116	88.7788	157.285	59.2483	75.1322	240.08	161.856	96.3505	257.146	143.822	131.88	66.1169	143.598	108.79	50.8271	171.086	158.332	60.4423	207.044	162.253	139.611	83.6257	88.4307	97.1319	157.415	78.6059	102.073	64.1477	76.1243	158.646	152.364	114.493	155.657	130.16	153.817
chr2	102472825	102473409	585	*	34.521	37.2874	16.9699	16.512	20.4212	12.9551	8.99023	8.77467	12.6603	14.2251	21.3741	13.0755	21.1023	9.29564	10.3559	18.0245	15.0236	7.36572	21.727	16.6378	11.579	9.6253	17.5902	10.0491	9.52394	27.5896	21.145	12.1423	24.4216	19.4841	20.377	20.5895	21.4215	9.56249	6.99467	20.5934	24.2112	7.55227	31.2252	20.6849	11.1472	19.3794	11.657	10.6321	26.2535
chr2	135051696	135053545	1850	*	936.522	1044.55	1158.04	1248.02	1201.02	1523.51	1252.57	1523.52	1514.9	1037.9	1139.07	1369.61	1241.58	1299.16	1294.48	1141.53	1159.04	1581.8	1440.34	1316.42	1433.07	1407.14	1220.8	1020.57	1331.31	1327.41	1394.55	1552.07	1558.48	1097.99	1136.36	1431.55	1196.23	1453.2	1492.08	1268.51	1057.99	1228.19	1101.69	1266.59	1129.29	1048.75	1632.57	1515.4	879.417
chr2	135530438	135532150	1713	*	2329.56	2584.05	2791.12	3265.08	2843.55	3514.17	2706.2	3977.65	2905.4	2994.17	2527.84	3207.62	2409.68	2207.01	2338.91	2694.7	2501.2	3474.23	2842.11	3440.87	3789.66	3316.01	3584.55	3506.2	3415.9	2958.35	3281.21	2854.7	3541	2862.85	3363.61	3326.36	3318.6	4102.41	3147.98	3047.36	2408.3	3069.77	2527.73	2775.93	3595.39	3450.79	3906.48	3773.73	3020.92
chr2	135741427	135742790	1364	*	917.434	843.911	1024.16	1133.01	982.369	1069.85	1044.31	1144.74	1133.3	1066.45	1013.94	1000.75	931.388	915.292	1003.64	1095.55	1068.2	1059.38	1083.94	899.177	1188.46	1004.03	1120.7	1056.51	1006.39	790.954	921.79	719.877	931.696	1097.82	1104.87	1219.5	1183.35	1432.15	1241.15	1043.08	1024.75	1241.76	1059.24	1291.64	1093.49	995.453	1106.75	1118.61	979.825
chr2	135797218	135798120	903	*	94.9136	103.196	68.8462	59.8791	53.6052	38.908	57.2906	83.7124	51.41	44.63	78.968	43.2157	65.5689	63.8031	65.7135	84.9703	78.8643	64.8951	56.5354	47.66	58.4462	48.158	46.2876	48.7919	41.015	96.8711	59.526	52.1574	81.243	79.9104	72.0719	45.771	81.8756	42.6157	74.0511	66.4792	85.1337	45.5362	85.4184	59.5957	71.8893	53.5021	75.042	48.878	69.8036
chr2	135875609	135876909	1301	*	827.928	893.734	913.302	1049.09	937.439	1006.82	829.016	961.539	923.763	953.714	1066.35	1090.8	962.213	905.925	903.126	975.798	935.432	1135.6	919.873	849.044	934.101	894.048	1100.58	1087.12	1205.56	852.103	871.735	845.382	745.888	1016.27	839.356	1239.45	1085.17	1166.53	1054.7	1059.29	839.389	1021.26	975.142	1021.27	1054.82	845.458	1193.05	1252.56	906.41
chr2	135948248	135949457	1210	*	108.804	57.3563	189.945	128.779	2.20546	132.066	64.2554	5.59328	47.534	137.212	119.517	31.5009	148.033	87.8621	25.4585	124.004	86.4251	30.5991	106.326	159.289	109.835	3.82451	110.194	100.212	-3.11269	100.113	76.3767	6.64985	91.1415	156.133	80.5163	0.863304	102.128	74.4294	117.974	33.3555	153.84	77.153	4.9551	106.471	286.173	216.891	162.73	219.376	242.584
chr2	136007803	136008910	1108	*	74.1909	54.918	78.7593	127.256	49.348	75.172	120.832	67.8984	296.305	89.3414	121.293	107.577	131.467	92.6493	56.1898	99.5629	109.595	76.5396	225.094	109.876	184.79	64.5681	76.0345	188.17	76.5452	94.5283	117.344	63.3419	181.053	96.4745	105.491	28.5353	43.0775	31.9398	142.83	69.5397	46.0575	95.197	43.7172	199.68	93.2173	147.534	64.5224	87.6852	120.321
chr2	136025116	136026021	906	*	35.6339	40.7417	11.3731	23.7825	24.8999	17.0969	14.9835	47.4535	15.0054	13.377	23.3723	18.1763	12.2328	21.5393	22.5743	10.1355	15.7036	47.5087	15.5377	25.4884	8.74931	39.6743	1.4032	13.2516	13.4277	35.5423	16.3275	24.565	17.2837	21.2148	12.6841	16.1472	10.2227	3.59835	13.016	45.0277	1.50056	13.377	22.4356	9.76009	11.1846	9.00977	23.0724	19.86	32.0726
chr2	197804862	197805478	617	*	107.211	120.608	60.8431	95.9419	104.295	85.2085	66.7514	71.0865	59.9204	108.81	141.96	253.55	96.1405	111.456	154.073	140.693	84.8458	140.921	127.526	66.4337	66.5706	80.7454	137.008	122.52	223.128	71.0035	92.4045	89.4692	81.8967	73.0271	47.8582	90.3781	90.7536	92.0641	116.896	133.503	123.868	123.86	161.76	183.721	47.5034	54.8585	91.4506	150.157	90.9286
chr2	197869435	197870602	1168	*	232.782	467.193	191.83	224.264	480.413	209.537	233.797	710.279	244.616	333.395	339.302	672.924	238.715	284.749	766.013	188.569	209.018	489.783	288.186	177.953	182.022	584.577	151.09	190.621	487.619	357.315	286.908	618.511	426.621	160.894	202.003	628.156	155.906	209.613	283.214	736.655	234.081	254.56	496.556	278.265	270.96	317.479	320.452	299.042	140.943
chr2	197891806	197892568	763	*	40.5168	50.9756	29.8053	36.4151	84.3926	44.7649	38.5617	83.4322	50.1315	55.6919	72.5194	62.2226	39.7455	19.0693	82.5945	36.651	52.8226	68.5777	44.7342	38.6212	25.1483	52.4	33.7835	38.9311	87.8014	35.2995	20.9766	80.1224	30.8908	18.1573	45.6357	101.992	45.6454	55.4281	22.5248	80.4982	42.1518	33.7542	95.1318	43.6336	48.145	70.2741	58.0531	43.6997	25.0957
chr2	198016005	198016959	955	*	33.9005	55.313	5.42417	3.27557	18.3557	6.24247	9.97059	55.8309	7.74596	22.9245	24.2358	9.67709	9.08319	11.7886	27.8113	9.98498	7.50315	18.4171	0.947388	11.2687	8.1544	31.6688	8.79408	21.786	34.8907	16.9988	9.39448	14.5333	7.00323	16.0298	7.52383	12.8475	20.2252	0.944583	3.07888	43.4436	11.2799	7.34067	31.3624	3.77217	7.76127	7.70791	12.9194	8.95959	19.8885
chr2	198041706	198042953	1248	*	115.147	95.6809	89.307	48.8964	51.1243	61.7981	67.7794	87.8133	55.0369	43.1438	70.9488	103.972	38.0545	9.57573	30.1881	47.1758	55.9773	27.4932	61.0353	64.2413	61.8101	51.4019	48.2233	48.581	38.1736	45.9852	18.6107	17.1134	19.4913	66.8213	57.14	42.2912	65.3249	41.2381	48.9452	85.036	81.6866	73.7309	81.5993	65.7317	42.6619	88.7084	38.2237	58.6892	64.5898
chr3	12462207	12463026	820	*	45.4846	80.4149	20.6807	22.8472	35.2451	25.4131	19.7654	62.6032	14.5188	28.2482	26.0229	8.22606	8.84265	10.4371	28.5886	8.18435	23.8178	43.0482	21.3788	23.8324	14.0348	47.1265	9.97538	24.1702	23.7393	25.5618	32.5451	56.436	29.7516	29.7445	32.7553	37.8152	8.94291	3.91204	15.7918	38.6647	8.97389	9.13884	23.9771	18.5603	10.4518	20.7346	6.9071	12.6807	30.1367
chr3	12479932	12480153	222	*	38.9018	25.9901	39.3345	24.7613	20.0136	43.2199	36.5517	22.8184	19.1025	25.6092	19.5557	13.4694	25.2346	66.3201	21.3528	43.617	28.6019	23.3258	30.4687	25.9222	22.3538	23.8732	20.3226	24.6317	21.793	30.7484	16.2901	26.6846	13.6511	39.0856	24.4773	30.163	30.0203	12.0624	22.6494	13.0955	42.564	25.5905	24.1125	17.4245	36.5663	25.7131	22.887	16.6961	23.1508
chr3	12483740	12484999	1260	*	597.782	625.427	725.45	698.444	747.101	755.255	792.579	852.809	723.315	760.374	659.834	767.614	621.314	635.087	681.336	715.877	623.118	748.353	719.202	845.587	849.478	760.703	860.186	702.715	758.793	707.114	669.398	725.872	659.033	792.575	765.577	841.366	642.73	845.186	785.44	666.578	723.198	733.677	696.555	778.235	769.327	747.562	781.875	727.985	662.966
chr3	12556331	12556557	227	*	36.0857	30.6648	25.9494	26.6563	32.9153	30.0659	25.6991	17.4276	33.2755	40.6542	26.7564	21.8953	20.3598	27.3279	26.8602	32.828	23.6859	28.5485	28.9028	40.0316	35.6167	32.3563	28.3114	29.5624	39.3375	25.2294	23.8795	30.536	36.882	29.3194	27.2611	36.7933	33.9926	21.0098	33.6936	31.5694	43.6185	30.0451	44.4865	32.5944	41.9421	29.4313	36.3315	25.571	36.9996
chr3	12556667	12557899	1233	*	358.015	338.098	436.882	397.365	379.118	494.327	428.71	312.734	400.525	514.594	399.674	382.993	424.366	403.738	390.605	508.268	393.811	385.422	470.664	463.239	454.287	380.073	537.141	540.08	393.904	405.534	354.118	369.646	420.962	509.081	373.542	454.08	485.836	483.452	434.438	385.965	492.998	449.945	405.197	514.632	453.703	316.075	413.502	361.365	447.313
chr3	48429005	48430450	1446	*	112.785	126.414	119.814	137.07	125.476	80.4154	163.931	94.7669	125.554	134.572	139.261	211.973	189.693	185.515	176.929	132.258	161.418	77.1646	194.588	76.8351	111.248	95.4604	132.639	150.501	131.396	130.046	126.692	109.875	64.7636	108.475	113.393	100.031	122.55	76.4853	130.15	105.256	126.26	180.315	141.47	208.285	70.1608	100.903	98.8251	105.263	136.65
chr3	48439828	48441120	1293	*	739.517	681.62	921.893	936.388	810.916	945.322	1020.4	838.241	1051.52	847.73	826.492	860.883	878.27	823.905	723.551	915.466	856.082	806.546	1017.84	893.463	1060.04	897.445	918.256	793.648	818.373	891.921	813.841	871.809	794.874	832.294	998.06	962.303	819.022	1028.92	883.346	737.648	821.51	913.269	780.99	966.379	957.936	789.771	952.255	841.453	786.917
chr3	48446041	48447030	990	*	272.775	233.555	366.933	364.924	324.609	232.542	277.981	209.264	295.703	246.464	336.257	257.971	289.219	322.366	281.934	314.173	291.5	217.637	265.12	268.797	331.282	237.162	307.144	278.364	227.164	275.479	360.462	300.382	342.639	320.302	292.283	249.381	344.983	382.034	297.703	217.518	337.395	327.754	232.668	335.895	266.838	181.649	251.818	237.486	257.848
chr3	48465676	48467276	1601	*	428.783	385.844	454.52	489.186	415.541	495.463	568.275	441.789	515.249	509.082	537.232	313.091	497.293	411.088	536.027	473.843	501.922	383.365	533.444	477.644	553.508	417.54	503.908	502.618	462.564	397.802	509.88	504.852	589.642	494.018	528.149	500.317	473.678	539.832	548.568	475.805	492.087	512.451	412.439	562.291	563.804	536.293	532.914	484.767	571.878
chr3	48472312	48473700	1389	*	667.659	653.869	932.569	944.532	973.935	1035.1	1053.05	1084.98	978.879	1230.15	978.012	1090.36	934.4	899.21	863.043	824.294	815.517	872.378	908.512	1023.13	1156.54	1043.08	882.022	941.212	933.705	853.11	987.247	964.077	1003.72	872.135	1035.73	1032.3	877.093	1198.13	992.177	873.33	858.373	962.579	855.855	950.865	1152.1	1099.76	1160.12	1016.84	968.604
chr3	48478508	48479821	1314	*	372.695	253.383	491.684	498.55	358.498	464.554	457.397	350.485	520.194	509.579	554.237	317.726	367.346	350.697	353.818	386.774	415.381	278.951	440.066	497.967	520.828	342.977	417.518	400.503	320.199	391.92	406.563	314.48	464.825	477.572	455.71	369.564	476.677	470.933	510.711	421.439	282.558	379.408	278.895	336.945	487.946	462.239	450.283	462.05	375.358
chr3	160011939	160012709	771	*	39.8927	27.5595	33.9959	5.01259	2.39863	27.0919	3.73733	3.65745	5.15634	12.9793	11.833	5.57964	26.5261	14.4111	0.292578	16.0784	12.2459	5.55293	3.82784	22.7818	6.68834	2.81938	18.8656	15.9203	4.27456	29.7613	3.51757	15.8704	10.3628	26.2761	10.4587	0.292578	23.9364	12.5447	3.0156	9.71936	26.3197	2.36742	4.29287	11.7574	16.356	13.4886	2.56317	7.57634	26.5659
chr3	160027005	160028641	1637	*	84.357	64.8555	47.2842	29.0836	8.8543	66.8564	15.8079	9.79536	20.9908	41.1929	35.5021	24.9197	46.6477	15.1972	10.406	31.1176	20.0855	21.9017	11.1607	45.8575	18.1144	26.5197	38.333	34.3778	11.6369	57.4839	39.7345	16.5949	28.6831	61.0827	12.2663	4.53065	42.2811	11.0976	21.9036	30.6106	50.2973	11.0036	7.04876	14.4788	43.113	27.5186	32.438	19.6643	86.4974
chr4	2667011	2667808	798	*	42.9296	50.2977	37.5774	24.4548	20.7914	33.9395	16.024	25.1464	8.92459	17.2761	32.131	5.77133	25.5855	1.6047	24.208	27.9115	19.0907	14.8413	11.2863	25.0199	23.6435	16.2072	41.3573	16.8134	17.7986	45.866	14.598	30.9549	13.9322	46.6029	20.329	13.9947	28.2042	15.8496	15.0736	25.5611	37.2152	8.88792	11.481	9.12276	32.5535	16.602	45.465	16.9672	43.7427
chr4	2713500	2714989	1490	*	128.339	167.573	128.175	114.449	118.892	140.013	119.284	201.16	47.9259	113.981	84.7139	63.498	143.744	79.6769	84.5779	144.387	117.096	129.05	92.574	109.211	101.208	117.126	106.146	61.2726	70.0972	146.644	132.563	162.158	70.8676	119.26	111.049	86.8802	103.502	128.541	99.4019	99.769	127.212	83.8031	81.7423	60.8056	160.39	120.357	214.275	114.35	188.534
chr4	2745914	2746891	978	*	350.582	44.1188	294.879	377.024	3.1591	407.854	326.745	121.638	555.495	447.533	414.618	116.473	583.625	727.018	80.2548	306.696	273.835	65.6897	475.066	347.965	345.42	13.3212	293.65	296.37	9.68107	375.963	396.881	106.022	402.362	307.787	264.096	18.4556	228.848	185.893	373.164	89.2027	291.258	276.868	112.349	481.841	777.113	951.876	1420.47	1242.93	942.478
chr4	10671190	10672298	1109	*	358.602	400.12	218.533	241.685	472.963	286.261	212.969	682.991	50.59	295.669	129.941	431.754	141.98	188.348	206.732	193.108	181.702	437.399	66.74	293.5	298.044	455.329	207.002	291.802	547.918	234.445	257.629	561.995	107.409	217.005	206.144	209.981	365.723	441.094	194.624	411.145	208.977	296.552	374.943	56.4589	244.637	314.89	327.418	456.559	235.561
chr5	134090347	134091249	903	*	109.063	140.38	119.913	116.941	191.622	164.135	180.857	206.425	109.634	106.751	151.812	194.713	150.913	90.385	322.496	97.1918	150.005	175.001	105.034	126.469	125.554	145.612	98.2785	101.798	171.616	122.199	121.273	196.861	138.472	105.175	126.846	197.02	147.552	133.456	201.439	236.449	92.3613	155.06	192.084	93.7246	147.976	134.679	112.102	91.3983	70.6962
chr5	134122288	134123063	776	*	179.936	129.031	203.366	225.512	125.449	230.732	285.902	174.697	377.197	395.433	321.819	208.024	255.019	260.046	304.217	187.652	195.336	190.008	237.944	185.247	251.77	112.609	174.205	182.395	108.609	193.346	240.939	111.66	243.177	209.191	210.569	147.102	167.148	194.323	231.879	151.384	146.226	160.261	46.3303	193.682	228.223	265.362	213.12	164.313	244.086
chr5	134124482	134124933	452	*	84.3484	153.509	85.6696	134.735	169.267	137.626	168.25	163.899	191.636	194.84	190.244	277.701	146.192	190.393	347.744	84.842	120.771	139.766	144	124.923	204.062	179.684	75.3676	135.091	148.507	174.76	273.807	218.825	271.816	85.2131	114.967	172.604	107.672	152.526	176.456	169.988	89.7199	153.833	132.301	161.116	79.6648	103.259	138.287	143.202	71.5452
chr5	134127398	134127680	283	*	54.3758	45.9657	40.111	61.0696	56.3699	45.1735	61.709	38.7701	29.8475	66.9005	99.7061	47.2479	122.989	171.785	166.224	104.052	72.879	54.5177	100.436	49.5723	75.5992	43.029	26.7896	55.3916	55.6093	85.6003	156.272	80.7276	88.9644	44.4115	50.159	49.8349	32.2018	84.2493	81.2917	45.5776	109.748	109.071	30.13	101.653	57.8687	84.5617	83.8058	68.1869	65.874
chr5	134132067	134133359	1293	*	463.938	438.905	509.109	670.375	569.254	678.603	851.959	660.828	724.011	859.634	884.945	983.972	694.54	690.463	850.403	543.57	630.011	577.353	648.434	661.591	933.827	710.848	519.367	561.939	551.982	691.406	844.928	735.945	775.757	553.173	678.856	666.522	532.199	708.327	680.475	647.997	523.318	638.469	504.832	731.844	877.462	981.627	1164.42	1075	750.433
chr5	134149040	134149477	438	*	54.6297	63.1504	25.3605	35.3598	49.1425	21.5076	36.6023	49.574	22.5947	23.0772	42.1327	60.3742	22.3795	52.3851	39.5569	20.2835	29.6047	53.4233	12.7924	37.902	40.157	62.2583	28.6134	69.0901	57.7498	36.0384	45.3684	48.7531	28.2247	23.6036	45.0589	61.573	29.5862	26.0945	37.5384	71.6854	34.0554	42.1099	47.4939	39.8502	26.4567	43.0806	38.0376	39.0752	24.7774
chr5	134175909	134177581	1673	*	595.949	560.51	709.101	800.935	691.991	725.809	746.031	714.673	765.789	710.363	754.137	761.693	619.671	515.794	519.268	871.611	725.594	844.882	811.372	706.85	810.421	686.943	937.56	867.368	802.607	667.693	592.716	551.453	695.315	771.079	681.356	760.953	868.874	825.016	806.94	733.184	715.762	750.504	711.89	842.513	684.795	611.97	798.779	805.51	589.714
chr6	14716874	14717843	970	*	115.898	63.0203	128.492	128.587	20.7005	116.244	108.33	38.0879	44.6317	81.585	85.8042	18.8422	131.29	109.293	18.3013	125.531	136.618	33.1797	20.6956	148.68	88.9347	7.14483	114.42	82.7965	6.19575	106.694	102.65	25.2162	27.1531	113.318	88.7241	9.24102	73.4667	64.7675	80.7485	20.0214	74.8735	51.7558	26.5444	22.4161	182.325	180.431	90.1762	65.4417	170.186
chr6	14729073	14729864	792	*	103.291	35.8605	106.083	62.4212	9.8179	107.122	78.6868	12.1357	18.1464	104.676	48.6587	-1.53447	110.103	80.0791	3.72615	79.0918	69.3878	6.4073	2.32041	88.5773	50.3014	8.4127	90.022	33.4145	5.30012	78.7348	68.978	11.7493	9.36331	67.3676	46.939	-0.00783238	53.8321	60.0816	46.2525	5.14608	79.9421	41.02	13.732	13.5341	101.856	56.3776	69.8068	44.4942	79.4349
chr6	14731520	14731920	401	*	27.3257	17.9058	45.0136	26.0548	12.7071	34.9818	41.6092	21.735	5.16061	37.7437	31.7876	9.77614	49.4603	51.0712	26.6803	47.4898	40.607	7.59346	3.25666	31.4049	26.7594	13.3952	23.5834	22.9932	6.19261	38.9912	32.217	14.8775	14.7393	37.6141	27.2719	11.2676	10.2361	3.33251	21.4572	16.0174	41.1655	10.9773	13.5581	11.864	23.6039	22.2715	11.6734	4.67952	27.676
chr6	14732580	14733613	1034	*	128.624	55.9638	101.42	69.6307	32.5598	115.811	103.988	59.5005	65.9396	137.474	35.0749	64.3951	392.631	261.58	92.6104	125.478	112.826	50.1524	43.3624	97.6207	84.6485	30.2686	114.139	96.4762	27.5825	99.1112	88.6669	49.2315	71.6851	97.1201	51.3817	20.4435	95.357	26.321	91.4955	74.4074	86.4984	42.7551	43.7272	41.5387	162.729	127.489	140.956	65.0943	132.453
chr6	90271915	90272237	323	*	18.7383	79.8788	11.2911	4.32467	107.422	14.3346	19.5961	117.218	31.9912	6.52533	6.13199	212.025	14.1389	25.8735	118.872	1.00568	9.00931	90.6462	20.0124	16.1776	3.63927	111.071	9.32856	9.49987	106.496	26.5845	18.2872	146.662	17.3014	14.3758	13.1949	91.7986	9.47681	7.29584	2.19153	140.296	16.4316	19.4218	53.5628	20.2498	10.3244	10.0971	11.957	13.3808	4.82142
chr6	90285569	90286491	923	*	314.923	291.193	360.137	263.868	405.121	433.635	283.744	409.798	333.831	291.148	261.375	424.202	314.549	225.025	258.713	345.187	277.049	346.74	299.194	426.052	264.966	364.053	359.577	218.382	441.872	349.545	257.481	381.684	311.894	348.369	324.615	422.387	279.583	232.496	355.6	416.098	311.57	263.724	335.907	270.879	424.999	309.335	436.039	300.113	269.964
chr6	90286951	90287202	252	*	12.5275	48.1164	20.3743	20.743	67.1225	38.3795	22.0729	52.1407	33.1639	9.41492	36.0929	74.1086	17.3551	22.4422	25.5569	22.5329	15.6199	59.0681	29.9899	19.9909	15.8079	58.9024	29.8195	20.4672	81.4277	33.0764	22.1478	56.6075	22.8518	16.7449	26.7797	57.5961	10.7409	29.1682	16.0436	60.0089	39.5355	27.8067	44.2461	41.7399	29.5807	31.1577	41.9098	22.7121	15.2569
chr6	137811264	137811966	703	*	130.353	139.811	165.54	247.126	166.532	206.382	234.039	137.53	320.636	273.733	228.393	351.573	307.799	374.985	460.006	134.735	127.926	92.0177	244.031	180.268	203.635	205.866	132.699	134.934	158.524	215.577	295.497	202.378	242.883	122.78	155.987	142.475	91.9328	121.176	219.056	149.314	219.121	331.708	217.511	452.678	275.038	312.864	432.605	493.169	262.361
chr7	8134117	8134732	616	*	200.724	47.5536	214.356	139.978	70.7445	173.034	180.426	120.308	80.4424	218.694	114.412	81.8175	332.372	241.314	143.273	195.413	164.405	103.136	82.6748	194.412	122.563	70.8703	156.051	81.8343	71.6535	187.516	203.709	87.0056	69.6155	169.023	127.952	70.3111	128.97	121.306	132.854	98.9851	241.538	137.366	97.8182	64.2554	273.955	216.025	313.088	208.975	208.896
chr7	8143218	8144444	1227	*	190.064	58.7821	214.077	194.898	71.5821	183.695	207.711	84.6493	17.9349	195.238	141.096	51.9156	230.888	240.735	58.4066	178.136	264.05	58.2692	31.9764	173.614	195.416	60.6715	145.976	131.224	50.7423	169.348	205.483	81.6253	59.6617	146.119	174.683	51.8002	166.978	175.962	179.585	71.785	296.043	221.636	99.3605	42.531	230.53	242.127	255.024	249.464	149.272
chr7	8148181	8148353	173	*	14.0702	21.5083	16.6588	22.6143	3.01157	13.9649	12.8266	6.61648	2.05804	9.57614	12.8727	3.52718	9.4694	9.29542	2.00493	17.0311	25.3079	-0.830188	0.316855	12.7304	3.51798	3.61196	14.8949	11.749	4.26789	17.9181	19.3386	6.25448	5.92426	9.35096	12.4879	0.868312	14.4535	19.8593	16.64	2.53249	30.7082	21.1549	3.02152	6.33818	16.8089	29.5652	27.2296	33.6181	10.0198
chr7	8148756	8149916	1161	*	129.073	53.2663	175.577	136.273	38.7227	134.353	141.922	30.5712	31.882	94.9909	104.49	37.3713	135.482	113.742	36.6469	154.782	139.305	23.4834	17.9035	167.61	97.5183	36.0263	117.303	100.845	43.828	138.018	149.908	35.2704	40.5908	115.815	113.897	27.7151	156.113	123.973	153.297	49.0358	192.231	162.965	45.3718	22.4927	140.949	117.99	153.826	192.826	137.392
chr7	22698905	22699203	299	*	27.101	6.86101	10.0194	4.40998	3.39404	2.32713	8.98022	6.98324	5.28817	3.16082	7.60856	-0.387895	11.0744	0.884709	1.84035	7.53924	7.97841	7.66186	10.8454	5.76088	8.1539	0.870651	11.3815	5.24896	1.32945	9.44328	10.5862	3.8966	15.4691	7.67451	9.4134	1.5976	6.97179	9.96845	8.07275	8.53059	3.64485	4.08761	2.39767	7.13272	4.77489	4.01505	13.6531	3.43251	11.6907
chr7	22726248	22726750	503	*	44.2569	59.8665	39.6305	39.8251	73.4822	36.716	16.0127	58.3919	29.1964	34.3791	40.6121	53.4021	26.9319	15.1675	37.2755	35.4832	32.7828	84.7898	39.6708	46.288	36.0018	66.4388	37.369	49.6632	86.743	32.9682	24.8497	74.7301	29.4906	47.311	39.9248	63.2133	42.2306	50.5265	35.9486	72.39	37.922	36.8788	95.7166	47.6383	38.4999	63.9791	41.9975	55.7998	39.6077
chr7	22726807	22727666	860	*	38.7119	64.1319	22.2577	21.0056	79.4722	16.5463	21.4601	59.1429	31.1459	32.1017	30.3752	43.7435	13.9295	27.7873	51.4267	9.44991	28.0943	92.6506	25.4845	23.2883	25.3763	62.1213	26.6891	39.5178	49.3324	23.2859	2.1717	59.2023	18.342	21.8798	28.6385	45.103	38.7215	33.5073	22.135	67.9842	20.2328	27.7284	79.4249	35.9891	16.7301	34.831	19.2717	45.1088	33.2065
chr7	74616974	74618186	1213	*	74.5914	101.092	34.1638	18.8521	88.1213	41.0101	20.2867	107.568	48.061	46.7093	37.6743	81.4182	40.4028	10.2581	72.2909	28.245	32.9993	56.874	47.774	32.5243	27.6642	75.6535	15.8984	33.7439	57.8692	81.3007	31.7156	103.239	41.0972	34.1254	43.4197	52.2858	32.114	8.15479	26.303	89.2644	26.3972	16.2741	82.381	31.1706	12.989	9.13246	53.5566	21.1069	50.7481
chr8	8779682	8780094	413	*	11.9841	28.0754	22.6783	17.5616	20.9075	15.8014	14.648	15.9273	22.4908	4.81701	16.5952	29.1627	15.7294	16.4756	22.0845	14.285	17.9093	19.4782	9.682	10.7259	8.39002	24.5785	16.6996	22.8865	26.1571	18.4176	26.8018	10.3992	15.0436	15.4117	13.2815	25.3002	20.717	9.4941	23.5818	27.1909	13.0638	8.80384	16.2894	20.5935	19.0541	18.3468	24.6024	18.943	25.6038
chr8	8796885	8798539	1655	*	200.944	95.4703	176.201	107.308	40.1034	115.367	84.2933	35.2373	70.8492	150.176	127.344	40.6368	229.567	144.612	30.4255	158.411	104.23	63.235	64.8244	130.877	66.9795	57.666	128.346	110.407	46.0702	170.328	122.227	45.725	87.6812	94.8648	80.6521	14.6448	122.006	90.7066	109.9	51.9037	52.9344	38.9553	62.3005	31.7554	163.513	145.844	143.725	90.8126	222.075
chr8	8811784	8812803	1020	*	51.9979	68.0278	8.7145	14.4018	22.1743	3.21664	6.20327	23.5317	16.0512	27.2359	38.22	46.2708	8.31835	10.2623	12.3457	7.65599	21.6274	17.555	28.1114	10.8804	17.7372	44.4809	18.1811	28.9929	19.2981	37.2926	31.4334	26.958	17.7134	27.947	21.9622	26.265	26.0657	10.5229	26.5957	51.7014	2.85854	1.13002	22.475	21.1609	7.86108	31.0877	11.7209	10.2668	46.9559
chr8	8845267	8845553	287	*	28.6171	18.2161	47.5484	25.2102	9.20185	37.2736	14.3993	5.32296	3.73285	46.6792	29.7525	3.28538	35.7449	53.5707	10.1375	25.5754	31.4749	7.24872	4.66886	27.0252	30.5985	5.74801	44.8072	30.6152	10.0903	31.9009	32.5762	15.5994	23.7686	13.7058	18.6065	2.2202	32.4415	13.6641	24.5311	12.2593	16.6887	16.6925	8.76698	6.0157	52.9368	34.1758	40.896	43.6569	32.9651
chr8	8848034	8849583	1550	*	139.424	153.181	274.896	268.259	180.545	158.933	128.092	119.456	136.853	118.709	209.556	85.5185	160.915	136.599	78.5201	130.09	155.064	100.177	55.6856	168.199	158.912	127.109	262.491	196.697	150.846	147.462	189.243	103.459	183.614	115.983	125.046	137.343	124.148	133.73	207.66	94.8571	71.5382	140.926	148.038	82.8818	190.539	175.211	183.615	191.543	170.091
chr8	8868988	8870445	1458	*	241.449	188.222	264.196	275.405	170.141	167.369	219.514	126.956	158.27	247.44	303.163	169.076	217.882	175.048	188.979	230.854	257.903	99.31	135.735	228.253	214.18	122.185	243.577	219.039	186.507	222.649	316.218	162.799	269.948	215.008	184.475	159.954	194.071	170.668	260.401	129.255	180.663	247.661	177.524	187.943	283.431	270.077	350.961	263.645	202.365
chr8	8871820	8872741	922	*	157.568	140.061	176.029	188.083	180.742	136.137	177.37	163.069	221.596	165.207	239.398	78.1687	194.231	272.432	190.776	153.906	180.105	162.286	188.519	126.681	165.445	163.983	202.442	222.814	201.505	193.8	209.925	187.258	229.711	139.922	140.491	138.737	140.429	144.146	197.146	195.691	132.669	136.978	156.93	134.893	184.746	184.206	278.231	223.063	170.383
chr8	127169605	127170912	1308	*	116.17	101.885	53.0111	75.5421	158.951	37.1252	74.2608	140.215	81.7256	27.0489	49.5039	81.7353	30.7291	53.9707	110.073	33.6124	73.3987	130.776	85.9748	60.7994	73.3894	145.266	45.5738	94.6862	104.018	45.044	69.8964	121.664	93.3943	49.9524	83.7286	130.575	59.5143	58.3981	64.7036	141.408	29.838	59.3387	142.836	75.369	45.7665	69.9632	51.3071	55.2382	56.7022
chr8	127184566	127184950	385	*	22.3211	15.9203	7.27682	3.76134	11.8916	8.69233	13.916	22.1114	14.4129	5.45	14.4949	21.2654	10.2425	12.4433	8.14562	10.5867	11.2203	10.6378	10.9756	11.6841	3.83506	8.45761	3.47615	7.92409	17.7112	13.8598	0.130761	7.16911	0.258861	9.8915	4.25973	8.18333	4.78756	9.04103	6.21707	11.1432	15.9532	3.54898	12.8054	2.9726	21.2646	7.9986	3.98856	4.10321	9.63341
chr8	127188770	127189778	1009	*	49.4713	37.0799	22.8061	19.0214	68.0357	53.8976	49.527	71.5191	36.9443	22.0747	32.8197	55.0653	43.7282	28.4108	46.4934	40.2951	36.6191	51.7598	19.4676	47.4655	18.6099	54.6057	24.9889	29.1187	75.3261	27.8554	21.9231	29.9435	7.94389	28.954	31.863	44.0937	31.1388	40.9032	34.7449	80.0679	40.7512	21.2907	72.688	21.7052	22.8377	41.3545	28.0071	23.0764	34.5919
chr8	127196342	127197659	1318	*	181.49	266.019	136.936	201.195	350.633	156.268	225.592	406.847	198.178	81.7465	198.657	224.942	117.979	105.041	256.743	123.981	183.173	366.862	174.685	162.257	218.629	326.287	160.865	227.974	357.716	157.866	172.236	281.923	169.953	189.055	302.643	414.316	188.278	235	230.119	393.315	94.6193	153.309	258.195	116.974	159.065	274.858	136.961	199.023	113.455
chr9	97982560	97984057	1498	*	524.913	620.411	585.01	649.315	737.87	571.892	530.54	657.787	597.889	754.806	710.58	1239.59	801.968	714.04	1136.18	690.483	585.135	830.582	624.245	468.234	546.402	711.947	644.316	677.449	806.615	514.282	688.759	740.518	519.602	590.803	555.941	824.97	490.825	711.971	628.063	659.355	739.822	772.024	704.185	751.894	573.524	464.706	574.834	629.975	572.586
chr9	97984410	97984950	541	*	127.025	99.0416	102.619	169.755	90.2859	81.0584	119.301	93.8565	140.6	232.606	165.008	249.543	257.694	255.391	196.128	154.342	119.887	109.824	186.054	95.8744	98.6031	96.4247	162.168	106.311	114.076	75.9818	101.897	95.5755	59.1107	109.949	84.2904	92.9739	104.26	104.223	136.159	103.147	118.671	136.65	77.8521	179.539	98.0435	74.8267	110.506	106.783	124.755
chr9	97985024	97985464	441	*	52.3315	44.7297	77.304	60.6187	51.0526	45.5409	88.8665	48.0546	61.5981	85.7493	83.3278	97.162	89.4147	85.1771	98.4683	75.1296	77.4509	53.2156	90.0861	76.1666	97.7568	55.8547	68.5197	44.3412	60.8487	45.9721	82.4587	43.8934	68.9596	58.8353	60.8599	44.9215	50.5555	45.6658	80.8899	47.2478	89.4854	79.537	55.589	132.431	52.7562	29.9703	54.0094	41.3576	51.2794
chr9	98056118	98057788	1671	*	458.112	602.381	668.271	630.026	746.432	651.47	667.379	773.851	581.813	817.658	652.842	746.86	698.314	690.368	774.01	684.859	599.568	893.48	646.955	720.929	815.209	770.162	641.304	658.472	684.962	561.281	638.998	772.582	763.677	633.601	631.451	871.796	664.534	750.719	686.648	652.617	651.403	686.516	681.077	813.087	607.129	599.259	642.416	603.675	550.401
chr9	98081306	98081813	508	*	18.143	20.3998	7.94344	10.8189	15.9877	7.37476	12.7792	3.26777	8.82159	15.0018	39.0086	21.2452	26.3423	53.5899	56.2891	15.3637	15.1501	21.1264	13.0711	7.7404	8.20743	14.9188	4.6964	15.5133	13.9263	17.487	13.9927	18.0051	7.45253	15.9481	17.1766	12.7945	11.0737	12.3084	6.9169	13.9688	12.4649	7.75829	7.41987	12.3845	3.36653	11.9962	6.18551	4.84799	8.73687
chr9	98101496	98102722	1227	*	830.878	796.933	922.411	936.322	918.499	1025.14	853.566	1170.72	912.661	1036.82	945.408	942.259	844.068	857.095	854.901	799.136	782.192	981.204	854.857	881.528	1003	1020.23	946.638	950.629	924.004	827.503	920.831	948.547	1070.02	824.339	845.927	897.536	882.808	1073.73	859.159	973.543	810.003	792.037	825.853	641.679	924.307	1032.51	1092.52	1048.35	832.102
chr9	120877360	120877966	607	*	87.8734	94.1237	147.171	171.699	136.084	130.668	160.814	89.0172	114.205	123.073	137.929	108.601	153.208	138.619	175.977	158.571	149.085	96.2695	189.829	175.999	172.33	125.435	124.629	136.88	120.148	162.41	144.456	96.113	152.337	120.774	119.941	116.226	136.212	180.596	189.836	106.6	144.384	212.815	120.504	221.991	119.122	109.875	99.7489	120.622	121.214
chr9	120878196	120878702	507	*	61.2972	43.6216	65.1283	74.1474	65.344	49.6046	68.9794	20.6737	60.12	63.747	110.444	37.704	77.9999	67.0056	76.8932	85.1259	82.4064	46.0458	76.3983	70.4585	65.3157	40.5878	89.0391	88.4564	56.8763	73.2241	113.053	45.0459	78.235	65.8209	73.7485	49.6351	55.8032	81.1706	71.1183	46.878	91.6817	87.7223	46.6502	97.0342	74.0472	62.5593	53.5795	54.3087	67.9303
chr9	120878839	120879743	905	*	119.26	68.7927	184.662	128.828	79.9462	101.886	126.833	61.282	74.8675	131.004	134.35	56.0822	122.298	102.119	96.5749	154.231	140.698	50.6987	48.1741	146.432	114.711	64.2642	160.842	81.0802	76.7575	124.756	110.074	59.6397	92.9884	152.185	91.489	53.4399	161.114	133.015	113.597	76.1562	199.908	117.039	89.9515	59.6421	230.24	180.894	151.199	141.575	128.48
chr9	120890408	120891040	633	*	173.853	164.661	228.236	227.707	249.33	137.496	125.592	130.262	82.7456	172.172	160.013	220.049	205.854	178.202	203.98	149.211	157.855	193.95	119.062	170.867	172.807	180.588	137.347	110.73	193.92	282.61	299.358	268.116	264.338	186.759	245.73	270.834	174.279	181.664	279.137	226.524	145.738	143.668	144.065	89.842	257.734	274.898	136.376	172.213	91.5679
chr9	120892086	120893232	1147	*	369.322	214.861	358.032	362.631	261.207	282.518	297.116	225.875	301.122	441.584	405.067	213.789	513.875	502.914	444.976	321.742	312.433	222.673	318.329	346.572	314.803	198.001	305.318	293.197	275.961	446.805	412.223	298.354	497.335	326.666	327.759	216.607	280.619	276.367	417.46	278.314	291.706	288.525	226.177	259.964	452.397	535.969	401.313	418.554	340.771
chr9	120903091	120904727	1637	*	387.111	387.419	366.446	587.637	501.064	325.952	429.539	390.019	246.903	348.502	483.488	569.251	273.906	499.949	576.35	250.506	360.888	370.341	222.632	379.203	505.284	528.123	298.507	386.3	418.974	458.242	637.683	596.823	478.359	298.437	405.602	448.457	290.909	440.471	452.46	434.432	347.662	511.019	496.778	352.629	495.259	668.813	406.354	656.948	296.667
chr9	120905248	120905724	477	*	36.0968	60.5935	44.2841	59.4812	34.9438	22.197	27.9316	22.017	3.26116	71.2423	52.5417	62.463	40.3912	60.8842	86.8957	34.9546	35.1321	35.6382	23.0572	41.3229	31.1078	38.9418	33.4254	28.6869	34.0649	48.578	66.8767	89.2828	53.4068	38.2139	45.9437	44.3068	33.857	26.2314	49.2402	44.8152	37.5515	42.1411	30.9513	21.8085	60.4827	68.0666	28.6145	39.8687	68.6003
chr9	120905950	120906162	213	*	14.9422	4.36442	13.5186	6.65698	14.383	8.97954	10.3126	6.73928	-0.469899	30.9577	21.3678	13.5291	17.0237	40.1616	62.9721	16.7035	13.1627	11.0378	18.7492	9.08281	10.5452	7.5082	8.5148	4.64634	5.32817	29.3228	22.3403	15.495	27.107	15.4681	4.54495	4.87044	14.4356	14.0451	20.1845	6.17804	10.58	18.4488	3.44612	3.46528	33.2251	25.9988	2.33242	7.25927	26.1671
chr9	120915752	120916409	658	*	126.08	118.155	160.553	133.342	110.833	112.256	82.4068	152.81	79.7755	132.184	133.67	87.7196	185.307	254.114	218.56	163.494	128.276	132.58	111.477	122.655	127.161	95.1223	107.479	123.58	118.758	179.172	115.779	194.08	146.705	162.911	147.864	140.924	110.979	77.4477	160.328	142.977	166.475	118.233	126.664	74.6381	144.975	178.189	138.044	134.788	138.063
chr9	120925620	120925804	185	*	51.9933	19.2035	49.0043	39.9173	14.6133	49.9691	44.5055	5.03012	48.5301	20.8854	43.9213	19.1052	61.9424	33.3628	46.8335	41.9652	42.0716	8.52081	50.1384	51.7872	50.9842	13.7678	30.2666	24.0663	20.5664	51.3133	32.0358	18.5499	30.3315	38.3743	36.2815	21.3146	28.2056	29.6257	44.1377	22.7545	64.4829	57.5185	22.4859	71.192	63.4019	31.1018	59.5644	40.7813	52.9132
chr9	120928264	120929449	1186	*	286.221	334.938	466.022	559.127	425.231	378.779	457.316	281.017	518.85	429.186	463.216	419.513	496.449	532.72	505.22	481.602	490.296	411.993	568.054	399.821	638.643	333.496	515.037	492.742	420.233	441.287	571.27	431.89	571.236	402.664	385.74	405.402	433.44	548.257	483.826	313.079	518.379	692.866	361.456	786.411	405.82	355.42	444.131	380.354	387.405
chr9	136362864	136364135	1272	*	370.238	340.424	447.313	440.546	452.027	459.842	476.008	415.392	402.254	583.542	516.835	694.6	660.208	425.306	617.514	482.318	384.42	462.56	468.141	344.772	403.69	426.139	423.294	397.545	518.798	349.386	384.304	427.06	312.144	437.258	469.481	530.286	401.304	466.402	444.231	375.807	495.972	465.123	410.183	527.42	423.371	340.115	426.163	455.874	478.96
chr9	136384867	136385680	814	*	74.323	22.3668	51.944	55.5016	19.5658	64.056	49.0472	19.3075	85.9018	50.1572	53.1237	43.8935	106.944	62.3482	68.0704	48.3203	65.772	30.1963	70.2854	84.881	47.9567	31.0277	27.3184	47.148	26.3883	57.0529	49.2191	27.0332	64.3318	61.6769	50.0406	34.0084	44.7833	59.4473	29.4832	24.0097	29.8984	37.6004	14.999	31.0762	72.7066	77.844	78.4064	76.5519	52.5352
chr9	136399421	136399927	507	*	102.146	45.3819	55.197	54.8045	28.0119	49.915	59.1134	20.7238	59.239	138.829	77.0327	82.074	86.8718	87.0857	76.4182	85.7222	52.8404	21.3064	81.8731	51.1879	53.8651	26.4288	70.5189	108.157	47.8358	35.2926	57.3844	34.0885	62.8518	60.9996	36.73	20.5822	87.4767	65.5389	50.4419	42.8702	73.7083	70.7502	26.3421	113.044	29.5566	22.5472	50.9743	35.7726	71.5521
chr9	136409732	136411348	1617	*	220.54	203.575	251.455	218.109	244.831	276.057	321.891	187.473	242.201	288.075	239.284	228.705	347.813	357.163	267.785	332.812	206.444	158.77	319.938	291.326	227.528	217.563	306.833	227.645	165.268	228.104	189.895	214.364	203.903	277.996	273.718	200.556	229.958	218.206	228.563	182.815	287.354	249.625	214.467	301.063	228.288	200.528	222.834	175.196	247.132
chr9	136482114	136484211	2098	*	738.31	578.85	936.758	1007.14	893.579	893.315	798.14	730.175	792.055	1419.03	1152.43	1397.56	1142.22	923.627	1001.63	1227.12	819.392	960.339	894.781	703.588	712.64	675.643	1277.04	1028.49	931.939	815.211	744.354	717.507	680.525	852.763	652.959	989.476	1120.92	939.034	916.817	738.39	897.409	807.47	725.338	830.554	978.644	567.471	1046.35	852.548	916.382
chr10	6052490	6053211	722	*	89.3956	96.667	131.715	173.26	117.545	131.621	215.864	75.0208	486.658	239.192	217.454	149.792	256.766	296.445	362.87	137.953	193.842	85.0799	405.211	153.559	258.124	106.948	156.383	179.245	103.434	147.721	227.003	123.702	309.556	123.945	152.631	83.9553	96.5346	163.319	272.607	118.558	116.627	268.954	79.6085	491.238	177.29	245.92	215.778	249.955	122.816
chr10	6068322	6069657	1336	*	152.394	304.152	207.007	175.264	475.924	186.003	197.357	406.095	152.389	136.565	156.933	325.236	117.742	134.508	273.512	113.654	151.115	368.57	159.59	146.299	111.84	395.904	180.939	184.496	428.724	168.054	155.5	340.678	219.125	162.554	197.564	429.893	163.299	140.946	118.97	340.514	171.513	137.108	300.911	126.392	138.983	182.107	190.287	181.518	95.9997
chr10	6072239	6073114	876	*	85.5354	38.0196	107.793	64.8712	101.832	64.2778	41.3192	31.3043	33.3766	59.2043	71.8308	59.033	57.4873	43.7927	43.2658	59.7033	46.9879	51.664	37.0848	60.2061	30.5606	41.5483	48.4177	47.8219	25.7951	63.8058	45.7997	29.1118	50.2803	97.4941	33.7216	30.5911	56.7589	55.4759	30.4791	24.1295	79.2062	42.2958	40.5699	42.1601	96.4951	65.4559	48.3487	72.4594	63.0649
chr10	62748440	62748737	298	*	19.4712	5.60628	5.77755	4.7234	1.41034	20.5025	-1.35955	4.5613	4.78259	7.98763	5.31993	-1.30155	7.76032	27.9607	18.1217	9.89894	22.5209	6.65796	7.71075	6.11088	6.32251	2.49676	4.04271	5.58167	2.62046	12.8113	10.3606	6.11593	10.7758	6.14043	6.35195	1.61043	0.593485	8.08654	2.39127	7.01304	5.62721	0.269857	5.25424	4.00387	4.18123	19.0666	2.91451	23.7292	20.8666
chr11	575181	575966	786	*	125.129	110.563	184.239	177.181	158.078	155.609	212.729	119.514	151.255	205.65	192.436	181.774	186.262	250.017	150.052	224.641	213.593	135.562	134.78	147.844	164.212	163.245	206.02	171.022	164.2	111.804	159.668	174.046	158.556	158.996	139.093	157.579	158.121	176.321	222.065	144.48	148.122	196.999	126.168	114.521	136.406	120.581	152.151	145.415	142.235
chr11	613389	614021	633	*	105.704	90.966	172.606	155.877	126.696	174.416	192.92	162.995	159.793	142.115	89.1997	92.6026	136.647	147.831	126.687	192.308	143.799	225.592	163.283	151.17	153.642	161.525	170.39	179.019	132.552	151.189	166.151	163.526	122.236	77.515	83.3256	81.8123	179.123	214.592	178.499	117.549	143.07	160.276	101.213	106.399	147.727	111.265	140.594	110.65	150.998
chr11	71447871	71448928	1058	*	370.772	423.6	598.791	580.953	499.149	491.421	590.842	485.499	586.165	509.028	432.423	536.064	569.221	605.86	625.623	557.186	460.291	537.981	578.531	595.481	681.313	579.032	571.332	573.407	489.65	548.303	504.504	545.307	562.496	623.026	515.503	618.921	393.773	566.638	589.966	469.791	681.506	734.335	532.535	838.017	546.93	451.193	466.937	523.187	520.364
chr11	71452248	71453728	1481	*	454.481	439.649	640.5	607.367	612.746	571.48	636.378	593.325	711.297	573.521	466.569	573.779	613.849	497.218	460.222	663.955	585.681	714.856	555.916	647.303	678.697	679.732	627.768	556.309	524.548	572.054	690.182	655.78	622.059	662.451	610.934	614.075	754.568	627.846	591.832	524.732	753.642	652.639	591.801	758.467	782.856	533.877	631.813	513.973	572.91
chr11	71454819	71455029	211	*	46.1737	37.4503	27.0091	29.8188	34.5257	9.76405	40.7263	52.4734	22.0678	54.7039	40.2173	42.6054	31.5041	31.0556	47.0769	24.3727	39.4128	34.7447	20.0708	33.0168	24.8749	50.148	19.922	26.5178	22.3852	33.4484	27.6876	41.8113	20.8923	21.3805	33.0432	36.2392	14.3973	20.5925	26.4349	37.8991	19.1288	38.7527	27.8632	22.1625	22.3393	48.8875	32.4937	35.4528	35.1146
chr11	118788984	118789198	215	*	47.8443	20.675	77.8472	52.5349	51.1652	71.9121	74.4135	49.8164	60.6006	69.6472	57.4667	60.9184	55.3779	25.5411	35.2669	65.9953	62.1029	50.4257	43.6181	73.4731	65.2715	36.071	91.1056	43.8782	42.2711	55.874	56.9363	51.5442	48.2516	68.7741	49.4234	47.7208	59.8584	71.4671	35.9668	35.8749	82.5746	83.0942	44.234	48.1717	89.0728	58.2716	73.344	61.1819	71.0543
chr11	118789898	118790146	249	*	73.9351	46.882	101.659	93.9629	93.9607	89.1969	86.8223	102.402	86.1588	103.64	117.671	132.864	66.2942	58.8864	73.3388	112.08	106.291	111.626	85.1587	96.0252	83.3599	73.0915	122.231	56.1601	87.964	77.6729	89.1793	64.3722	52.7251	89.6595	71.9239	97.7137	107.114	85.1365	96.6026	92.6797	69.9726	96.0571	98.0096	52.8843	162.503	119.103	104.667	92.3352	111.488
chr11	118790202	118790833	632	*	138.341	123.875	190.39	185.78	183.297	193.262	209.628	175.777	189.123	202.576	197.996	238.705	160.95	121.653	192.668	179.94	189.713	233.045	208.437	149.792	197.3	170.734	191.207	163.825	214.818	148.067	189.828	197.802	190.057	148.604	172.522	215.232	132.561	200.014	253.43	217.699	177.644	228.849	180.596	252.079	244.421	223.322	231.139	189.464	152.963
chr11	118792128	118792558	431	*	105.331	97.2384	101.73	130.167	188.271	102.639	167.472	173.767	149.323	109.155	133.736	143.905	95.7742	82.5189	102.737	107.133	138.422	154.747	107.093	146.867	188.366	172.896	105.38	116.971	159.869	115.405	136.069	180.403	161.218	87.6377	129.932	164.923	138.706	165.652	129.063	140.096	126.083	171.347	152.412	179.143	106.311	130.969	140.949	150.174	88.8924
chr11	118869880	118871101	1222	*	818.428	823.361	737.851	852.432	624.117	995.284	938.23	1058.69	826.692	632.725	652.204	406.952	654.157	743.349	529.124	967.719	925.68	1016.84	838.934	950.87	1030.16	702.198	1064.67	934.636	1006.24	756.907	973.625	933.791	890.439	1027.34	1077.82	969.917	591.464	698.648	1005.72	935.424	727.709	776.18	669.936	546.986	1061.95	937.866	824.254	708.355	811.991
chr11	118872327	118872752	426	*	171.344	40.5926	201.561	247.872	20.0979	250.956	300.953	1.20755	78.8467	303.24	279.141	35.4666	235.653	210.626	22.0648	233.816	217.703	31.6184	86.1615	256.601	263.095	25.5375	248.853	235.913	21.9656	263.589	208.524	9.06435	142.142	277.958	251.13	37.517	183.423	210.065	250.461	36.0553	251.463	294.34	3.63134	92.7974	247.739	238.756	275.859	265.714	239.944
chr13	99196550	99196758	209	*	30.8666	35.7801	17.88	39.4437	83.5867	20.223	33.8166	61.144	27.6771	19.9566	25.6513	51.9672	20.7463	26.168	73.2905	21.697	33.723	48.9116	28.2207	21.7517	20.8154	52.0577	16.2572	31.4259	48.1406	15.7612	23.9053	46.9323	48.4993	17.8273	33.2042	60.4803	6.94183	34.0498	44.8666	63.8476	29.5801	34.2268	53.1591	12.2405	28.7504	26.5716	27.0205	40.291	27.486
chr13	99257378	99257584	207	*	13.3426	11.4265	15.2987	7.12017	17.6582	12.9257	14.3868	20.7531	16.5503	7.56855	7.13321	18.2981	7.97259	9.61071	9.83582	20.0902	9.75374	22.8451	11.584	18.8542	11.146	20.3527	8.88566	13.4841	16.2502	12.5814	13.5098	17.5932	11.063	14.0182	5.33302	24.531	21.7768	7.45322	11.6153	33.3189	7.91146	7.62779	18.4405	4.98907	26.7228	10.9515	24.1071	20.9772	19.7049
chr13	99257927	99259243	1317	*	274.371	273.255	364.734	240.603	341.969	298.643	290.353	390.416	277.823	195.418	199.217	390.128	304.373	226.774	339.385	330.818	257.018	361.108	232.198	342.44	290.846	262.249	368.695	181.121	334.236	380.378	252.196	368.879	279.863	336.881	266.85	297.7	395.288	288.258	240.734	389.124	376.402	211.751	345.979	208.506	513.602	326.377	430.766	234.288	295.548
chr13	99265806	99266173	368	*	27.9884	37.3905	46.2296	54.0856	65.8844	29.0887	43.7638	60.6393	36.7474	57.0345	61.5461	12.79	39.7061	35.8487	68.0498	43.3518	51.1425	52.3879	29.7064	21.8135	28.9464	41.4839	43.7525	70.7131	66.7106	33.3683	36.1391	63.5204	47.0274	42.3013	33.3858	69.4834	24.6668	53.4952	39.419	67.7134	58.9342	64.4851	80.4566	46.7925	39.2055	45.2065	72.8971	39.1112	37.6664
chr13	99273138	99273772	635	*	23.8472	21.9466	15.3476	31.2985	13.084	26.0201	26.3225	21.0225	80.7384	20.455	40.6135	9.6828	26.282	57.8479	16.3494	15.2725	21.7274	15.2361	79.642	16.0187	23.8778	4.69316	17.959	11.3592	14.5388	21.3917	21.5351	19.0231	41.0763	11.855	20.9263	15.8688	23.4683	11.7672	25.2213	20.9023	13.1116	23.1531	29.8312	62.7779	17.3766	33.9613	17.4107	23.0879	44.3067
chr13	99274944	99275442	499	*	34.4138	40.6662	38.8868	35.1141	44.5007	26.7153	60.6522	60.9949	76.8211	57.5818	78.0033	41.5295	85.1092	204.451	88.7585	41.3504	61.2154	33.5212	106.827	24.8611	55.7849	29.2728	45.1277	54.3872	44.3198	63.1855	55.1231	58.6565	79.0072	31.0825	51.7371	46.2303	33.4355	38.3272	83.1856	63.3153	46.6005	54.8935	46.7615	67.9898	37.9396	51.6769	35.7194	62.8484	30.5291
chr13	99290822	99291406	585	*	60.4601	56.2316	52.3792	65.093	43.6641	49.4082	82.244	48.3482	55.325	90.7011	94.818	37.3403	91.7884	127.821	68.5339	53.3317	76.3448	47.0587	77.6428	68.9369	81.6945	34.1343	72.6156	58.023	51.3223	65.2381	59.7952	20.6655	42.4231	34.4311	84.1972	56.2164	32.0261	40.9039	140.543	90.7343	101.341	92.0194	57.1749	79.4586	97.269	140.975	71.5699	71.8943	41.1291
chr13	99305233	99305448	216	*	44.8474	40.1292	39.4966	44.576	33.8676	47.1074	39.692	34.9951	34.1772	37.7619	57.9566	42.0117	31.6264	38.5813	31.4941	43.1671	48.8235	26.5079	31.47	38.2628	37.3576	33.3074	29.3382	36.6155	28.4874	28.7373	15.1087	24.2267	29.1823	28.2864	25.5489	32.1772	49.9466	31.4592	47.5577	52.1688	47.1263	33.4066	40.1364	40.8738	37.9085	28.9846	48.5495	21.1114	23.9042
chr13	99351726	99352174	449	*	160.877	168.257	215.617	169.725	220.029	171.247	196.344	294.387	187.567	130.746	177.225	162.13	175.257	113.16	162.488	185.208	195.983	230.93	122.415	264.658	184.616	173.538	173.923	145.81	177.505	168.809	117.594	164.496	126.856	175.932	184.002	225.855	178.677	168.273	268.323	299.296	192.879	148.27	197.99	152.956	232.779	256.407	194.009	181.486	166.024
chr13	99367041	99368394	1354	*	188.305	115.901	232.473	173.367	197.481	176.785	187.529	195.107	230.68	115.107	153.188	97.9524	246.279	288.5	254.884	194.311	228.589	216.078	195.364	181.397	173.98	135.147	153.419	143.596	159.357	265.608	190.9	186.975	181.177	194.514	185.381	201.523	164.272	145.014	227.215	262.5	269.777	203.857	195.764	175.628	159.677	196.729	171.691	180.437	153.044
chr13	99380871	99381425	555	*	90.4985	90.2086	135.492	108.78	161.498	107.809	121.216	207.334	177.909	108.407	91.6643	155.26	166.573	140.558	198.813	117.947	133.517	135.78	137.131	93.4272	103.126	107.252	93.3271	67.1974	148.806	129.426	116.415	193.565	154.729	117.596	85.2602	125.341	59.6115	62.7555	150.992	207.751	115.349	76.1165	130.053	86.5449	116.04	130.484	127.542	102.557	138.895
chr13	99413332	99414040	709	*	79.7397	172.83	15.3912	21.8422	188.677	24.8166	17.9418	232.744	12.8416	2.05371	17.0101	217.303	19.0293	19.8989	216.513	9.41935	5.26324	239.016	6.16844	26.0229	20.6958	219.405	11.1321	29.9271	142.624	54.6131	30.5541	265.321	21.0226	19.5059	26.4026	168.583	38.1807	36.1852	0.0987558	206.711	25.7963	10.7809	193.069	14.2841	20.3312	17.9175	20.3655	11.4725	27.5014
chr13	99416371	99417635	1265	*	121.18	460.288	60.1366	68.1525	692.767	99.8686	85.3839	728.006	34.5607	25.4921	50.3118	716.305	65.9535	42.4788	680.998	36.7152	41.3399	703.901	11.7764	85.4845	60.9708	714.486	52.0459	48.8816	775.711	152.38	90.2968	794.877	70.5199	65.5146	64.4882	615.338	119.16	111.708	10.8689	655.389	88.8817	54.0542	612.065	48.0882	32.4222	52.4068	71.5325	46.3404	74.8408
chr13	99425229	99426501	1273	*	92.135	157.649	103.875	135.428	202.208	105.184	143.649	197.645	109.911	68.5882	74.0679	150.997	118.504	133.472	175.573	97.9878	141.802	188.105	89.0709	113.14	110.777	209.306	107.633	114.908	140.245	120.122	82.9273	202.158	106.976	99.9981	116.377	170.31	118.07	180.066	107.031	184.836	118.689	143.191	202.185	154.342	100.888	102.664	92.2004	124.529	56.6143
chr13	99442330	99442676	347	*	15.2859	21.5462	26.8101	18.4042	16.989	10.6738	18.6782	23.615	8.9781	36.0157	23.0016	16.6569	22.7415	27.651	19.7207	27.154	15.5554	12.9681	14.7856	19.6793	13.5494	20.5899	19.566	21.907	21.4735	26.6771	18.8964	20.9216	9.21347	21.2225	31.2822	17.4403	18.617	8.42643	15.4711	9.74663	31.6655	24.3112	28.9332	20.7031	27.4068	14.5685	3.5765	27.5491	13.3823
chr14	68260506	68262454	1949	*	108.497	95.459	67.5383	63.2573	96.4398	82.927	50.6808	85.0922	51.5786	34.896	98.5679	79.2467	47.1652	35.8107	105.339	65.4793	69.2288	84.8503	57.0976	55.012	47.7209	78.3669	73.8982	47.7453	71.258	108.359	64.4977	131.912	62.2474	62.45	66.7709	92.833	50.7794	62.5901	45.4636	89.8541	78.8202	41.3189	105.778	33.3507	46.4723	54.2044	72.0465	44.2112	70.8097
chr14	68282747	68284152	1406	*	410.15	267.302	486.266	452.268	423.891	562.902	483.134	346.646	429.434	462.18	377.567	465.471	379.505	401.051	419.197	418.817	384.284	351.673	367.378	458.376	410.558	351.058	402.399	361.153	395.128	517.735	471.283	390.566	398.017	398.548	300.634	301.902	363.378	367.447	416.893	320.8	377.066	397.441	349.953	325.007	636.965	604.942	575.449	571.258	385.896
chr14	68285356	68285994	639	*	76.4845	102.63	135.124	131.518	169.536	118.081	113.792	149.782	129.286	63.7739	49.53	94.9625	112.623	132.686	114.557	97.6276	101.525	106.082	127.727	114.054	128.011	165.024	87.6289	73.3985	120.922	152.99	120.418	161.994	133.115	87.7355	107.677	99.6721	122.942	96.4047	106.196	155.416	95.75	113.72	145.629	110.25	95.1286	86.2492	132.437	110.508	78.222
chr14	68293347	68293910	564	*	35.7941	43.0296	57.5806	24.0947	34.4706	36.2739	31.4427	57.029	17.7682	12.6772	25.6338	5.46497	36.6953	25.2567	43.9276	39.1279	15.3679	35.8336	12.2942	39.6762	21.7462	29.8503	29.3877	22.5252	28.1236	45.7908	28.5383	24.8727	16.7134	26.6359	17.2437	23.0592	17.7773	15.4259	20.0066	46.5222	28.9353	12.4681	34.7708	10.512	50.9138	34.5489	24.1333	15.6842	25.086
chr14	102776963	102777816	854	*	129.141	128.423	180.847	175.812	129.777	138.174	173.768	94.1904	149.213	378.5	276.738	312.794	429.136	387.281	272.684	222.082	163.123	100.755	227.378	129.585	117.941	133.316	216.693	164.766	169.213	103.136	139.15	121.501	114.864	183.716	163.866	149.056	144.274	166.104	203.414	166.05	198.665	204.087	132.046	183.509	175.066	123.523	144.51	169.108	204.59
chr14	102789355	102789808	454	*	33.9374	13.337	31.4819	11.2332	8.18743	48.0708	20.0115	4.03934	17.0432	23.2462	25.7378	8.02907	50.453	9.24084	7.93725	31.6784	15.9726	4.80284	9.80605	29.4207	20.6522	3.87131	43.7999	19.1387	3.16296	22.5602	26.5756	3.18835	24.9665	37.9915	21.1387	4.5237	31.8348	4.7448	20.5997	3.51664	29.4564	19.6852	-0.549139	13.4963	28.286	18.9239	21.321	13.8556	35.5382
chr14	102794979	102795763	785	*	93.1725	51.1063	127.363	58.5866	50.7242	105.257	74.5597	34.5483	62.5646	73.0905	59.2385	33.4379	150.944	46.628	40.1841	91.519	75.0622	75.772	79.0952	89.2928	67.098	39.7155	81.179	25.1848	32.883	142.805	68.5864	66.0371	51.994	115.015	71.5357	34.8384	108.504	72.0326	63.3756	56.0627	104.595	37.4271	29.6752	50.1754	144.706	78.6922	121.299	44.9426	170.172
chr14	102805239	102806339	1101	*	194.838	59.8053	265.577	144.894	32.644	289.816	150.815	35.3181	232.742	151.412	125.989	28.0771	245.107	134.123	105.019	254.788	127.777	21.2138	212.762	211.589	147.235	27.7355	312.661	104.339	21.0637	221.262	112.705	57.1676	117.667	253.099	136.9	41.9033	191.697	146.909	138.575	44.4448	259.261	128.11	25.0346	177.661	179.964	102.441	194.551	131.771	231.515
chr15	40952845	40953867	1023	*	549.46	616.122	675.065	677.613	668.607	624.473	668.91	720.795	580.069	703.813	724.522	788.233	668.561	805.717	755.877	673.696	605.822	730.698	655.538	731.794	805.753	739.861	724.072	776.064	731.351	660.92	622.979	772.651	666.133	664.74	704.254	793.147	674.16	814.61	642.462	688.697	716.115	797.408	652.392	762.919	728.78	640.661	702.844	639.679	603.086
chr15	41150415	41151394	980	*	61.2839	36.6972	65.0857	30.3919	8.6724	45.748	12.3654	0.836647	49.2734	35.7764	35.0539	16.6918	55.5681	27.8432	0.985993	49.3079	26.4389	11.6203	56.726	27.7211	21.2757	7.69291	44.166	15.9286	8.91304	57.3535	38.5611	4.39293	45.4623	59.8208	26.1192	4.1927	18.9184	27.5794	15.6478	9.51235	39.391	17.4658	0.702899	30.498	33.38	25.0775	45.3915	31.6822	32.6055
chr15	41184732	41185193	462	*	28.3298	30.4443	17.7743	17.7742	19.5259	16.4203	12.7021	16.3069	21.1073	22.8205	33.3216	8.97995	29.6079	16.7559	14.6741	32.0329	24.3078	15.1385	18.9716	24.889	13.7008	26.0009	12.178	18.2376	15.4018	9.47204	20.3932	11.2492	13.8572	17.7552	13.7605	18.6976	21.1953	26.7098	22.7248	19.5382	12.9605	10.9387	22.7632	18.0332	19.6302	13.5164	5.93117	17.8697	21.709
chr15	74770925	74771714	790	*	115.119	125.181	175.289	131.902	158.533	150.495	168.276	123.697	133.778	207.518	159.647	150.053	160.369	143.873	200.362	140.986	139.075	144.635	139.154	156.121	130.671	142.552	105.267	156.493	99.795	131.202	166.328	119.324	146.545	150.58	158.875	168.263	156.735	103.543	177.77	142.122	133.302	136.509	88.564	124.513	184.988	172.046	140.075	111.594	153.884
chr15	74777171	74777871	701	*	136.021	93.3052	168.971	203.809	113.244	165.129	226.787	130.12	216.652	226.95	179.652	194.735	245.878	197.096	200.541	162.389	177.453	96.6695	187.985	169.142	189.08	136.945	158.652	138.481	121.387	238.94	249.862	171.87	239.063	146.43	117.072	101.603	186.322	150.933	209.56	141.592	241.825	218.687	149.144	244.8	234.723	256.724	273.992	270.331	217.175
chr15	74780172	74780527	356	*	95.5077	33.8925	136.167	88.7157	47.9667	156.045	109.241	34.702	107.697	121.078	46.6648	46.1757	139.121	50.6313	89.3873	109.352	90.2698	19.6342	127.354	107.378	107.218	56.4787	118.467	81.5287	31.7499	148.01	120.434	60.0903	140.764	103.687	73.9321	40.7573	75.8524	83.5733	88.4429	30.4908	171.178	82.0251	38.9765	114.936	153.455	90.9168	146.167	79.8962	152.319
chr15	74787336	74788292	957	*	961.982	1156.19	1163.77	1297.85	1292.95	1346.85	1196.6	1511.7	1239.7	1341.97	1299.16	1564.55	978.809	990.587	1206.75	976.043	1070.44	1400.28	1200.59	1173.91	1438.09	1443.39	1332.96	1330.86	1448.07	1147.61	1368.84	1217.78	1292.92	1137.38	1170.34	1469.95	1231.95	1522.09	1199.36	1408.79	950.792	1164.06	880.353	1073.3	1335.39	1368.07	1582.8	1513.63	1078.89
chr15	74788368	74789189	822	*	301.854	189.014	348.493	340.37	278.807	483.547	374.522	288.315	350.191	303.1	288.531	357.296	248.53	194.792	161.158	347.969	300.412	277.427	359.591	404.517	423.542	284.844	396.416	329.197	286.546	293.561	381.582	215.064	341.476	360.299	328.335	293.314	385.866	357.774	353.548	259.349	296.281	313.015	193.69	320.243	350.261	294.356	401.825	298.579	319.583
chr15	74799572	74800638	1067	*	255.03	264.321	233.186	238.158	236.212	241.346	256.983	150.875	215.481	245.075	261.156	248.166	253.981	205.437	264.992	225.419	220.109	234.748	215.95	226.822	280.034	214.527	243.118	309.44	227.821	230.777	236.433	226.776	239.361	250.991	245.668	270.327	199.829	249.056	249.008	208.486	251.355	272.864	206.5	291.665	299.137	259.013	286.327	278.874	245.801
chr15	74842629	74843606	978	*	406.142	355.757	490.653	501.906	474.456	426.921	452	361.729	432.762	525.717	532.829	599.536	617.254	677.788	613.185	484.648	432.736	366.695	478.41	403.468	444.391	431.978	454.96	414.638	501.161	445.417	399.036	496.128	526.834	429.034	400.095	511.078	357.132	404.6	522.415	443.832	447.403	509.682	419.321	541.383	390.985	329.401	418.105	422	452.104
chr15	74863319	74864183	865	*	53.5374	52.5727	12.3496	7.78361	21.9356	9.19117	35.9708	65.1524	32.7982	8.35654	19.1475	21.9421	13.4643	15.5457	61.0789	15.875	16.1066	58.3839	32.5416	13.9587	21.5438	32.5428	5.33081	20.0464	45.173	22.1897	17.3546	50.0891	20.898	17.6897	16.0914	26.6416	22.5547	6.64355	19.9785	30.2093	11.3725	15.805	25.5551	11.4372	19.4762	21.6023	10.9515	24.141	34.2378
chr15	74872718	74873646	929	*	453.536	411.495	558.903	585.229	543.072	542.915	543.789	450.905	564.083	638.926	531.629	574.705	582.028	571.796	516.283	527.445	520.017	553.727	562.783	580.553	660.004	533.229	670.076	549.672	502.177	474.35	598.817	590.031	592.931	578.204	612.833	585.047	655.324	567.448	467.722	487.207	515.418	603.64	502.748	519.985	545.307	577.761	579.615	612.195	529.244
chr15	74905849	74907623	1775	*	355.901	337.144	309.078	331.064	368.24	316.305	367.514	257.874	323.606	347.44	322.534	257.248	312.489	347.545	386.742	381.434	392.897	330.455	447.043	258.344	319.788	302.808	355.015	361.807	359.488	290.872	317.738	300.353	256.316	343.483	297.339	304.915	349.677	367.946	403.781	298.096	331.075	417.743	331.966	393.156	301.94	249.755	257.895	336.628	358.998
chr15	74937411	74938565	1155	*	520.774	411.552	625.051	594.397	498.336	481.753	418.398	334.433	430.187	671.937	589.842	597.903	675.415	494.859	551.927	623.687	535.55	491.61	566.414	447.241	503.321	487.013	651.799	625.198	565.284	426.24	512.149	422.839	394.571	568.014	336.209	489.632	743.309	508.488	552.915	398.526	492.816	496.633	473.867	500.582	607.837	341.12	600.213	546.911	563.035
chr15	74949891	74950999	1109	*	83.1989	66.4818	74.5593	53.6643	78.2956	40.2807	66.6411	56.3843	31.5534	79.0108	35.977	16.482	53.284	31.816	64.7163	55.0861	74.5686	43.5212	55.387	50.8353	49.7296	63.6509	33.7131	74.4757	50.7496	74.5965	64.0539	71.0333	61.4808	79.3847	69.5216	78.6504	36.3821	55.9864	56.9783	64.8334	85.9632	41.2709	75.4191	51.3729	53.3404	38.4273	67.2108	53.1705	71.891
chr16	28822496	28823354	859	*	242.436	223.11	362.499	300.85	318.095	422.806	403.603	322.07	364.399	526.28	386.313	657.331	374.881	385.927	339.949	364.915	289.186	311.703	291.754	266.705	336.385	358.603	396.849	280.211	288.842	250.754	190.608	259.023	208.512	471.708	382.83	526.892	311.008	253.874	320.516	286.282	389	334.102	342.15	365.653	310.586	298.459	312.649	335.633	311.533
chr16	28845767	28847209	1443	*	907.007	867.002	980.758	1125.79	906.758	1015.86	1085.72	1085.78	1013.69	1126.44	923.509	1205.57	1126.43	882.215	926.446	1020.13	926.388	953.782	975.433	1138.83	1193.13	1126.41	1240.27	1045.26	991.839	936.561	1077.59	1002.87	1130.14	1104.87	1179.97	1267.06	1036.52	1182.65	945.804	970.273	1083.4	995.441	786.783	928.898	1173.09	1084.51	1162.94	1114.14	1083.56
chr16	28862913	28864792	1880	*	624.912	561.033	686.34	798.349	747.91	660.061	761.411	727.489	778.748	754.044	640.034	703.002	733.439	648.625	549.821	713.508	690.014	730.272	724.692	769.089	885.676	793.836	753.973	684.54	722.428	687.579	857.31	783.774	838.516	674.281	872.554	845.668	715.198	737.498	776.584	620.589	754.557	771.08	690.324	723.253	753.222	681.171	606.97	668.493	729.15
chr16	28879435	28880534	1100	*	409.267	340.147	460.095	454.519	421.852	425.524	474.921	370.851	385.902	506.111	454.022	558.475	475.527	497.4	423.853	503.938	441.521	485.878	483.828	446.307	471.101	456.24	602.658	535.835	450.062	420.476	410.622	531.658	429.319	434.355	459.133	525.759	610.738	511.343	448.799	409.313	491.866	500.027	452.794	474.193	402.373	370.792	536.677	497.92	389.346
chr16	28924600	28925973	1374	*	574.478	687.385	889.123	1021.63	1085.25	871.049	995.704	1023.61	1121.98	1062.53	831.754	1228.61	782.493	737.461	903.237	931.375	735.602	1111.12	883.024	997.95	1070.76	1165.04	1020.51	1024.6	1063.95	1070.09	1009.87	1122.61	1134.59	874.114	1049.76	1197.89	909.468	1060.46	958.406	789.503	979.335	1202.17	1052.26	1220.9	1027.19	944.62	966.861	952.013	747.407
chr16	30628395	30629246	852	*	59.7816	104.472	82.8555	85.0643	88.011	102.292	93.0246	102.543	95.9687	105.006	117.018	123.285	99.8564	72.8467	84.375	89.2642	76.9482	91.5291	80.6325	75.6622	81.0625	75.3592	119.763	98.602	95.3411	100.408	95.0863	87.5976	61.7267	105.355	91.9977	68.8585	87.8781	108.219	75.7008	57.5121	90.3762	108.913	118.423	89.2967	90.1207	99.6218	86.2012	70.1296	86.4451
chr16	30660768	30660997	230	*	101.337	78.1079	131.804	136.991	115.513	162.455	153.051	80.2788	146.161	175.64	181.36	200.234	168.648	160.07	265.346	131.923	111.736	84.3843	135.714	128.428	135.128	119.379	107.08	99.1856	90.0155	147.629	98.6023	100.006	120.717	126.174	121.835	106.058	91.1641	66.084	112.973	109.558	123.589	100.221	108.874	102.557	268.088	185.015	235.147	222.364	132.631
chr16	30761300	30762719	1420	*	715.474	640.645	819.16	832.759	829.782	819.567	864.592	595.794	759.433	762.734	650.513	782.467	799.138	792.732	719.415	883.857	766.39	615.595	833.88	910.188	955.436	792.723	911.24	729.858	735.035	729.431	868.123	748.62	736.595	828.168	828.848	838.485	792.509	933.685	743.846	629.507	1004.78	898.804	745.508	811.891	777.181	643.208	723.571	685.354	747.716
chr16	30774998	30776515	1518	*	232.059	253.664	180.737	188.477	260.986	194.542	214.066	170.83	161.569	135.242	181.102	193.317	155.694	171.43	261.614	198.105	204.045	237.585	230.41	175.674	179.492	235.028	163.14	172.677	237.745	199.302	141.931	256.415	167.438	179.74	175.178	241.036	212.108	191.141	139.931	189.704	175.499	184.361	205.927	159.085	129.151	130.222	131.824	161.935	216.036
chr16	30786269	30787874	1606	*	85.243	105.201	28.3349	35.33	85.1679	31.5777	30.4648	68.6168	53.511	45.9288	62.5865	75.2949	32.5446	36.9633	68.3817	23.7485	32.4813	75.8503	47.4851	39.0649	40.6866	52.1374	13.2393	59.7054	66.7969	65.5348	34.4621	93.0915	62.841	37.095	53.2107	77.4877	21.0964	38.0197	42.6543	73.5187	23.524	41.351	78.4652	64.6255	27.0407	83.2554	23.5062	58.0277	40.9487
chr16	58235915	58236877	963	*	98.5367	92.1517	67.59	69.902	95.6641	62.4717	91.0613	107.91	77.2206	31.3493	53.6917	78.6724	69.1377	65.2865	70.105	62.7144	81.422	83.5318	79.7342	92.2999	100.006	104.682	60.9859	132.507	82.1538	67.5994	64.3184	100.712	62.7624	69.275	71.1435	73.5693	47.0991	107.78	74.8215	87.437	109.291	122.496	125.792	109.491	76.4376	59.0288	49.3254	61.6915	59.8583
chr17	39755506	39756310	805	*	208.583	138.521	317.465	245.418	253.181	298.233	325.99	169.638	372.878	407.568	381.075	294.098	342.482	268.247	370.373	260.624	233.63	166.529	202.318	259.539	313.664	212.179	277.055	156.763	153.725	334.567	324.813	300.986	280.976	185.257	192.152	180.61	178.311	218.5	293.38	203.422	288.133	220.082	164.952	255.58	398.99	425.829	432.649	420.224	353.704
chr17	39769782	39770910	1129	*	360.265	247.71	511.779	428.014	267.365	489.841	420.921	242.83	494.017	833.993	755.215	442.68	835.896	817.851	723.634	476.197	394.028	190.006	419.12	524.033	487.24	196.364	510.684	414.741	217.352	617.991	520.721	348.377	496.651	491.567	443.959	228.367	449.473	335.986	533.986	384.153	394.512	287.625	158.285	273.581	804.209	862.144	1016.39	861.204	597.139
chr17	39776358	39776561	204	*	23.3987	23.1644	39.6355	38.2437	19.6713	35.0514	42.7476	19.4583	35.8875	48.1022	43.2401	18.0846	54.7475	64.2856	25.6615	35.8234	33.2784	3.19415	14.9194	42.3609	35.9783	19.668	39.0426	27.7146	8.67171	42.6528	18.2635	27.2832	28.0181	24.6941	30.7449	13.6687	43.4692	9.69358	32.9498	11.0782	37.6605	23.4513	16.2562	18.2245	66.9446	75.2707	52.3613	73.1305	45.5064
chr17	39792601	39793785	1185	*	108.47	91.376	219.462	85.1321	67.933	142.678	112.471	62.6845	68.0799	136.36	81.4272	53.9044	136.043	62.2094	78.7203	187.824	108.303	38.3156	54.6963	160.328	100.358	45.9676	191.966	69.0033	58.8117	145.824	104.049	117.577	101.503	163.379	91.9929	69.2608	207.108	76.0316	104.599	61.6072	128.104	76.4173	64.3261	56.4173	177.921	101.983	164.303	57.3359	130.165
chr17	39794114	39794949	836	*	116.618	116.997	212.833	147.207	153.433	183.004	147.375	95.1334	89.2172	107.525	115.693	98.3647	192.014	99.5878	117.39	157.526	161.214	82.0853	94.474	183.06	142.476	74.6835	157.777	131.574	106.598	138.099	142.705	110.932	118.008	202.592	196.483	104.902	169.646	127.066	188.201	115.745	180.389	113.093	89.9386	44.8392	177.977	183.94	167.392	96.7181	151.367
chr17	39800208	39801216	1009	*	119.318	162.637	169.987	166.655	190.487	169.064	206.025	240.997	175.648	233.397	91.8552	125.287	285.267	310.898	349.911	173.795	182.303	203.823	149.331	139.462	122.857	164.903	160.333	140.416	164.358	202.831	217.994	282.424	212.627	146.901	147.82	205.791	155.51	87.3151	186.432	238.392	211.403	151.805	167.642	93.6256	156.907	168.223	250.322	196.892	118.251
chr17	39819236	39820507	1272	*	187.513	207.479	256.286	245.95	276.863	234.532	241.098	274.949	207.382	185.64	275.143	168.269	179.404	196.436	131.494	217.296	219.076	194.141	202.547	245.132	226.722	207.937	226.671	217.504	190.366	153.689	177.851	206.85	183.274	236.94	221.01	229.628	175.889	249.887	252.035	273.984	150.143	181.988	173.215	117.938	248.471	312.294	225.11	278.582	173.321
chr17	39842875	39843941	1067	*	53.914	94.3178	91.2831	35.2573	72.1994	62.5446	31.5007	90.4447	28.835	55.7209	18.3062	61.8973	88.9681	25.5204	80.2051	55.2991	50.1774	59.2934	24.3948	64.1426	27.7654	68.4054	58.938	50.8065	60.2576	104.758	24.7464	112.261	14.5537	70.5057	46.1524	77.1582	36.2193	38.3025	38.7178	68.4848	74.4684	31.0453	96.4318	21.7263	92.5165	34.8218	27.9841	37.1725	40.9872
chr17	39845423	39845913	491	*	16.2371	12.8906	30.6485	14.8589	11.1705	12.4614	26.24	1.75644	5.77609	18.4396	11.6526	4.85365	43.1482	23.9315	28.3144	15.4321	24.6587	1.83213	2.73495	20.7324	19.1628	0.554953	24.1362	15.2446	10.5435	28.8413	8.26189	9.96811	4.64052	17.1927	15.571	3.80886	2.28402	7.57951	17.5572	8.38747	36.4271	18.1612	8.39443	9.45442	23.2955	30.7142	23.0012	27.3319	29.5465
chr17	39848519	39849008	490	*	28.9601	30.4082	20.7732	24.1434	35.6967	14.3414	27.9543	37.7097	12.4102	19.9457	39.6484	36.1168	32.6451	27.702	40.5001	21.2769	32.4195	21.0106	13.2839	20.3259	18.3906	24.5337	26.6677	8.75016	38.0961	24.326	10.0491	46.2033	17.104	17.6967	14.575	29.5046	21.3608	24.9139	20.4988	29.1873	48.2103	11.0824	45.7621	7.20867	32.7748	44.0481	42.9906	11.5078	15.7078
chr17	39866992	39868369	1378	*	295.82	139.372	405.103	379.177	84.546	361.884	478.694	106.006	316.934	465.081	467.63	170.596	465.875	445.363	179.368	313.175	307.122	81.0886	253.2	465.235	458.906	56.8291	404.397	376.959	87.1098	341.992	429.439	111.879	362.142	432.3	341.665	127.481	440.856	326.116	370.022	102.314	457.79	458.906	98.2655	389.041	486.72	499.952	458.386	499.851	392.633
chr17	39920657	39921164	508	*	40.6154	42.9368	36.5477	35.9707	36.2873	69.1639	55.4803	18.3108	30.4841	41.5066	37.8941	43.2865	36.0017	70.0579	66.5057	34.7864	25.9842	26.76	23.2279	26.9044	40.977	30.786	48.3315	38.6247	39.9392	30.482	27.0943	21.1654	24.6182	23.3669	22.6188	14.6363	2.42926	17.0234	16.6618	20.1271	50.7437	21.2375	22.5148	31.1716	40.2642	32.7598	53.2215	35.8204	46.5217
chr17	47999533	48000009	477	*	27.0336	31.1068	14.6257	4.57447	22.6907	7.4078	9.25093	43.7034	4.73422	12.8892	4.87408	9.92343	7.75762	10.1077	4.85471	6.8276	19.4986	26.2074	7.06144	10.0019	12.4318	26.254	5.05263	7.74851	15.6461	7.96101	11.0684	43.4794	13.7434	12.2449	12.2229	7.31025	9.37136	5.49937	7.88576	56.9739	5.68401	7.51602	8.02282	0.810609	17.6682	10.6978	12.3465	7.17727	22.1562
chr17	48047545	48048681	1137	*	1466.54	1674.46	1675.65	1927.47	1764.42	1928.05	1805.39	2239.02	1735.7	1780.2	1582.35	1875.45	1766.95	1721.42	1761.07	1576.71	1527.44	2060.14	1709.46	1957.84	2276.68	2006.47	2070.47	1984.54	2008.23	1566.57	1955.56	1712.54	2021.5	1720.3	2034.69	2019.9	1759.47	2377.66	1890.15	1884.72	1429.1	1803.71	1450.89	1514.91	1851.04	1955.59	2163.37	1979.73	1580.73
chr17	48080086	48080862	777	*	34.1147	26.6039	34.5529	23.7457	30.9447	12.6669	26.9399	23.865	19.2535	28.0144	19.5652	23.2232	25.0086	18.3312	11.3798	23.9996	18.3286	22.0243	5.95598	20.2988	18.2943	28.0428	21.1199	21.3257	11.8654	31.2159	29.5501	18.8136	3.26738	31.4752	21.5359	13.537	26.103	21.2159	19.5585	18.1214	33.3183	19.2282	27.2984	11.2176	21.0598	11.5801	11.5525	11.7616	18.2602
chr17	75854967	75856197	1231	*	1146.25	1171.54	1450.48	1475.51	1406.92	1540.46	1494.28	1738.85	1533.83	1843.7	1450.31	1828.11	1406.5	1469.59	1345.87	1324.51	1293.64	1640.83	1410.8	1597.5	1730.2	1782.69	1792.53	1583.36	1640.44	1432.99	1524.43	1569.68	1364.25	1523.5	1744.48	1823.7	1603.31	1836.54	1440.87	1452.34	1326.72	1566.26	1373.99	1631.89	1711.29	1557.14	1909.79	1480.91	1453.51
chr17	75875991	75877244	1254	*	267.147	341.943	328.715	426.89	384.716	346.944	477.56	273.314	436.891	392.69	418.856	319.721	365.386	476.434	467.77	340.065	427.864	328.023	413.797	273.324	356.804	304.72	313.572	356.977	327.785	343.751	464.983	357.769	464.396	252.882	363.477	384.553	372.982	399.976	339.057	278.98	275.808	373.421	242.865	315.69	356.559	385.256	280.12	274.271	249.715
chr17	75877406	75878210	805	*	238.703	256.219	234.869	257.062	260.305	264.37	283.921	205.322	262.314	288.926	298.988	318.48	271.022	281.956	253.438	283.486	270.701	288.884	294.574	203.852	195.601	201.739	284.642	218.139	278.668	239.512	270.21	251.12	262.488	223.563	260.503	234.087	275.187	301.158	253.472	206.239	223.143	276.089	222.56	254.507	239.151	232.508	200.643	216.812	215.598
chr19	4968534	4969234	701	*	1348.71	1571.11	1634.63	1885.27	1502	1797.84	1633.07	1983.81	1551.88	2043.47	1570.6	1954.02	1813.45	1783.32	1710.82	1531.68	1360.45	1822.37	1526.39	1772.84	1840.47	1769.24	1821.93	2039.16	1893.19	1505.9	1656.8	1705.93	1731.57	1762.62	1817.67	1976.8	1770.4	2136.17	1662.57	1703.87	1327.38	1481.84	1225.24	1457.72	1700.48	1705.78	2017.38	1919.09	1767.55
chr20	36384071	36384322	252	*	21.1055	12.5309	13.8392	3.3129	6.71978	4.68298	4.31032	5.19398	4.90443	13.0059	9.86794	12.9628	6.17742	7.9693	1.15486	9.61181	7.32376	3.75967	6.00341	5.54063	5.66616	9.50073	7.07217	10.241	9.04618	11.4837	8.29094	7.67159	-0.707755	10.5526	10.0317	13.9239	10.7393	3.47608	10.0148	7.67193	6.75498	1.92147	9.61552	7.89547	13.2763	10.2722	1.88714	6.03102	24.0307
chr20	47317251	47317973	723	*	33.1102	48.872	19.7241	19.3667	30.7315	14.7194	25.5761	22.843	33.5721	13.3006	26.5594	21.5262	34.7196	54.6836	75.1939	26.9179	38.4133	27.1776	38.1513	17.4	16.9475	28.6669	23.3321	1.91278	35.1111	40.5708	18.6301	50.3504	32.2011	26.6659	24.2234	26.0095	6.56703	28.5917	32.8543	47.143	15.0609	21.4326	15.6557	21.6001	10.244	16.0314	17.0209	14.0131	34.7594
chr20	47346206	47346482	277	*	23.4269	33.7587	1.92655	0.378789	15.8986	9.44411	2.57122	20.6745	3.15153	1.50328	2.13378	14.0562	6.29926	7.17215	21.1255	5.46673	5.30235	29.9133	0.500555	1.4262	0.378789	13.5587	2.24114	4.89827	15.8348	14.1409	2.70112	24.8384	11.685	3.55812	6.56123	11.5115	3.44949	7.43393	-0.25389	22.3299	4.95648	2.82417	2.15622	3.02208	1.45974	2.20799	2.42915	0.217343	14.9268
[truncated: 39 more columns]

## Sheet: SNP_LOCATIONS
chrom	chromStart	chromEnd
chr1	1186502	1186502
chr1	1185260	1185260
chr1	1186748	1186748
chr1	1186998	1186998
chr1	1152631	1152631
chr1	1187641	1187641
chr1	1187867	1187867
chr1	1187993	1187993
chr1	1184285	1184285
chr1	1184066	1184066
chr1	1183977	1183977
chr1	1183865	1183865
chr1	1183858	1183858
chr1	1183455	1183455
chr1	1183449	1183449
chr1	1181751	1181751
chr1	1179983	1179983
chr1	1179030	1179030
chr1	1178925	1178925
chr1	1178482	1178482
chr1	1178245	1178245
chr1	1177630	1177630
chr1	1177474	1177474
chr1	1177211	1177211
chr1	1177019	1177019
chr1	1176597	1176597
chr1	1173611	1173611
chr1	1166887	1166887
chr1	1176433	1176433
chr1	1185524	1185524
chr1	1188225	1188225
chr1	1183397	1183397
chr1	1177918	1177918
chr1	1171683	1171683
chr1	1170982	1170982
chr1	1167796	1167796
chr1	1167090	1167090
chr1	1161866	1161866
chr1	1184089	1184089
chr1	1185558	1185558
chr1	1153113	1153113
chr1	1151973	1151973
chr1	1151232	1151232
chr1	1164749	1164749
chr1	1163804	1163804
chr1	12233754	12233754
chr1	38609714	38609714
chr1	38611991	38611991
chr1	38613394	38613394
chr1	38619122	38619122
chr1	38614082	38614082
chr1	38619141	38619141
chr1	38624503	38624503
chr1	38624778	38624778
chr1	38625375	38625375
chr1	38630589	38630589
chr1	38631263	38631263
chr1	38633826	38633826
chr1	38640502	38640502
chr1	38642192	38642192
chr1	38606443	38606443
chr1	38663159	38663159
chr1	38663594	38663594
chr1	38664066	38664066
chr1	38667704	38667704
chr1	38667883	38667883
chr1	38652543	38652543
chr1	38668547	38668547
chr1	38644440	38644440
chr1	38657884	38657884
chr1	38609325	38609325
chr1	38606455	38606455
chr1	38606400	38606400
chr1	38607699	38607699
chr1	38636712	38636712
chr1	38607408	38607408
chr1	38657551	38657551
chr1	38657992	38657992
chr1	38620813	38620813
chr1	38624116	38624116
chr1	38629148	38629148
chr1	38633883	38633883
chr1	38635683	38635683
chr1	38651507	38651507
chr1	38651608	38651608
chr1	38638825	38638825
chr1	38633455	38633455
chr1	77795064	77795064
chr1	77797816	77797816
chr1	77797951	77797951
chr1	77786210	77786210
chr1	77782761	77782761
chr1	77781567	77781567
chr1	77779972	77779972
chr1	77777750	77777750
chr1	77790003	77790003
chr1	111692440	111692440
chr1	111693750	111693750
chr1	111696753	111696753
chr1	111687613	111687613
chr1	111697305	111697305
chr1	111699202	111699202
chr1	111704797	111704797
chr1	111704923	111704923
chr1	111707225	111707225
chr1	111714400	111714400
chr1	111720775	111720775
chr1	111728285	111728285
chr1	111589384	111589384
chr1	111586123	111586123
chr1	111585865	111585865
chr1	111585757	111585757
chr1	111585238	111585238
chr1	111584745	111584745
chr1	111583476	111583476
chr1	111583433	111583433
chr1	111582441	111582441
chr1	111581845	111581845
chr1	111691009	111691009
chr1	111721084	111721084
chr1	111580480	111580480
chr1	111579942	111579942
chr1	111579512	111579512
chr1	111575626	111575626
chr1	111679948	111679948
chr1	111669930	111669930
chr1	111665848	111665848
chr1	111663839	111663839
chr1	111663040	111663040
chr1	111662236	111662236
chr1	111657502	111657502
chr1	111730901	111730901
chr1	111650999	111650999
chr1	111646770	111646770
chr1	111643478	111643478
chr1	111641712	111641712
chr1	111638725	111638725
chr1	111637051	111637051
chr1	111634716	111634716
chr1	111634344	111634344
chr1	111631828	111631828
chr1	111622685	111622685
chr1	111621277	111621277
chr1	111621237	111621237
chr1	111620449	111620449
chr1	111619161	111619161
chr1	111616341	111616341
chr1	111614263	111614263
chr1	111602976	111602976
chr1	111599769	111599769
chr1	111595687	111595687
chr1	111595360	111595360
chr1	111595123	111595123
chr1	111594958	111594958
chr1	111647445	111647445
chr1	111656653	111656653
chr1	111569666	111569666
chr1	111566452	111566452
chr1	111564555	111564555
chr1	111559848	111559848
chr1	111546309	111546309
chr1	111545087	111545087
chr1	111682758	111682758
chr1	111732303	111732303
chr1	111559318	111559318
chr1	111736672	111736672
chr1	111736637	111736637
chr1	111734126	111734126
chr1	114377568	114377568
chr1	114303808	114303808
chr1	114173410	114173410
chr1	114426001	114426001
chr1	114429461	114429461
chr1	114429515	114429515
chr1	114445880	114445880
chr1	114448389	114448389
chr1	114449662	114449662
chr1	114450964	114450964
chr1	114431463	114431463
chr1	114449829	114449829
chr1	154401679	154401679
chr1	154399649	154399649
chr1	154394966	154394966
chr1	154394766	154394766
chr1	154395077	154395077
chr1	154408916	154408916
chr1	154409520	154409520
chr1	154410482	154410482
chr1	154410490	154410490
chr1	154411628	154411628
chr1	154414691	154414691
chr1	154417187	154417187
chr1	154410686	154410686
chr1	154419584	154419584
chr1	154421554	154421554
chr1	154424497	154424497
chr1	154426947	154426947
chr1	154431405	154431405
chr1	154432420	154432420
chr1	154432622	154432622
chr1	154436436	154436436
chr1	154436750	154436750
chr1	154498893	154498893
chr1	154423485	154423485
chr1	154430092	154430092
chr1	154452204	154452204
chr1	154457855	154457855
chr1	154461260	154461260
chr1	154462195	154462195
chr1	154464160	154464160
chr1	154467816	154467816
chr1	154470356	154470356
chr1	154471371	154471371
chr1	154474131	154474131
chr1	154474557	154474557
chr1	154477069	154477069
chr1	154477263	154477263
chr1	154477585	154477585
chr1	154478292	154478292
chr1	154479999	154479999
chr1	154480157	154480157
chr1	154481158	154481158
chr1	154481624	154481624
chr1	154485039	154485039
chr1	154486370	154486370
chr1	154492240	154492240
chr1	154492357	154492357
chr1	154492432	154492432
chr1	154494947	154494947
chr1	154495011	154495011
chr1	154495169	154495169
chr1	154496286	154496286
chr1	154497005	154497005
chr1	154497146	154497146
chr1	154497329	154497329
chr1	154497802	154497802
chr1	154497873	154497873
chr1	154497930	154497930
chr1	154498239	154498239
chr1	154498406	154498406
chr1	154498574	154498574
chr1	154498957	154498957
chr1	154499123	154499123
chr1	154499345	154499345
chr1	154499368	154499368
chr1	154499611	154499611
chr1	154499926	154499926
chr1	154499947	154499947
chr1	154500016	154500016
chr1	154500089	154500089
chr1	154500746	154500746
chr1	154500857	154500857
chr1	154501135	154501135
chr1	154501204	154501204
chr1	154501249	154501249
chr1	154501291	154501291
chr1	154501364	154501364
chr1	154501576	154501576
chr1	154501756	154501756
chr1	154501770	154501770
chr1	154502123	154502123
chr1	154502499	154502499
chr1	154502517	154502517
chr1	154503022	154503022
chr1	154503601	154503601
chr1	154507318	154507318
chr1	154508437	154508437
chr1	154512495	154512495
chr1	154514338	154514338
chr1	154518874	154518874
chr1	154523562	154523562
chr1	154525999	154525999
chr1	154526414	154526414
chr1	154528709	154528709
chr1	154529421	154529421
chr1	154450921	154450921
chr1	154522248	154522248
chr1	154468210	154468210
chr1	154482716	154482716
chr1	154527672	154527672
chr1	154528053	154528053
chr1	154502909	154502909
chr1	154531090	154531090
chr1	154500690	154500690
chr1	154444177	154444177
chr1	154506369	154506369
chr1	154394296	154394296
chr1	158978596	158978596
chr1	158974569	158974569
chr1	158974284	158974284
chr1	158959782	158959782
chr1	158959771	158959771
chr1	158957734	158957734
chr1	158957421	158957421
chr1	158946926	158946926
chr1	158945674	158945674
chr1	158943740	158943740
chr1	158947655	158947655
chr1	158945375	158945375
chr1	158944691	158944691
chr1	158944127	158944127
chr1	158953349	158953349
chr1	158959672	158959672
chr1	158957703	158957703
chr1	158955328	158955328
chr1	158951646	158951646
chr1	158949505	158949505
chr1	167420425	167420425
chr1	167419839	167419839
chr1	167421763	167421763
chr1	167422057	167422057
chr1	167420299	167420299
chr1	167418468	167418468
chr1	167418449	167418449
chr1	167417884	167417884
chr1	167421951	167421951
chr1	167424924	167424924
chr1	167432949	167432949
chr1	167433056	167433056
chr1	167433420	167433420
chr1	167426477	167426477
chr1	167427170	167427170
chr1	167427557	167427557
chr1	167431193	167431193
chr1	167431352	167431352
chr1	167434277	167434277
chr1	167436270	167436270
chr1	167436300	167436300
chr1	167427247	167427247
chr1	167414872	167414872
chr1	167426424	167426424
chr1	167434721	167434721
chr1	167412947	167412947
chr1	167436320	167436320
chr1	167429985	167429985
chr1	167432894	167432894
chr1	167411384	167411384
chr1	167409114	167409114
chr1	167408670	167408670
chr1	167405132	167405132
chr1	167405418	167405418
chr1	167408306	167408306
chr1	167417203	167417203
chr1	167430825	167430825
chr1	167437953	167437953
chr1	167439010	167439010
chr1	196686918	196686918
chr1	196684575	196684575
chr1	196679682	196679682
chr1	196676713	196676713
chr1	196698463	196698463
chr1	196675356	196675356
chr1	196674714	196674714
chr1	196704039	196704039
chr1	196704443	196704443
chr1	196705015	196705015
chr1	196710916	196710916
chr1	196721931	196721931
chr1	196731186	196731186
chr1	196814850	196814850
chr1	196815711	196815711
chr1	196819479	196819479
chr1	196820080	196820080
chr1	196821380	196821380
chr1	196822368	196822368
chr1	196823613	196823613
chr1	196824773	196824773
chr1	196825287	196825287
chr1	196728993	196728993
chr1	196725939	196725939
chr1	196726383	196726383
chr1	196821919	196821919
chr1	196821920	196821920
chr1	196821922	196821922
chr1	196815863	196815863
chr1	196684574	196684574
chr1	196681001	196681001
chr1	196729035	196729035
chr1	196821120	196821120
chr1	196734799	196734799
chr1	196837651	196837651
chr1	196842574	196842574
chr1	196817894	196817894
chr1	196817963	196817963
chr1	196823030	196823030
chr1	196825964	196825964
chr1	196831608	196831608
chr1	196843711	196843711
chr1	196844593	196844593
chr1	196660733	196660733
chr1	196660729	196660729
chr1	196652622	196652622
chr1	196651745	196651745
chr1	196648613	196648613
chr1	196733286	196733286
chr1	196845017	196845017
chr1	196832133	196832133
chr1	196832925	196832925
chr1	196836999	196836999
chr1	196837456	196837456
chr1	196838462	196838462
chr1	196838511	196838511
chr1	196838757	196838757
chr1	196838865	196838865
chr1	196838929	196838929
chr1	196839292	196839292
chr1	196839430	196839430
chr1	196839514	196839514
chr1	196839991	196839991
chr1	196840125	196840125
chr1	196840173	196840173
chr1	196840272	196840272
chr1	196840765	196840765
chr1	196841377	196841377
chr1	196841394	196841394
chr1	196841459	196841459
chr1	196841690	196841690
chr1	196841839	196841839
chr1	196842006	196842006
chr1	196842271	196842271
chr1	196843171	196843171
chr1	196843400	196843400
chr1	196843420	196843420
chr1	196843582	196843582
chr1	196843654	196843654
chr1	196843655	196843655
chr1	196843749	196843749
chr1	196844049	196844049
chr1	196844131	196844131
chr1	196844167	196844167
chr1	196844192	196844192
chr1	196844310	196844310
chr1	196844335	196844335
chr1	196845307	196845307
chr1	196849630	196849630
chr1	196852019	196852019
chr1	196853166	196853166
chr1	196859544	196859544
chr1	196865583	196865583
chr1	196870299	196870299
chr1	196872588	196872588
chr1	196876879	196876879
chr1	196882436	196882436
chr1	196882503	196882503
chr1	196884743	196884743
chr1	196885344	196885344
chr1	196892322	196892322
chr1	196894326	196894326
chr1	196895087	196895087
chr1	196897973	196897973
chr1	196901753	196901753
chr1	196903887	196903887
chr1	196903986	196903986
chr1	215231408	215231408
chr1	215510685	215510685
chr1	215590611	215590611
chr1	215593984	215593984
chr1	215628761	215628761
chr1	215153942	215153942
chr1	242965372	242965372
chr1	242965371	242965371
chr1	242965315	242965315
chr1	242965649	242965649
chr1	242964982	242964982
chr1	242965814	242965814
chr1	242964870	242964870
chr1	242965963	242965963
chr1	242964742	242964742
chr1	242966076	242966076
chr1	242964568	242964568
chr1	242966275	242966275
chr1	242966419	242966419
chr1	242964306	242964306
chr1	242964277	242964277
chr1	242966488	242966488
chr1	242964232	242964232
chr1	242964141	242964141
chr1	242966656	242966656
chr1	242964075	242964075
chr1	242966676	242966676
chr1	242963928	242963928
chr1	242966823	242966823
chr1	242966955	242966955
chr1	242963677	242963677
chr1	242967159	242967159
chr1	242963278	242963278
chr1	242963262	242963262
chr1	242967661	242967661
chr1	242967686	242967686
chr1	242967759	242967759
chr1	242962817	242962817
chr1	242962812	242962812
chr1	242968250	242968250
chr1	242962408	242962408
chr1	242968406	242968406
chr1	242968465	242968465
chr1	242968829	242968829
chr1	242968858	242968858
chr1	242968973	242968973
chr1	242961652	242961652
chr1	242961621	242961621
chr1	242969213	242969213
chr1	242969437	242969437
chr1	242969505	242969505
chr1	242961130	242961130
chr1	242961126	242961126
chr1	242969742	242969742
chr1	242969809	242969809
chr1	242969900	242969900
chr1	242960812	242960812
chr1	242969964	242969964
chr1	242960697	242960697
chr1	242970193	242970193
chr1	242960501	242960501
chr1	242960398	242960398
chr1	242970500	242970500
chr1	242960036	242960036
chr1	242959660	242959660
chr1	242959653	242959653
chr1	242959618	242959618
chr1	242959571	242959571
chr1	242959355	242959355
chr1	242958990	242958990
chr1	242958961	242958961
chr1	242958960	242958960
chr1	242958864	242958864
chr1	242958851	242958851
chr1	242958848	242958848
chr1	242958555	242958555
chr1	242950008	242950008
chr1	242949207	242949207
chr1	242948987	242948987
chr1	242948965	242948965
chr1	242946925	242946925
chr1	242946728	242946728
chr1	242946641	242946641
chr1	242944255	242944255
chr1	242943020	242943020
chr1	242967480	242967480
chr1	242980252	242980252
chr1	242982681	242982681
chr1	242931720	242931720
chr1	242932646	242932646
chr1	242941556	242941556
chr1	242936689	242936689
chr1	242936607	242936607
chr1	242936367	242936367
chr1	243013943	243013943
chr1	242936487	242936487
chr1	242936377	242936377
chr1	242935489	242935489
chr1	242934875	242934875
chr1	243018129	243018129
chr1	243020412	243020412
chr1	243022186	243022186
chr1	243028607	243028607
chr1	242942073	242942073
chr1	243017613	243017613
chr1	243021168	243021168
chr1	243021355	243021355
chr1	243023397	243023397
chr1	243040780	243040780
chr1	243040970	243040970
chr1	243038470	243038470
chr1	243021237	243021237
chr1	243023288	243023288
chr1	243034481	243034481
chr1	243039292	243039292
chr1	243039768	243039768
chr1	243040122	243040122
chr1	243043342	243043342
chr1	243043346	243043346
chr1	243043684	243043684
chr1	243028653	243028653
chr1	243043569	243043569
chr1	242960991	242960991
chr1	243043895	243043895
chr1	243031215	243031215
chr1	243031274	243031274
chr1	243040279	243040279
chr1	243019795	243019795
chr1	243007145	243007145
chr1	243033446	243033446
chr1	243035927	243035927
chr1	243038751	243038751
chr1	242946169	242946169
chr1	243021841	243021841
chr1	243043167	243043167
chr1	243034750	243034750
chr1	242934152	242934152
chr1	242955841	242955841
chr1	242954631	242954631
chr2	33701890	33701890
chr2	33702203	33702203
chr2	33701825	33701825
chr2	33674504	33674504
chr2	43596746	43596746
chr2	43594771	43594771
chr2	43590030	43590030
chr2	43588370	43588370
chr2	43588368	43588368
chr2	43584972	43584972
chr2	43584320	43584320
chr2	43576343	43576343
chr2	43569728	43569728
chr2	43541412	43541412
chr2	43538009	43538009
chr2	43602460	43602460
chr2	43602894	43602894
chr2	43604080	43604080
chr2	43606092	43606092
chr2	43609419	43609419
chr2	43610898	43610898
chr2	43611459	43611459
chr2	43568820	43568820
chr2	43566738	43566738
chr2	43565711	43565711
chr2	43563355	43563355
chr2	43582055	43582055
chr2	43578627	43578627
chr2	43578037	43578037
chr2	43556575	43556575
chr2	43549887	43549887
chr2	43542779	43542779
chr2	43496126	43496126
chr2	43491679	43491679
chr2	43488920	43488920
chr2	43488473	43488473
chr2	43481159	43481159
chr2	43475594	43475594
chr2	43473571	43473571
chr2	43472908	43472908
chr2	43472335	43472335
chr2	43472256	43472256
chr2	43468707	43468707
chr2	43468344	43468344
chr2	43468184	43468184
chr2	43463915	43463915
chr2	43455967	43455967
chr2	43452618	43452618
chr2	43452334	43452334
chr2	43600995	43600995
chr2	43549969	43549969
chr2	43545209	43545209
chr2	43474031	43474031
chr2	43452793	43452793
chr2	43450873	43450873
chr2	43783228	43783228
chr2	61821777	61821777
chr2	61823399	61823399
chr2	61980007	61980007
chr2	61521189	61521189
chr2	61911222	61911222
chr2	61676670	61676670
chr2	65664350	65664350
chr2	65665641	65665641
chr2	65666674	65666674
chr2	65661468	65661468
chr2	65660034	65660034
chr2	65658369	65658369
chr2	65657041	65657041
chr2	65656976	65656976
chr2	65672192	65672192
chr2	65655613	65655613
chr2	65655012	65655012
chr2	65676583	65676583
chr2	65651851	65651851
chr2	65650864	65650864
chr2	65649580	65649580
chr2	65645774	65645774
chr2	65645750	65645750
chr2	65645137	65645137
chr2	65644616	65644616
chr2	65644561	65644561
chr2	65684152	65684152
chr2	65663167	65663167
chr2	65659488	65659488
chr2	65652156	65652156
chr2	65646966	65646966
chr2	65642097	65642097
chr2	65646003	65646003
chr2	65660978	65660978
chr2	65688114	65688114
chr2	65689800	65689800
chr2	65690496	65690496
chr2	65691760	65691760
chr2	65692831	65692831
chr2	65692832	65692832
chr2	65639543	65639543
chr2	65639280	65639280
chr2	65618221	65618221
chr2	65633190	65633190
chr2	65627406	65627406
chr2	65626806	65626806
chr2	65619710	65619710
chr2	65614613	65614613
chr2	65610471	65610471
chr2	65609677	65609677
chr2	65608909	65608909
chr2	65607011	65607011
chr2	65606991	65606991
chr2	65606653	65606653
chr2	65635688	65635688
chr2	65605408	65605408
chr2	65605194	65605194
chr2	65602109	65602109
chr2	65601600	65601600
chr2	65601598	65601598
chr2	65697459	65697459
chr2	65701166	65701166
chr2	65701634	65701634
chr2	65702609	65702609
chr2	65703249	65703249
chr2	65705568	65705568
chr2	65705581	65705581
chr2	65607294	65607294
chr2	65707760	65707760
chr2	65592325	65592325
chr2	65589992	65589992
chr2	65584274	65584274
chr2	65583652	65583652
chr2	65578368	65578368
chr2	65577651	65577651
chr2	65671393	65671393
chr2	65569939	65569939
chr2	65674398	65674398
chr2	65559641	65559641
chr2	65559027	65559027
chr2	65615428	65615428
chr2	65614197	65614197
chr2	65602149	65602149
chr2	65595586	65595586
chr2	103062116	103062116
chr2	103062754	103062754
chr2	103061286	103061286
chr2	103061147	103061147
chr2	103060851	103060851
chr2	103060300	103060300
chr2	103059237	103059237
chr2	103059205	103059205
chr2	103065367	103065367
chr2	103058803	103058803
chr2	103057159	103057159
chr2	103067143	103067143
chr2	103056534	103056534
chr2	103056096	103056096
chr2	103055661	103055661
chr2	103055420	103055420
chr2	103053141	103053141
chr2	103051558	103051558
chr2	103051144	103051144
chr2	103050862	103050862
chr2	103074651	103074651
chr2	103075381	103075381
chr2	103076001	103076001
chr2	103048157	103048157
chr2	103047802	103047802
chr2	103079330	103079330
chr2	103043739	103043739
chr2	103036677	103036677
chr2	103029165	103029165
chr2	103024738	103024738
chr2	103024331	103024331
chr2	103019782	103019782
chr2	103018077	103018077
chr2	103015918	103015918
chr2	103014302	103014302
chr2	103013963	103013963
chr2	103013962	103013962
chr2	103012674	103012674
chr2	103010588	103010588
chr2	103010530	103010530
chr2	103008969	103008969
chr2	103007692	103007692
chr2	103007567	103007567
chr2	103006387	103006387
chr2	103001402	103001402
chr2	102999312	102999312
chr2	102997733	102997733
chr2	102997174	102997174
chr2	102996872	102996872
chr2	102996805	102996805
chr2	102995020	102995020
chr2	102994884	102994884
chr2	102992079	102992079
chr2	102986154	102986154
chr2	102985812	102985812
chr2	102971165	102971165
chr2	102969807	102969807
chr2	102965871	102965871
chr2	102965332	102965332
chr2	102964861	102964861
chr2	102960281	102960281
chr2	102960007	102960007
chr2	102957532	102957532
chr2	102955860	102955860
chr2	102955683	102955683
chr2	102952360	102952360
chr2	102946677	102946677
chr2	102935974	102935974
chr2	102926366	102926366
chr2	102925790	102925790
chr2	102925223	102925223
chr2	103087383	103087383
chr2	103088517	103088517
chr2	103089678	103089678
chr2	103090127	103090127
chr2	103091540	103091540
chr2	102985950	102985950
chr2	102941009	102941009
chr2	103041167	103041167
chr2	103040945	103040945
chr2	102990071	102990071
chr2	102991237	102991237
chr2	103035889	103035889
chr2	103033825	103033825
chr2	103092503	103092503
chr2	103003265	103003265
chr2	102957716	102957716
chr2	102950822	102950822
chr2	102949161	102949161
chr2	102948470	102948470
chr2	102939036	102939036
chr2	102932562	102932562
chr2	102931826	102931826
chr2	102926362	102926362
chr2	103011552	103011552
chr2	103076426	103076426
chr2	102944191	102944191
chr2	102984671	102984671
chr2	102984279	102984279
chr2	102983247	102983247
chr2	102979028	102979028
chr2	102977537	102977537
chr2	102975336	102975336
chr2	102974465	102974465
chr2	102974417	102974417
chr2	102974129	102974129
chr2	102967844	102967844
chr2	102964742	102964742
chr2	102963072	102963072
chr2	102960584	102960584
chr2	102960485	102960485
chr2	102969117	102969117
chr2	133342529	133342529
chr2	133286475	133286475
chr2	133318491	133318491
chr2	133291105	133291105
chr2	133328176	133328176
chr2	133295073	133295073
chr2	133335142	133335142
chr2	133334386	133334386
chr2	133334088	133334088
chr2	133333289	133333289
chr2	133332310	133332310
chr2	133332209	133332209
chr2	133331019	133331019
chr2	133328805	133328805
chr2	133341261	133341261
chr2	133340989	133340989
chr2	133340563	133340563
chr2	133329501	133329501
chr2	133326244	133326244
chr2	133322422	133322422
chr2	133322246	133322246
chr2	133321563	133321563
chr2	133321417	133321417
chr2	133320414	133320414
chr2	133319651	133319651
chr2	133317053	133317053
chr2	133328579	133328579
chr2	133332125	133332125
chr2	133334620	133334620
chr2	135874038	135874038
chr2	135874622	135874622
chr2	135872646	135872646
chr2	135871624	135871624
chr2	135878814	135878814
chr2	135880013	135880013
chr2	135864294	135864294
chr2	135884487	135884487
chr2	135863143	135863143
chr2	135885357	135885357
chr2	135861497	135861497
chr2	135860305	135860305
chr2	135859923	135859923
chr2	135893853	135893853
chr2	135853807	135853807
chr2	135895809	135895809
chr2	135895879	135895879
chr2	135849613	135849613
chr2	135899069	135899069
chr2	135909462	135909462
chr2	135912977	135912977
chr2	135914038	135914038
chr2	135832131	135832131
chr2	135829432	135829432
chr2	135921839	135921839
chr2	135928312	135928312
chr2	135818907	135818907
chr2	135814716	135814716
chr2	135935049	135935049
chr2	135812969	135812969
chr2	135809241	135809241
chr2	135803766	135803766
chr2	135802148	135802148
chr2	135802050	135802050
chr2	135802028	135802028
chr2	135802020	135802020
chr2	135801956	135801956
chr2	135801228	135801228
chr2	135800757	135800757
chr2	135800601	135800601
chr2	135800085	135800085
chr2	135799082	135799082
chr2	135798758	135798758
chr2	135798131	135798131
chr2	135798082	135798082
chr2	135797747	135797747
chr2	135797223	135797223
chr2	135796989	135796989
chr2	135796965	135796965
chr2	135796155	135796155
chr2	135796000	135796000
chr2	135795595	135795595
chr2	135795443	135795443
chr2	135795396	135795396
chr2	135795385	135795385
chr2	135795150	135795150
chr2	135795095	135795095
chr2	135795040	135795040
chr2	135794986	135794986
chr2	135794569	135794569
chr2	135794367	135794367
chr2	135793845	135793845
chr2	135793684	135793684
chr2	135793565	135793565
chr2	135792528	135792528
chr2	135792338	135792338
chr2	135790156	135790156
chr2	135789682	135789682
chr2	135789472	135789472
chr2	135789405	135789405
chr2	135785149	135785149
chr2	135785068	135785068
chr2	135785066	135785066
chr2	135784733	135784733
chr2	135784227	135784227
chr2	135783367	135783367
chr2	135783366	135783366
chr2	135783157	135783157
chr2	135782456	135782456
chr2	135781635	135781635
chr2	135781522	135781522
chr2	135781301	135781301
chr2	135780587	135780587
chr2	135778656	135778656
chr2	135758520	135758520
chr2	135758231	135758231
chr2	135925002	135925002
chr2	135796693	135796693
chr2	135789784	135789784
chr2	135787642	135787642
chr2	135787148	135787148
chr2	135786936	135786936
chr2	135781913	135781913
chr2	135780168	135780168
chr2	135776430	135776430
chr2	135775312	135775312
chr2	135775049	135775049
chr2	135774681	135774681
chr2	135773692	135773692
chr2	135773617	135773617
chr2	135773446	135773446
chr2	135773420	135773420
chr2	135766072	135766072
chr2	135857033	135857033
chr2	135796410	135796410
chr2	135962711	135962711
chr2	135984172	135984172
chr2	135994753	135994753
chr2	135994754	135994754
chr2	136016079	136016079
chr2	136027264	136027264
chr2	136052004	136052004
chr2	136100473	136100473
chr2	136110129	136110129
chr2	136119137	136119137
chr2	136127146	136127146
chr2	136166536	136166536
chr2	136169799	136169799
chr2	136170286	136170286
chr2	136191314	136191314
chr2	136228887	136228887
chr2	136238453	136238453
chr2	136288273	136288273
chr2	135784073	135784073
chr2	135876640	135876640
chr2	135857001	135857001
chr2	135854786	135854786
chr2	135995963	135995963
chr2	136292425	136292425
chr2	136321951	136321951
chr2	136327299	136327299
chr2	135766688	135766688
chr2	136327302	136327302
chr2	135931877	135931877
chr2	135932720	135932720
chr2	135933317	135933317
chr2	135933921	135933921
chr2	135934842	135934842
chr2	135939824	135939824
chr2	135941503	135941503
chr2	135941816	135941816
chr2	135779588	135779588
chr2	135778708	135778708
chr2	135766890	135766890
chr2	135786127	135786127
chr2	136242755	136242755
chr2	135871914	135871914
chr2	135876308	135876308
chr2	135866182	135866182
chr2	135864326	135864326
chr2	135861310	135861310
chr2	135887893	135887893
chr2	135890608	135890608
chr2	135854901	135854901
chr2	135853900	135853900
chr2	135851941	135851941
chr2	135899021	135899021
chr2	135900539	135900539
chr2	135912255	135912255
chr2	135833521	135833521
chr2	135914653	135914653
chr2	135915401	135915401
chr2	135915414	135915414
chr2	135918681	135918681
chr2	135825074	135825074
chr2	135823042	135823042
chr2	135812974	135812974
chr2	135937135	135937135
chr2	135809572	135809572
chr2	135938999	135938999
chr2	135805943	135805943
chr2	135805941	135805941
chr2	135943900	135943900
chr2	135803806	135803806
chr2	135945474	135945474
chr2	135949715	135949715
chr2	135796302	135796302
chr2	135952376	135952376
chr2	135956745	135956745
chr2	135958693	135958693
chr2	135958853	135958853
chr2	135962384	135962384
chr2	135962864	135962864
chr2	135784917	135784917
chr2	135963304	135963304
chr2	135965376	135965376
chr2	135781035	135781035
chr2	135967778	135967778
chr2	135969264	135969264
chr2	135972093	135972093
chr2	135973768	135973768
chr2	135772049	135772049
chr2	135976498	135976498
chr2	135767882	135767882
chr2	135980201	135980201
chr2	135981554	135981554
chr2	135988127	135988127
chr2	135988416	135988416
chr2	135759095	135759095
chr2	135990031	135990031
chr2	135991470	135991470
chr2	135992481	135992481
chr2	135993925	135993925
chr2	135994838	135994838
chr2	136000253	136000253
chr2	136000500	136000500
chr2	136001191	136001191
chr2	136001215	136001215
chr2	136001295	136001295
chr2	136003567	136003567
chr2	136005477	136005477
chr2	136005971	136005971
chr2	136016514	136016514
chr2	136016881	136016881
chr2	136017388	136017388
chr2	136020977	136020977
chr2	136027535	136027535
chr2	136031588	136031588
chr2	136032905	136032905
chr2	136041102	136041102
chr2	136041662	136041662
chr2	136042480	136042480
chr2	136043885	136043885
chr2	136047387	136047387
chr2	136050471	136050471
chr2	136052898	136052898
chr2	136052936	136052936
chr2	136054815	136054815
chr2	136055275	136055275
chr2	136056285	136056285
chr2	136061560	136061560
chr2	136063118	136063118
chr2	136063685	136063685
chr2	136066802	136066802
chr2	136068890	136068890
chr2	136069060	136069060
chr2	136069577	136069577
chr2	136072179	136072179
chr2	136074233	136074233
chr2	136080721	136080721
chr2	136080822	136080822
chr2	136081193	136081193
chr2	136088256	136088256
chr2	136088440	136088440
chr2	136088643	136088643
chr2	136092331	136092331
chr2	136092416	136092416
chr2	136092869	136092869
chr2	136094615	136094615
chr2	136095505	136095505
chr2	136095604	136095604
chr2	136096766	136096766
chr2	136097091	136097091
chr2	136097394	136097394
chr2	136100243	136100243
chr2	136101823	136101823
chr2	136105193	136105193
chr2	136106561	136106561
chr2	136107839	136107839
chr2	136110835	136110835
chr2	136115501	136115501
chr2	136118504	136118504
chr2	136122622	136122622
chr2	136123014	136123014
chr2	136123848	136123848
chr2	136127100	136127100
chr2	136127950	136127950
chr2	136128630	136128630
chr2	136129630	136129630
chr2	136129791	136129791
chr2	136131324	136131324
chr2	136135383	136135383
chr2	136135994	136135994
chr2	136136224	136136224
chr2	136136366	136136366
chr2	136136440	136136440
chr2	136138026	136138026
chr2	136138145	136138145
chr2	136140568	136140568
chr2	136142092	136142092
chr2	136145882	136145882
chr2	136146499	136146499
chr2	136147607	136147607
chr2	136147948	136147948
chr2	136148401	136148401
chr2	136148630	136148630
chr2	136151485	136151485
chr2	136152802	136152802
chr2	136154734	136154734
chr2	136155805	136155805
chr2	136156753	136156753
chr2	136157913	136157913
chr2	136160902	136160902
chr2	136163001	136163001
chr2	136163266	136163266
chr2	136163568	136163568
chr2	136163821	136163821
chr2	136165765	136165765
chr2	136165965	136165965
chr2	136171649	136171649
chr2	136173220	136173220
chr2	136174552	136174552
chr2	136175692	136175692
chr2	136176805	136176805
chr2	136182484	136182484
chr2	136183188	136183188
chr2	136183312	136183312
chr2	136185945	136185945
chr2	136187252	136187252
chr2	136187345	136187345
chr2	136189475	136189475
chr2	136191729	136191729
chr2	136197702	136197702
chr2	136198435	136198435
chr2	136202937	136202937
chr2	136203776	136203776
chr2	136204827	136204827
chr2	136208747	136208747
chr2	136217980	136217980
chr2	136219999	136219999
chr2	136221500	136221500
chr2	136226626	136226626
chr2	136228929	136228929
chr2	136229438	136229438
chr2	136229598	136229598
chr2	136232572	136232572
chr2	136240769	136240769
chr2	136240942	136240942
chr2	136242750	136242750
chr2	136249245	136249245
chr2	136250285	136250285
chr2	136254419	136254419
chr2	136265187	136265187
chr2	136266241	136266241
chr2	136267808	136267808
chr2	136272074	136272074
chr2	136275985	136275985
chr2	136277304	136277304
chr2	136286434	136286434
chr2	136295178	136295178
chr2	135866750	135866750
chr2	135886744	135886744
chr2	135924467	135924467
chr2	135946762	135946762
chr2	135949064	135949064
chr2	135949065	135949065
chr2	135950240	135950240
chr2	135954501	135954501
chr2	135958940	135958940
chr2	135960011	135960011
chr2	135962347	135962347
chr2	135964572	135964572
chr2	135966184	135966184
chr2	135971806	135971806
chr2	135975598	135975598
chr2	135978637	135978637
chr2	135978792	135978792
chr2	135980802	135980802
chr2	135981130	135981130
chr2	135984068	135984068
chr2	135986636	135986636
chr2	135987163	135987163
chr2	135988186	135988186
chr2	135992038	135992038
chr2	135995885	135995885
chr2	135996353	135996353
chr2	135997275	135997275
chr2	135998352	135998352
chr2	135999189	135999189
chr2	135999758	135999758
chr2	136002361	136002361
chr2	136003597	136003597
chr2	136007338	136007338
chr2	136007529	136007529
chr2	136009326	136009326
chr2	136012313	136012313
chr2	136019560	136019560
chr2	136020193	136020193
chr2	136021007	136021007
chr2	136027748	136027748
chr2	136027809	136027809
chr2	136031318	136031318
chr2	136031551	136031551
chr2	136034837	136034837
chr2	136035510	136035510
chr2	136037149	136037149
chr2	136042064	136042064
chr2	136043293	136043293
chr2	136045826	136045826
chr2	136049992	136049992
chr2	136052318	136052318
chr2	136052770	136052770
chr2	136053195	136053195
chr2	136053599	136053599
chr2	136055139	136055139
chr2	136057643	136057643
chr2	136060102	136060102
chr2	136062586	136062586
chr2	136062749	136062749
chr2	136068240	136068240
chr2	136069870	136069870
chr2	136070441	136070441
chr2	136072754	136072754
chr2	136074672	136074672
chr2	136076275	136076275
chr2	136077118	136077118
chr2	136081038	136081038
chr2	136084661	136084661
chr2	136085367	136085367
chr2	136086134	136086134
chr2	136086897	136086897
chr2	136088431	136088431
chr2	136092485	136092485
chr2	136093253	136093253
chr2	136094478	136094478
chr2	136098593	136098593
chr2	136099127	136099127
chr2	136099650	136099650
chr2	136100705	136100705
chr2	136101132	136101132
chr2	136102064	136102064
chr2	136105186	136105186
chr2	136107322	136107322
chr2	136108385	136108385
chr2	136109851	136109851
chr2	136112697	136112697
chr2	136114228	136114228
chr2	136117820	136117820
chr2	136119133	136119133
chr2	136120174	136120174
chr2	136127216	136127216
chr2	136128254	136128254
chr2	136129336	136129336
chr2	136131744	136131744
chr2	136133109	136133109
chr2	136136279	136136279
chr2	136142490	136142490
chr2	136145192	136145192
chr2	136146053	136146053
chr2	136146054	136146054
chr2	136146369	136146369
chr2	136148402	136148402
chr2	136149565	136149565
chr2	136149925	136149925
chr2	136149927	136149927
chr2	136151774	136151774
chr2	136154364	136154364
chr2	136157752	136157752
chr2	136158243	136158243
chr2	136158644	136158644
chr2	136158946	136158946
chr2	136159843	136159843
chr2	136160751	136160751
chr2	136163870	136163870
chr2	136167016	136167016
chr2	136168343	136168343
chr2	136168686	136168686
chr2	136171386	136171386
chr2	136172024	136172024
chr2	136172820	136172820
chr2	136172853	136172853
chr2	136173735	136173735
chr2	136175034	136175034
chr2	136176104	136176104
chr2	136178761	136178761
chr2	136180917	136180917
chr2	136182160	136182160
chr2	136182355	136182355
chr2	136185950	136185950
chr2	136188300	136188300
chr2	136188480	136188480
chr2	136188575	136188575
chr2	136191286	136191286
chr2	136191661	136191661
chr2	136193839	136193839
chr2	136197756	136197756
chr2	136198645	136198645
chr2	136201320	136201320
chr2	136201681	136201681
chr2	136202976	136202976
chr2	136203038	136203038
chr2	136203445	136203445
chr2	136208730	136208730
chr2	136211792	136211792
chr2	136211999	136211999
chr2	136213050	136213050
chr2	136213287	136213287
chr2	136222634	136222634
chr2	136225101	136225101
chr2	136227710	136227710
chr2	136228150	136228150
chr2	136229697	136229697
chr2	136232100	136232100
chr2	136237994	136237994
chr2	136238270	136238270
chr2	136249777	136249777
chr2	136253514	136253514
chr2	136254660	136254660
chr2	136258254	136258254
chr2	136263071	136263071
chr2	136263450	136263450
chr2	136266335	136266335
chr2	136268560	136268560
chr2	136268788	136268788
chr2	136274236	136274236
chr2	136276238	136276238
chr2	136277652	136277652
chr2	136277664	136277664
chr2	136283916	136283916
chr2	136284779	136284779
chr2	136285130	136285130
chr2	136287555	136287555
chr2	135778239	135778239
chr2	135776584	135776584
chr2	135775786	135775786
chr2	135773449	135773449
chr2	136080591	136080591
chr2	136150512	136150512
chr2	136238346	136238346
chr2	136244171	136244171
chr2	136251329	136251329
chr2	135877562	135877562
chr2	135859371	135859371
chr2	135915358	135915358
chr2	135954405	135954405
chr2	135771974	135771974
chr2	135995073	135995073
chr2	136022798	136022798
chr2	136058820	136058820
chr2	136140304	136140304
chr2	135947116	135947116
chr2	135911422	135911422
chr2	135779605	135779605
chr2	136066551	136066551
chr2	135839805	135839805
chr2	135989333	135989333
chr2	136000304	136000304
chr2	136030519	136030519
chr2	136034836	136034836
chr2	136125165	136125165
chr2	136264631	136264631
chr2	136150455	136150455
chr2	136262412	136262412
chr2	135788728	135788728
chr2	135818487	135818487
chr2	136165075	136165075
chr2	136165079	136165079
chr2	135953965	135953965
chr2	136287778	136287778
chr2	135964764	135964764
chr2	135964765	135964765
chr2	136721603	136721603
chr2	136698098	136698098
chr2	136691825	136691825
chr2	136755684	136755684
chr2	136721995	136721995
chr2	136740900	136740900
chr2	136696138	136696138
chr2	136685228	136685228
chr2	136682274	136682274
chr2	136670298	136670298
chr2	136658345	136658345
chr2	136622046	136622046
chr2	136775898	136775898
chr2	136644276	136644276
chr2	136643555	136643555
chr2	136641882	136641882
chr2	136640233	136640233
chr2	136639909	136639909
chr2	136638216	136638216
chr2	136636324	136636324
chr2	136633771	136633771
chr2	136631234	136631234
chr2	136631031	136631031
chr2	136630989	136630989
chr2	136630757	136630757
chr2	136629911	136629911
chr2	136625602	136625602
chr2	136622216	136622216
chr2	136617524	136617524
chr2	136616457	136616457
chr2	136614813	136614813
chr2	136614255	136614255
chr2	136613780	136613780
chr2	136611624	136611624
chr2	136610598	136610598
chr2	136602491	136602491
chr2	136581848	136581848
chr2	136765951	136765951
chr2	136617805	136617805
chr2	136609975	136609975
chr2	136608231	136608231
chr2	136603366	136603366
chr2	136603276	136603276
chr2	136596867	136596867
chr2	136594158	136594158
chr2	136593760	136593760
chr2	136591859	136591859
chr2	136591178	136591178
chr2	136589612	136589612
chr2	136588478	136588478
chr2	136586958	136586958
chr2	136583958	136583958
chr2	136583192	136583192
chr2	136580287	136580287
chr2	136580260	136580260
chr2	136578536	136578536
chr2	136576577	136576577
chr2	136575199	136575199
chr2	136569848	136569848
chr2	136558157	136558157
chr2	136557319	136557319
chr2	136555659	136555659
chr2	136784344	136784344
chr2	136786651	136786651
chr2	136553529	136553529
chr2	136546110	136546110
chr2	136544752	136544752
chr2	136528004	136528004
chr2	136501840	136501840
chr2	136611303	136611303
chr2	136554800	136554800
chr2	136553639	136553639
chr2	136551694	136551694
chr2	136544197	136544197
chr2	136527443	136527443
chr2	136421323	136421323
chr2	136522710	136522710
chr2	136787402	136787402
chr2	136550109	136550109
chr2	136535410	136535410
chr2	136522941	136522941
chr2	136522675	136522675
chr2	136511575	136511575
chr2	136503157	136503157
chr2	136502792	136502792
chr2	136495619	136495619
chr2	136495300	136495300
chr2	136494186	136494186
chr2	136474098	136474098
chr2	136470714	136470714
chr2	136462441	136462441
chr2	136455600	136455600
chr2	136445869	136445869
chr2	136445526	136445526
chr2	136444123	136444123
chr2	136441140	136441140
chr2	136439517	136439517
chr2	136439090	136439090
chr2	136437507	136437507
chr2	136433223	136433223
chr2	136432103	136432103
chr2	136430866	136430866
chr2	136428460	136428460
chr2	136422171	136422171
chr2	136420690	136420690
chr2	136419961	136419961
chr2	136418348	136418348
chr2	136416941	136416941
chr2	136416855	136416855
chr2	136413359	136413359
chr2	136410299	136410299
chr2	136404462	136404462
chr2	136403749	136403749
chr2	136402117	136402117
chr2	136398174	136398174
chr2	136707982	136707982
chr2	136706447	136706447
chr2	136553188	136553188
chr2	136539513	136539513
chr2	136519000	136519000
chr2	136516748	136516748
chr2	136505546	136505546
chr2	136539122	136539122
chr2	136521698	136521698
chr2	136521514	136521514
chr2	136518103	136518103
chr2	136507039	136507039
chr2	136501433	136501433
chr2	136499166	136499166
chr2	136409073	136409073
chr2	136690414	136690414
chr2	136616754	136616754
chr2	136608646	136608646
chr2	136537450	136537450
chr2	136526981	136526981
chr2	136642513	136642513
chr2	136407479	136407479
chr2	136783169	136783169
chr2	136819662	136819662
chr2	136574441	136574441
chr2	136429366	136429366
chr2	136542560	136542560
chr2	136542559	136542559
chr2	136539330	136539330
chr2	136538939	136538939
chr2	136527120	136527120
chr2	136381348	136381348
chr2	136488978	136488978
chr2	136479302	136479302
chr2	136544136	136544136
chr2	136530443	136530443
chr2	136530379	136530379
chr2	136510012	136510012
chr2	136509868	136509868
chr2	136506927	136506927
chr2	136504452	136504452
chr2	136501509	136501509
chr2	136500475	136500475
chr2	136352327	136352327
chr2	136485280	136485280
chr2	136812931	136812931
chr2	136817616	136817616
chr2	136322676	136322676
chr2	136273578	136273578
chr2	136328890	136328890
chr2	136540083	136540083
chr2	136539670	136539670
chr2	136520043	136520043
chr2	136506375	136506375
chr2	136504761	136504761
chr2	136504101	136504101
chr2	136456642	136456642
chr2	136736541	136736541
chr2	136817088	136817088
chr2	136818006	136818006
chr2	136820960	136820960
chr2	136541061	136541061
chr2	136820076	136820076
chr2	136789259	136789259
chr2	163110536	163110536
chr2	163124051	163124051
chr2	163237390	163237390
chr2	163224521	163224521
chr2	163154363	163154363
chr2	163145464	163145464
chr2	163284067	163284067
chr2	163326297	163326297
chr2	198896895	198896895
chr2	198896383	198896383
chr2	198896071	198896071
chr2	198898344	198898344
chr2	198898639	198898639
chr2	198899275	198899275
chr2	198894305	198894305
chr2	198894139	198894139
chr2	198900288	198900288
chr2	198900363	198900363
chr2	198891799	198891799
chr2	198902230	198902230
chr2	198902909	198902909
chr2	198889893	198889893
chr2	198904465	198904465
chr2	198889245	198889245
chr2	198905073	198905073
chr2	198905172	198905172
chr2	198905224	198905224
chr2	198887660	198887660
chr2	198906481	198906481
chr2	198908040	198908040
chr2	198884028	198884028
chr2	198883513	198883513
chr2	198882952	198882952
chr2	198911166	198911166
chr2	198911426	198911426
chr2	198881183	198881183
chr2	198912952	198912952
chr2	198914072	198914072
chr2	198915734	198915734
chr2	198889807	198889807
chr2	198927927	198927927
chr2	198929806	198929806
chr2	198930197	198930197
chr2	198933804	198933804
chr2	198933948	198933948
chr2	198940607	198940607
chr2	198941578	198941578
chr2	198880481	198880481
chr2	198880378	198880378
chr2	198860428	198860428
chr2	198858917	198858917
chr2	198847383	198847383
chr2	198846337	198846337
chr2	198842244	198842244
chr2	198841729	198841729
chr2	198841615	198841615
chr2	198840793	198840793
chr2	198840661	198840661
chr2	198840003	198840003
chr2	198839631	198839631
chr2	198838315	198838315
chr2	198837766	198837766
chr2	198835264	198835264
chr2	198835212	198835212
chr2	198829582	198829582
chr2	198827914	198827914
chr2	198825668	198825668
chr2	198823642	198823642
chr2	198823640	198823640
chr2	198821569	198821569
chr2	198815303	198815303
chr2	198813410	198813410
chr2	198809975	198809975
chr2	198809368	198809368
chr2	198809196	198809196
chr2	198808963	198808963
chr2	198808578	198808578
chr2	198807885	198807885
chr2	198806829	198806829
chr2	198805930	198805930
chr2	198801707	198801707
chr2	198800532	198800532
chr2	198798497	198798497
chr2	198797960	198797960
chr2	198795863	198795863
chr2	198795204	198795204
chr2	198789765	198789765
chr2	198789013	198789013
chr2	198788571	198788571
chr2	198787311	198787311
chr2	198780860	198780860
chr2	198779849	198779849
chr2	198779839	198779839
chr2	198779083	198779083
chr2	198777667	198777667
chr2	198771836	198771836
chr2	198768428	198768428
chr2	198767132	198767132
chr2	198761642	198761642
chr2	198756688	198756688
chr2	198756459	198756459
chr2	198755021	198755021
chr2	198752286	198752286
chr2	198751129	198751129
chr2	198746259	198746259
chr2	198746115	198746115
chr2	198744366	198744366
chr2	198742525	198742525
chr2	198738019	198738019
chr2	198735031	198735031
chr2	198730015	198730015
chr2	198727852	198727852
chr2	198726649	198726649
chr2	198725076	198725076
chr2	198706916	198706916
chr2	198691006	198691006
chr2	198688505	198688505
chr2	198687899	198687899
chr2	198684467	198684467
chr2	198681947	198681947
chr2	198681945	198681945
chr2	198673379	198673379
chr2	198669871	198669871
chr2	198668294	198668294
chr2	198665520	198665520
chr2	198660941	198660941
chr2	198659923	198659923
chr2	198654324	198654324
chr2	198654040	198654040
chr2	198940894	198940894
chr2	198819824	198819824
chr2	198809545	198809545
chr2	198747537	198747537
chr2	198760507	198760507
chr2	198907143	198907143
chr2	198650259	198650259
chr2	198643631	198643631
chr2	198643421	198643421
chr2	198637433	198637433
chr2	198627055	198627055
chr2	198625237	198625237
chr2	198624285	198624285
chr2	198622752	198622752
chr2	198622636	198622636
chr2	198616891	198616891
chr2	198616049	198616049
chr2	198615531	198615531
chr2	198615017	198615017
chr2	198614612	198614612
chr2	198613308	198613308
chr2	198612852	198612852
chr2	198611897	198611897
chr2	198599233	198599233
chr2	198590886	198590886
chr2	198587865	198587865
chr2	198557822	198557822
chr2	198569051	198569051
chr2	198565763	198565763
chr2	198563642	198563642
chr2	198561177	198561177
chr2	198558679	198558679
chr2	198556473	198556473
chr2	198551812	198551812
chr2	198549737	198549737
chr2	198548306	198548306
chr2	198545462	198545462
chr2	198598585	198598585
chr2	198561031	198561031
chr2	198557842	198557842
chr2	198787412	198787412
chr2	198535678	198535678
chr2	198585087	198585087
chr2	198583267	198583267
chr2	198582601	198582601
chr2	198576142	198576142
chr2	198572076	198572076
chr2	198943787	198943787
chr2	198943852	198943852
chr2	198944271	198944271
chr2	198944654	198944654
chr2	198944655	198944655
chr2	198944947	198944947
chr2	198534708	198534708
chr2	198533606	198533606
chr2	198530293	198530293
chr2	198529237	198529237
chr2	198528999	198528999
chr2	198522635	198522635
chr2	198521749	198521749
chr2	198516821	198516821
chr2	198515536	198515536
chr2	198514924	198514924
chr2	198513930	198513930
chr2	198512849	198512849
chr2	198511086	198511086
chr2	198508016	198508016
chr2	198505266	198505266
chr2	198502376	198502376
chr2	198499955	198499955
chr2	198497709	198497709
chr2	198497512	198497512
chr2	198495431	198495431
chr2	198494468	198494468
chr2	198494065	198494065
chr2	198493703	198493703
chr2	198950240	198950240
chr2	198492837	198492837
chr2	198505213	198505213
chr2	198954774	198954774
chr2	198763462	198763462
chr2	198492316	198492316
chr2	198491180	198491180
chr2	198489607	198489607
chr2	198488468	198488468
chr2	198484095	198484095
chr2	198477620	198477620
chr2	198465840	198465840
chr2	198455429	198455429
chr2	198453685	198453685
chr2	198448338	198448338
chr2	198444623	198444623
chr2	198443095	198443095
chr2	198440556	198440556
chr2	198491341	198491341
chr2	198456310	198456310
chr2	198439260	198439260
chr2	198436309	198436309
chr2	198434319	198434319
chr2	198419798	198419798
chr2	198417987	198417987
chr2	198409490	198409490
chr2	198409263	198409263
chr2	198407177	198407177
chr2	198405636	198405636
chr2	198401610	198401610
chr2	198399416	198399416
chr2	198438425	198438425
chr2	198406658	198406658
chr2	198619490	198619490
chr2	198915255	198915255
chr2	198540354	198540354
chr2	198901550	198901550
chr2	198921604	198921604
chr2	198912902	198912902
chr2	198913413	198913413
chr2	198915467	198915467
chr2	198915930	198915930
chr2	198916674	198916674
chr2	198918591	198918591
chr2	198920142	198920142
chr2	198920245	198920245
chr2	198920560	198920560
chr2	198921201	198921201
chr2	198923075	198923075
chr2	198923468	198923468
chr2	198866620	198866620
chr2	198929896	198929896
chr2	198843090	198843090
chr2	198825506	198825506
chr2	198735712	198735712
chr2	198714391	198714391
chr2	198714390	198714390
chr2	198656007	198656007
chr2	198928647	198928647
chr2	198929693	198929693
chr2	198929716	198929716
chr2	198934080	198934080
chr2	198934726	198934726
chr2	198937082	198937082
chr2	198937258	198937258
chr2	198940251	198940251
chr2	198759973	198759973
chr2	198758868	198758868
chr2	198952377	198952377
chr2	198702424	198702424
chr2	198754244	198754244
chr2	198929083	198929083
chr2	198929086	198929086
chr2	204471473	204471473
chr2	204477552	204477552
chr2	204482318	204482318
chr2	204473960	204473960
chr2	204475960	204475960
chr2	204480425	204480425
chr3	12511512	12511512
chr3	12511351	12511351
chr3	12508521	12508521
chr3	12508516	12508516
chr3	12507564	12507564
chr3	12510892	12510892
chr3	12510775	12510775
chr3	12514157	12514157
chr3	12516501	12516501
chr3	12517103	12517103
chr3	12504923	12504923
chr3	12504295	12504295
chr3	12504290	12504290
chr3	12510781	12510781
chr3	12518729	12518729
chr3	12520721	12520721
chr3	12524612	12524612
chr3	12524642	12524642
chr3	12514124	12514124
chr3	12508169	12508169
chr3	12521180	12521180
chr3	12520369	12520369
chr3	12559386	12559386
chr3	12570986	12570986
chr3	12529211	12529211
chr3	12529214	12529214
chr3	12529216	12529216
chr3	12529592	12529592
chr3	12530828	12530828
chr3	12538595	12538595
chr3	12540455	12540455
chr3	12547147	12547147
chr3	12550078	12550078
chr3	12552084	12552084
chr3	12560317	12560317
chr3	12561249	12561249
chr3	12563639	12563639
chr3	12563640	12563640
chr3	12502955	12502955
chr3	12580246	12580246
chr3	12578104	12578104
chr3	12580283	12580283
chr3	12519202	12519202
chr3	12521571	12521571
chr3	12521698	12521698
chr3	12524049	12524049
chr3	12526188	12526188
chr3	12532488	12532488
chr3	12538719	12538719
chr3	12552506	12552506
chr3	12552628	12552628
chr3	12554069	12554069
chr3	12561111	12561111
chr3	12562270	12562270
chr3	12562413	12562413
chr3	12562637	12562637
chr3	12563379	12563379
chr3	12565228	12565228
chr3	12565796	12565796
chr3	12568425	12568425
chr3	12572704	12572704
chr3	12526402	12526402
chr3	12582138	12582138
chr3	12586240	12586240
chr3	12588841	12588841
chr3	12593204	12593204
chr3	12596844	12596844
chr3	12597880	12597880
chr3	12598839	12598839
chr3	12523396	12523396
chr3	12570572	12570572
chr3	12520562	12520562
chr3	12600529	12600529
chr3	12600837	12600837
chr3	12601941	12601941
chr3	12603900	12603900
chr3	12604252	12604252
chr3	12610074	12610074
chr3	12610732	12610732
chr3	12610755	12610755
chr3	12511652	12511652
chr3	12528583	12528583
chr3	12532057	12532057
chr3	12533335	12533335
chr3	12534327	12534327
chr3	12534923	12534923
chr3	12535739	12535739
chr3	12535751	12535751
chr3	12537955	12537955
chr3	12550235	12550235
chr3	12551491	12551491
chr3	12556507	12556507
chr3	12558890	12558890
chr3	12560763	12560763
chr3	12561622	12561622
chr3	12563165	12563165
chr3	12563465	12563465
chr3	12563515	12563515
chr3	12564302	12564302
chr3	12567677	12567677
chr3	12573336	12573336
chr3	12504275	12504275
chr3	12589861	12589861
chr3	12589883	12589883
chr3	12592316	12592316
chr3	12508924	12508924
chr3	12538926	12538926
chr3	12574512	12574512
chr3	12574897	12574897
chr3	12577395	12577395
chr3	12589896	12589896
chr3	12589864	12589864
[truncated: 4,043 more rows]

## Sheet: Proxy_Snps_r2_0.5
RS_Number	Coord	Alleles	MAF	Distance	Dprime	R2	Correlated_Alleles	RegulomeDB	Function	GWAS_SNP
rs6603785	chr1:1186502	(A/T)	0.096	0	1	1	A=A,T=T	1f	NA	rs6603785
rs976881	chr1:12233754	(T/C)	0.2677	0	1	1	T=T,C=C	3a	NA	rs976881
rs11207485	chr1:38609714	(C/T)	0.5	0	1	1	C=C,T=T	5	NA	rs11207485
rs1841797	chr1:38611991	(G/A)	0.5	2277	1	1	C=G,T=A	6	NA	rs11207485
rs10889166	chr1:38613394	(G/A)	0.5	3680	1	1	C=G,T=A	7	NA	rs11207485
rs1377731	chr1:77795064	(C/A)	0.399	0	1	1	C=C,A=A	7	NA	rs1377731
rs61785661	chr1:77797816	(C/T)	0.399	2752	1	1	C=C,A=T	7	NA	rs1377731
rs61785662	chr1:77797951	(G/A)	0.399	2887	1	1	C=G,A=A	6	NA	rs1377731
rs61784659	chr1:77786210	(G/T)	0.399	-8854	1	1	C=G,A=T	6	NA	rs1377731
rs7514177	chr1:77782761	(G/A)	0.399	-12303	1	1	C=G,A=A	4	NA	rs1377731
rs586995	chr1:111692440	(T/C)	0.1818	0	1	1	T=T,C=C	7	NA	rs586995
rs34545608	chr1:111693750	(-/T)	0.1818	1310	1	1	T=-,C=T	5	NA	rs586995
rs1093472	chr1:111696753	(G/T)	0.1818	4313	1	1	T=G,C=T	6	NA	rs586995
rs685377	chr1:111687613	(T/G)	0.1818	-4827	1	1	T=T,C=G	6	NA	rs586995
rs591100	chr1:111697305	(G/A)	0.1818	4865	1	1	T=G,C=A	5	NA	rs586995
rs669758	chr1:111699202	(A/C)	0.1818	6762	1	1	T=A,C=C	5	NA	rs586995
rs680025	chr1:111704797	(C/G)	0.1818	12357	1	1	T=C,C=G	4	NA	rs586995
rs679407	chr1:111704923	(G/C)	0.1818	12483	1	1	T=G,C=C	2b	NA	rs586995
rs11420323	chr1:111707225	(-/T)	0.1818	14785	1	1	T=-,C=T	6	NA	rs586995
rs629006	chr1:111714400	(G/A)	0.1818	21960	1	1	T=G,C=A	7	NA	rs586995
rs675874	chr1:111720775	(G/T)	0.1818	28335	1	1	T=G,C=T	6	NA	rs586995
rs641379	chr1:111728285	(T/C)	0.1818	35845	1	1	T=T,C=C	5	NA	rs586995
rs2476601	chr1:114377568	(A/G)	0.1162	0	1	1	A=A,G=G	2b	missense	rs2476601
rs6679677	chr1:114303808	(C/A)	0.1162	-73760	1	1	A=A,G=C	5	NA	rs2476601
rs2228144	chr1:154401679	(G/A)	0.2121	0	1	1	G=G,A=A	5	synonymous	rs8192282
rs12023358	chr1:154399649	(C/T)	0.2121	-2030	1	1	G=C,A=T	6	NA	rs8192282
rs12048950	chr1:154394966	(T/C)	0.2121	-6713	1	1	G=T,A=C	5	NA	rs8192282
rs12047973	chr1:154394766	(A/G)	0.2121	-6913	1	1	G=A,A=G	4	NA	rs8192282
rs9887904	chr1:158978596	(C/A)	0.1263	0	1	1	C=C,A=A	4	NA	rs9887904
rs2056626	chr1:167420425	(T/G)	0.4192	0	1	1	T=T,G=G	5	NA	rs2056626
rs2988279	chr1:167419839	(G/A)	0.4192	-586	1	1	T=G,G=A	7	NA	rs2056626
rs6677604	chr1:196686918	(G/A)	0.2071	0	1	1	G=G,A=A	5	NA	rs6677604
rs6677460	chr1:196684575	(A/G)	0.2071	-2343	1	1	G=A,A=G	6	NA	rs6677604
rs35617250	chr1:196679682	(C/T)	0.2071	-7236	1	1	G=C,A=T	6	NA	rs6677604
rs33915960	chr1:196676713	(G/T)	0.2071	-10205	1	1	G=G,A=T	7	NA	rs6677604
rs6689009	chr1:196698463	(A/G)	0.2071	11545	1	1	G=A,A=G	6	NA	rs6677604
rs2300429	chr1:196675356	(G/A)	0.2071	-11562	1	1	G=G,A=A	6	NA	rs6677604
rs2019727	chr1:196674714	(T/A)	0.2071	-12204	1	1	G=T,A=A	5	NA	rs6677604
rs35253683	chr1:196704039	(G/A)	0.2071	17121	1	1	G=G,A=A	6	NA	rs6677604
rs2064456	chr1:196704443	(A/G)	0.2071	17525	1	1	G=A,A=G	6	NA	rs6677604
rs731557	chr1:196705015	(C/A)	0.2071	18097	1	1	G=C,A=A	7	NA	rs6677604
rs16840522	chr1:196710916	(T/C)	0.2071	23998	1	1	G=T,A=C	6	NA	rs6677604
rs371960809	chr1:196721931	(A/T)	0.2071	35013	1	1	G=A,A=T	6	NA	rs6677604
rs17546779	chr1:215231408	(T/C)	0.0758	0	1	1	T=T,C=C	5	NA	rs17546779
rs4382707	chr1:242965372	(G/A)	0.3586	0	1	1	G=G,A=A	7	NA	rs4382707
rs4437863	chr1:242965371	(T/C)	0.3586	-1	1	1	G=T,A=C	7	NA	rs4382707
rs13385731	chr2:33701890	(T/C)	0.0758	0	1	1	T=T,C=C	4	NA	rs13385731
rs13425999	chr2:33702203	(C/T)	0.0758	313	1	1	T=C,C=T	3a	NA	rs13385731
rs6705304	chr2:43596746	(T/G)	0.0859	0	1	1	T=T,G=G	5	NA	rs6705304
rs11691969	chr2:43594771	(G/A)	0.0859	-1975	1	1	T=G,G=A	5	NA	rs6705304
rs79637262	chr2:43590030	(TTTTT/-)	0.0859	-6716	1	1	T=TTTTT,G=-	.	NA	rs6705304
rs62137420	chr2:43588370	(A/G)	0.0859	-8376	1	1	T=A,G=G	7	NA	rs6705304
rs62137419	chr2:43588368	(G/C)	0.0859	-8378	1	1	T=G,G=C	7	NA	rs6705304
rs76795282	chr2:43584972	(A/C)	0.0859	-11774	1	1	T=A,G=C	6	NA	rs6705304
rs62137418	chr2:43584320	(T/C)	0.0859	-12426	1	1	T=T,G=C	7	NA	rs6705304
rs11693769	chr2:43576343	(T/C)	0.0859	-20403	1	1	T=T,G=C	5	NA	rs6705304
rs62137415	chr2:43569728	(C/T)	0.0859	-27018	1	1	T=C,G=T	3a	NA	rs6705304
rs74936631	chr2:61821777	(A/G)	0.0152	0	1	1	A=A,G=G	6	NA	rs74936631
rs189560397	chr2:61823399	(C/A)	0.0152	1622	1	1	A=C,G=A	7	NA	rs74936631
rs1437466	chr2:65664350	(C/T)	0.3535	0	1	1	C=C,T=T	4	NA	rs1437466
rs2860773	chr2:65665641	(G/T)	0.3535	1291	1	1	C=G,T=T	4	NA	rs1437466
rs6752053	chr2:65666674	(T/C)	0.3535	2324	1	1	C=T,T=C	5	NA	rs1437466
rs12185610	chr2:65661468	(A/C)	0.3535	-2882	1	1	C=A,T=C	6	NA	rs1437466
rs11326552	chr2:65660034	(T/-)	0.3535	-4316	1	1	C=T,T=-	.	NA	rs1437466
rs7576126	chr2:65658369	(G/A)	0.3535	-5981	1	1	C=G,T=A	2b	NA	rs1437466
rs7569113	chr2:65657041	(C/T)	0.3535	-7309	1	1	C=C,T=T	4	NA	rs1437466
rs7569257	chr2:65656976	(G/A)	0.3535	-7374	1	1	C=G,T=A	4	NA	rs1437466
rs62141115	chr2:65672192	(A/G)	0.3535	7842	1	1	C=A,T=G	6	NA	rs1437466
rs2028151	chr2:65655613	(A/T)	0.3535	-8737	1	1	C=A,T=T	6	NA	rs1437466
rs2028150	chr2:65655012	(C/G)	0.3535	-9338	1	1	C=C,T=G	5	NA	rs1437466
rs6546151	chr2:65676583	(G/A)	0.3535	12233	1	1	C=G,T=A	7	NA	rs1437466
rs12470883	chr2:65651851	(G/A)	0.3535	-12499	1	1	C=G,T=A	7	NA	rs1437466
rs55792977	chr2:65650864	(G/T)	0.3535	-13486	1	1	C=G,T=T	5	NA	rs1437466
rs10153675	chr2:65649580	(G/A)	0.3535	-14770	1	1	C=G,T=A	5	NA	rs1437466
rs10166362	chr2:65645774	(G/A)	0.3535	-18576	1	1	C=G,T=A	7	NA	rs1437466
rs10166100	chr2:65645750	(C/T)	0.3535	-18600	1	1	C=C,T=T	6	NA	rs1437466
rs13383320	chr2:65645137	(C/A)	0.3535	-19213	1	1	C=C,T=A	4	NA	rs1437466
rs62141075	chr2:65644616	(C/T)	0.3535	-19734	1	1	C=C,T=T	4	NA	rs1437466
rs7557569	chr2:65644561	(T/C)	0.3535	-19789	1	1	C=T,T=C	4	NA	rs1437466
rs10184881	chr2:65684152	(A/G)	0.3535	19802	1	1	C=A,T=G	4	NA	rs1437466
rs7597017	chr2:103062116	(A/G)	0.2677	0	1	1	A=A,G=G	6	NA	rs7597017
rs4851585	chr2:103062754	(T/A)	0.2677	638	1	1	A=T,G=A	7	NA	rs7597017
rs11123928	chr2:103061286	(G/A)	0.2677	-830	1	1	A=G,G=A	7	NA	rs7597017
rs11694360	chr2:103061147	(G/A)	0.2677	-969	1	1	A=G,G=A	7	NA	rs7597017
rs3771150	chr2:103060851	(G/A)	0.2677	-1265	1	1	A=G,G=A	5	NA	rs7597017
rs4851583	chr2:103060300	(T/C)	0.2677	-1816	1	1	A=T,G=C	5	NA	rs7597017
rs10490203	chr2:103059237	(T/G)	0.2677	-2879	1	1	A=T,G=G	6	NA	rs7597017
rs78796646	chr2:103059205	(-/T)	0.2677	-2911	1	1	A=-,G=T	6	NA	rs7597017
rs56044378	chr2:103065367	(G/A)	0.2677	3251	1	1	A=G,G=A	7	NA	rs7597017
rs11123927	chr2:103058803	(C/T)	0.2677	-3313	1	1	A=C,G=T	3a	NA	rs7597017
rs17027179	chr2:103057159	(C/T)	0.2677	-4957	1	1	A=C,G=T	7	NA	rs7597017
rs11123929	chr2:103067143	(G/A)	0.2677	5027	1	1	A=G,G=A	7	NA	rs7597017
rs10490204	chr2:103056534	(A/C)	0.2677	-5582	1	1	A=A,G=C	5	NA	rs7597017
rs56166614	chr2:103056096	(A/G)	0.2677	-6020	1	1	A=A,G=G	4	NA	rs7597017
rs55645612	chr2:103055661	(C/T)	0.2677	-6455	1	1	A=C,G=T	4	NA	rs7597017
rs17027166	chr2:103055420	(G/A)	0.2677	-6696	1	1	A=G,G=A	7	NA	rs7597017
rs34773218	chr2:103053141	(A/-)	0.2677	-8975	1	1	A=A,G=-	.	NA	rs7597017
rs4851582	chr2:103051558	(T/C)	0.2677	-10558	1	1	A=T,G=C	3a	NA	rs7597017
rs11681718	chr2:103051144	(A/G)	0.2677	-10972	1	1	A=A,G=G	5	NA	rs7597017
rs77233813	chr2:103050862	(-/ATG)	0.2677	-11254	1	1	A=-,G=ATG	6	NA	rs7597017
rs56117144	chr2:103074651	(T/C)	0.2677	12535	1	1	A=T,G=C	6	NA	rs7597017
rs57081652	chr2:103075381	(G/C)	0.2677	13265	1	1	A=G,G=C	7	NA	rs7597017
rs60038017	chr2:103076001	(A/C)	0.2677	13885	1	1	A=A,G=C	6	NA	rs7597017
rs56331791	chr2:103048157	(G/A)	0.2677	-13959	1	1	A=G,G=A	6	NA	rs7597017
rs66566526	chr2:103047802	(C/T)	0.2677	-14314	1	1	A=C,G=T	7	NA	rs7597017
rs17027230	chr2:103079330	(C/T)	0.2677	17214	1	1	A=C,G=T	7	NA	rs7597017
rs11678975	chr2:103043739	(T/A)	0.2677	-18377	1	1	A=T,G=A	7	NA	rs7597017
rs3771156	chr2:103036677	(C/T)	0.2677	-25439	1	1	A=C,G=T	3a	NA	rs7597017
rs11693955	chr2:103029165	(A/T)	0.2677	-32951	1	1	A=A,G=T	5	NA	rs7597017
rs4851006	chr2:103024738	(T/A)	0.2677	-37378	1	1	A=T,G=A	6	NA	rs7597017
rs55883125	chr2:103024331	(G/A)	0.2677	-37785	1	1	A=G,G=A	6	NA	rs7597017
rs55742125	chr2:103019782	(G/A)	0.2677	-42334	1	1	A=G,G=A	6	NA	rs7597017
rs3732123	chr2:103018077	(C/G)	0.2677	-44039	1	1	A=C,G=G	5	NA	rs7597017
rs3109154	chr2:133342529	(C/T)	0.3788	0	1	1	C=C,T=T	5	NA	rs3109154
rs61087958	chr2:135874038	(C/T)	0.1313	0	1	1	C=C,T=T	5	NA	rs61087958
rs6741481	chr2:135874622	(A/G)	0.1313	584	1	1	C=A,T=G	6	NA	rs61087958
rs4954220	chr2:135872646	(C/A)	0.1313	-1392	1	1	C=C,T=A	5	NA	rs61087958
rs58697996	chr2:135871624	(G/A)	0.1313	-2414	1	1	C=G,T=A	7	NA	rs61087958
rs2290518	chr2:135878814	(G/A)	0.1313	4776	1	1	C=G,T=A	5	NA	rs61087958
rs13410870	chr2:135880013	(G/A)	0.1313	5975	1	1	C=G,T=A	7	NA	rs61087958
rs62170177	chr2:135864294	(C/G)	0.1313	-9744	1	1	C=C,T=G	7	NA	rs61087958
rs58327215	chr2:135884487	(G/C)	0.1313	10449	1	1	C=G,T=C	6	NA	rs61087958
rs11899326	chr2:135863143	(G/A)	0.1313	-10895	1	1	C=G,T=A	5	NA	rs61087958
rs6430561	chr2:135885357	(C/T)	0.1313	11319	1	1	C=C,T=T	7	NA	rs61087958
rs7573600	chr2:135861497	(G/C)	0.1313	-12541	1	1	C=G,T=C	7	NA	rs61087958
rs58426504	chr2:135860305	(T/G)	0.1313	-13733	1	1	C=T,T=G	7	NA	rs61087958
rs11898045	chr2:135859923	(T/C)	0.1313	-14115	1	1	C=T,T=C	7	NA	rs61087958
rs7603805	chr2:135893853	(A/G)	0.1313	19815	1	1	C=A,T=G	6	NA	rs61087958
rs10208624	chr2:135853807	(C/T)	0.1313	-20231	1	1	C=C,T=T	6	NA	rs61087958
rs6706466	chr2:135895809	(A/G)	0.1313	21771	1	1	C=A,T=G	7	NA	rs61087958
rs6749119	chr2:135895879	(C/G)	0.1313	21841	1	1	C=C,T=G	7	NA	rs61087958
rs7568525	chr2:135849613	(G/A)	0.1313	-24425	1	1	C=G,T=A	5	NA	rs61087958
rs11897204	chr2:135899069	(T/C)	0.1313	25031	1	1	C=T,T=C	6	NA	rs61087958
rs4954221	chr2:135909462	(G/A)	0.1313	35424	1	1	C=G,T=A	4	NA	rs61087958
rs7594509	chr2:135912977	(G/T)	0.1313	38939	1	1	C=G,T=T	6	NA	rs61087958
rs11897217	chr2:135914038	(C/T)	0.1313	40000	1	1	C=C,T=T	6	NA	rs61087958
rs12328663	chr2:135832131	(T/C)	0.1313	-41907	1	1	C=T,T=C	5	NA	rs61087958
rs10193348	chr2:135829432	(A/G)	0.1313	-44606	1	1	C=A,T=G	6	NA	rs61087958
rs2322445	chr2:135921839	(T/A)	0.1313	47801	1	1	C=T,T=A	6	NA	rs61087958
rs2305248	chr2:135928312	(A/G)	0.1313	54274	1	1	C=A,T=G	5	NA	rs61087958
rs2874739	chr2:135818907	(C/T)	0.1313	-55131	1	1	C=C,T=T	1f	NA	rs61087958
rs7422031	chr2:135814716	(C/T)	0.1313	-59322	1	1	C=C,T=T	3a	NA	rs61087958
rs6721838	chr2:135935049	(A/G)	0.1313	61011	1	1	C=A,T=G	5	NA	rs61087958
rs56903548	chr2:135812969	(C/T)	0.1313	-61069	1	1	C=C,T=T	4	NA	rs61087958
rs7424356	chr2:135809241	(T/C)	0.1313	-64797	1	1	C=T,T=C	6	NA	rs61087958
rs17293519	chr2:135803766	(A/G)	0.1313	-70272	1	1	C=A,T=G	6	NA	rs61087958
rs7577258	chr2:135802148	(G/A)	0.1313	-71890	1	1	C=G,T=A	6	NA	rs61087958
rs7601696	chr2:135802050	(C/A)	0.1313	-71988	1	1	C=C,T=A	7	NA	rs61087958
rs7565268	chr2:135802028	(T/C)	0.1313	-72010	1	1	C=T,T=C	6	NA	rs61087958
rs7601683	chr2:135802020	(C/T)	0.1313	-72018	1	1	C=C,T=T	6	NA	rs61087958
rs7565149	chr2:135801956	(T/A)	0.1313	-72082	1	1	C=T,T=A	7	NA	rs61087958
rs4954217	chr2:135801228	(C/T)	0.1313	-72810	1	1	C=C,T=T	3a	NA	rs61087958
rs921859	chr2:135800757	(A/G)	0.1313	-73281	1	1	C=A,T=G	5	NA	rs61087958
rs2017831	chr2:135800601	(C/T)	0.1313	-73437	1	1	C=C,T=T	6	NA	rs61087958
rs57180797	chr2:135800085	(A/G)	0.1313	-73953	1	1	C=A,T=G	6	NA	rs61087958
rs62168942	chr2:135799082	(T/C)	0.1313	-74956	1	1	C=T,T=C	7	NA	rs61087958
rs62168941	chr2:135798758	(C/T)	0.1313	-75280	1	1	C=C,T=T	5	NA	rs61087958
rs113335663	chr2:135798131	(-/GAAAA)	0.1313	-75907	1	1	C=-,T=GAAAA	5	NA	rs61087958
rs13409400	chr2:135798082	(A/C)	0.1313	-75956	1	1	C=A,T=C	5	NA	rs61087958
rs10174944	chr2:135797747	(C/T)	0.1313	-76291	1	1	C=C,T=T	6	NA	rs61087958
rs10186594	chr2:135797223	(A/G)	0.1313	-76815	1	1	C=A,T=G	6	NA	rs61087958
rs56987983	chr2:135796989	(-/AA)	0.1313	-77049	1	1	C=-,T=AA	.	NA	rs61087958
rs56174523	chr2:135796965	(A/C)	0.1313	-77073	1	1	C=A,T=C	5	NA	rs61087958
rs13413872	chr2:135796155	(G/T)	0.1313	-77883	1	1	C=G,T=T	7	NA	rs61087958
rs13402112	chr2:135796000	(A/C)	0.1313	-78038	1	1	C=A,T=C	6	NA	rs61087958
rs10182750	chr2:135795595	(T/C)	0.1313	-78443	1	1	C=T,T=C	5	NA	rs61087958
rs10167901	chr2:135795443	(C/T)	0.1313	-78595	1	1	C=C,T=T	5	NA	rs61087958
rs10167884	chr2:135795396	(C/T)	0.1313	-78642	1	1	C=C,T=T	5	NA	rs61087958
rs10167809	chr2:135795385	(C/T)	0.1313	-78653	1	1	C=C,T=T	5	NA	rs61087958
rs4953948	chr2:135795150	(T/G)	0.1313	-78888	1	1	C=T,T=G	5	NA	rs61087958
rs4954216	chr2:135795095	(G/A)	0.1313	-78943	1	1	C=G,T=A	5	NA	rs61087958
rs4953947	chr2:135795040	(A/C)	0.1313	-78998	1	1	C=A,T=C	7	NA	rs61087958
rs4954215	chr2:135794986	(G/A)	0.1313	-79052	1	1	C=G,T=A	6	NA	rs61087958
rs10617799	chr2:135794569	(TTT/-)	0.1313	-79469	1	1	C=TTT,T=-	.	NA	rs61087958
rs6760553	chr2:135794367	(A/G)	0.1313	-79671	1	1	C=A,T=G	5	NA	rs61087958
rs11888951	chr2:135793845	(T/C)	0.1313	-80193	1	1	C=T,T=C	1f	NA	rs61087958
rs4953946	chr2:135793684	(T/G)	0.1313	-80354	1	1	C=T,T=G	5	NA	rs61087958
rs4954214	chr2:135793565	(C/T)	0.1313	-80473	1	1	C=C,T=T	6	NA	rs61087958
rs62168934	chr2:135792528	(A/G)	0.1313	-81510	1	1	C=A,T=G	7	NA	rs61087958
rs370317563	chr2:135792338	(G/C)	0.1313	-81700	1	1	C=G,T=C	7	NA	rs61087958
rs147216137	chr2:135790156	(-/G)	0.1313	-83882	1	1	C=-,T=G	6	NA	rs61087958
rs56369660	chr2:135789682	(A/G)	0.1313	-84356	1	1	C=A,T=G	7	NA	rs61087958
rs6737635	chr2:135789472	(G/T)	0.1313	-84566	1	1	C=G,T=T	5	NA	rs61087958
rs6709763	chr2:135789405	(C/A)	0.1313	-84633	1	1	C=C,T=A	5	NA	rs61087958
rs11890844	chr2:135785149	(A/G)	0.1313	-88889	1	1	C=A,T=G	5	NA	rs61087958
rs13399376	chr2:135785068	(A/G)	0.1313	-88970	1	1	C=A,T=G	6	NA	rs61087958
rs13402101	chr2:135785066	(T/A)	0.1313	-88972	1	1	C=T,T=A	6	NA	rs61087958
rs13408096	chr2:135784733	(G/T)	0.1313	-89305	1	1	C=G,T=T	7	NA	rs61087958
rs4954213	chr2:135784227	(G/T)	0.1313	-89811	1	1	C=G,T=T	6	NA	rs61087958
rs11892750	chr2:135783367	(G/A)	0.1313	-90671	1	1	C=G,T=A	5	NA	rs61087958
rs11889089	chr2:135783366	(T/C)	0.1313	-90672	1	1	C=T,T=C	5	NA	rs61087958
rs11903529	chr2:135783157	(C/T)	0.1313	-90881	1	1	C=C,T=T	7	NA	rs61087958
rs10928529	chr2:135782456	(G/A)	0.1313	-91582	1	1	C=G,T=A	6	NA	rs61087958
rs11900832	chr2:135781635	(C/T)	0.1313	-92403	1	1	C=C,T=T	5	NA	rs61087958
rs11889843	chr2:135781522	(G/A)	0.1313	-92516	1	1	C=G,T=A	5	NA	rs61087958
rs7597802	chr2:135781301	(A/T)	0.1313	-92737	1	1	C=A,T=T	6	NA	rs61087958
rs7563997	chr2:135780587	(T/A)	0.1313	-93451	1	1	C=T,T=A	7	NA	rs61087958
rs7565871	chr2:135778656	(G/C)	0.1313	-95382	1	1	C=G,T=C	7	NA	rs61087958
rs11895609	chr2:135758520	(A/T)	0.1313	-115518	1	1	C=A,T=T	5	NA	rs61087958
rs6733547	chr2:135758231	(G/T)	0.1313	-115807	1	1	C=G,T=T	3a	NA	rs61087958
rs12615624	chr2:136721603	(A/G)	0.1919	0	1	1	A=A,G=G	3a	NA	rs12615624
rs309149	chr2:136698098	(C/T)	0.1919	-23505	1	1	A=C,G=T	7	NA	rs12615624
rs309164	chr2:136691825	(T/C)	0.1919	-29778	1	1	A=T,G=C	7	NA	rs12615624
rs309134	chr2:136755684	(G/A)	0.1919	34081	1	1	A=G,G=A	1f	NA	rs12615624
rs2111485	chr2:163110536	(A/G)	0.3889	0	1	1	A=A,G=G	7	NA	rs2111485
rs6738825	chr2:198896895	(A/G)	0.4596	0	1	1	A=A,G=G	5	NA	rs6738825
rs5837577	chr2:198896383	(T/-)	0.4596	-512	1	1	A=T,G=-	6	NA	rs6738825
rs10166845	chr2:198896071	(A/G)	0.4596	-824	1	1	A=A,G=G	7	NA	rs6738825
rs1541953	chr2:198898344	(A/T)	0.4596	1449	1	1	A=A,G=T	1f	NA	rs6738825
rs35514871	chr2:198898639	(-/TG)	0.4596	1744	1	1	A=-,G=TG	6	NA	rs6738825
rs11889326	chr2:198899275	(A/C)	0.4596	2380	1	1	A=A,G=C	6	NA	rs6738825
rs10184227	chr2:198894305	(C/T)	0.4596	-2590	1	1	A=C,G=T	5	NA	rs6738825
rs10196612	chr2:198894139	(T/C)	0.4596	-2756	1	1	A=T,G=C	5	NA	rs6738825
rs1583792	chr2:198900288	(C/T)	0.4596	3393	1	1	A=C,G=T	7	NA	rs6738825
rs1579695	chr2:198900363	(G/A)	0.4596	3468	1	1	A=G,G=A	6	NA	rs6738825
rs1595823	chr2:198891799	(C/T)	0.4596	-5096	1	1	A=C,G=T	6	NA	rs6738825
rs962210	chr2:198902230	(A/T)	0.4596	5335	1	1	A=A,G=T	6	NA	rs6738825
rs10497811	chr2:198902909	(A/C)	0.4596	6014	1	1	A=A,G=C	5	NA	rs6738825
rs2196172	chr2:198889893	(T/G)	0.4596	-7002	1	1	A=T,G=G	6	NA	rs6738825
rs1371664	chr2:198904465	(T/A)	0.4596	7570	1	1	A=T,G=A	1f	NA	rs6738825
rs1978888	chr2:198889245	(T/C)	0.4596	-7650	1	1	A=T,G=C	6	NA	rs6738825
rs2196175	chr2:198905073	(T/A)	0.4596	8178	1	1	A=T,G=A	7	NA	rs6738825
rs2196174	chr2:198905172	(A/G)	0.4596	8277	1	1	A=A,G=G	7	NA	rs6738825
rs12329164	chr2:198905224	(C/G)	0.4596	8329	1	1	A=C,G=G	6	NA	rs6738825
rs2139049	chr2:198887660	(G/A)	0.4596	-9235	1	1	A=G,G=A	6	NA	rs6738825
rs10206714	chr2:198906481	(C/T)	0.4596	9586	1	1	A=C,G=T	1f	NA	rs6738825
rs745899	chr2:198908040	(A/T)	0.4596	11145	1	1	A=A,G=T	7	NA	rs6738825
rs11683222	chr2:198884028	(C/G)	0.4596	-12867	1	1	A=C,G=G	7	NA	rs6738825
rs34692727	chr2:198883513	(C/T)	0.4596	-13382	1	1	A=C,G=T	6	NA	rs6738825
rs11681663	chr2:198882952	(G/A)	0.4596	-13943	1	1	A=G,G=A	7	NA	rs6738825
rs67031482	chr2:198911166	(C/T)	0.4596	14271	1	1	A=C,G=T	7	NA	rs6738825
rs67748055	chr2:198911426	(G/A)	0.4596	14531	1	1	A=G,G=A	6	NA	rs6738825
rs1025549	chr2:198881183	(G/A)	0.4596	-15712	1	1	A=G,G=A	5	NA	rs6738825
rs6732340	chr2:198912952	(C/G)	0.4596	16057	1	1	A=C,G=G	6	NA	rs6738825
rs10497813	chr2:198914072	(G/T)	0.4596	17177	1	1	A=G,G=T	7	NA	rs6738825
rs2117339	chr2:198915734	(C/T)	0.4596	18839	1	1	A=C,G=T	5	NA	rs6738825
rs4675354	chr2:204471473	(C/A)	0.3182	0	1	1	C=C,A=A	5	NA	rs4675354
rs1151988	chr3:12511512	(A/G)	0.4091	0	1	1	A=A,G=G	7	NA	rs1151988
rs1175378	chr3:12511351	(T/C)	0.4091	-161	1	1	A=T,G=C	7	NA	rs1151988
rs34786052	chr3:12508521	(A/C)	0.4091	-2991	1	1	A=A,G=C	7	NA	rs1151988
rs34375328	chr3:12508516	(A/-)	0.4091	-2996	1	1	A=A,G=-	.	NA	rs1151988
rs1699348	chr3:12507564	(C/T)	0.4091	-3948	1	1	A=C,G=T	5	NA	rs1151988
rs376072	chr3:28076283	(T/A)	0.2576	0	1	1	T=T,A=A	6	NA	rs376072
rs426341	chr3:28076047	(T/A)	0.2576	-236	1	1	T=T,A=A	6	NA	rs376072
rs454234	chr3:28075057	(T/C)	0.2576	-1226	1	1	T=T,A=C	7	NA	rs376072
rs451375	chr3:28074885	(A/G)	0.2576	-1398	1	1	T=A,A=G	7	NA	rs376072
rs4858821	chr3:48549948	(A/G)	0.4293	0	1	1	A=A,G=G	5	NA	rs4858821
rs12491849	chr3:48531227	(C/T)	0.4293	-18721	1	1	A=T,G=C	6	NA	rs4858821
rs564976	chr3:159729059	(G/A)	0.3889	0	1	1	G=G,A=A	5	NA	rs564976
rs564799	chr3:159728987	(C/T)	0.3889	-72	1	1	G=C,A=T	5	NA	rs564976
rs55843920	chr3:159729165	(-/AACCAAACCA)	0.3889	106	1	1	G=-,A=AACCAAACCA	5	NA	rs564976
rs629209	chr3:159728713	(C/G)	0.3889	-346	1	1	G=C,A=G	2b	NA	rs564976
rs480134	chr3:159729532	(C/T)	0.3889	473	1	1	G=C,A=T	7	NA	rs564976
rs586094	chr3:159729548	(T/G)	0.3889	489	1	1	G=T,A=G	6	NA	rs564976
rs480913	chr3:159729580	(T/G)	0.3889	521	1	1	G=T,A=G	6	NA	rs564976
rs1874886	chr3:159729655	(G/A)	0.3889	596	1	1	G=G,A=A	5	NA	rs564976
rs587422	chr3:159729805	(G/C)	0.3889	746	1	1	G=G,A=C	2b	NA	rs564976
rs483714	chr3:159729877	(T/C)	0.3889	818	1	1	G=T,A=C	4	NA	rs564976
rs369072190	chr3:159729918	(ATTA/-)	0.3889	859	1	1	G=ATTA,A=-	.	NA	rs564976
rs484600	chr3:159729961	(A/C)	0.3889	902	1	1	G=A,A=C	2b	NA	rs564976
rs485789	chr3:159730148	(G/T)	0.3889	1089	1	1	G=G,A=T	2b	NA	rs564976
rs600519	chr3:159730417	(G/A)	0.3889	1358	1	1	G=G,A=A	4	NA	rs564976
rs6808498	chr3:159730679	(T/A)	0.3889	1620	1	1	G=T,A=A	5	NA	rs564976
rs6771363	chr3:159730682	(A/G)	0.3889	1623	1	1	G=A,A=G	5	NA	rs564976
rs6808518	chr3:159730738	(T/A)	0.3889	1679	1	1	G=T,A=A	5	NA	rs564976
rs2936303	chr3:159730954	(G/A)	0.3889	1895	1	1	G=G,A=A	7	NA	rs564976
rs2936302	chr3:159731054	(G/C)	0.3889	1995	1	1	G=G,A=C	7	NA	rs564976
rs2914116	chr3:159731300	(A/T)	0.3889	2241	1	1	G=A,A=T	7	NA	rs564976
rs9845010	chr3:159731532	(A/G)	0.3889	2473	1	1	G=A,A=G	7	NA	rs564976
rs202034560	chr3:159731605	(AAAAAAAAG/-)	0.3889	2546	1	1	G=AAAAAAAAG,A=-	.	NA	rs564976
rs669003	chr3:159731885	(A/G)	0.3889	2826	1	1	G=A,A=G	6	NA	rs564976
rs545143	chr3:159731995	(C/T)	0.3889	2936	1	1	G=C,A=T	5	NA	rs564976
rs545232	chr3:159732031	(C/T)	0.3889	2972	1	1	G=C,A=T	5	NA	rs564976
rs547875	chr3:159732300	(G/C)	0.3889	3241	1	1	G=G,A=C	6	NA	rs564976
rs548018	chr3:159732345	(A/G)	0.3889	3286	1	1	G=A,A=G	6	NA	rs564976
rs1651081	chr3:159732502	(A/T)	0.3889	3443	1	1	G=A,A=T	6	NA	rs564976
rs571099	chr3:159732564	(T/G)	0.3889	3505	1	1	G=T,A=G	7	NA	rs564976
rs11383537	chr3:159732641	(-/A)	0.3889	3582	1	1	G=-,A=A	6	NA	rs564976
rs140360143	chr3:159732808	(TTAAC/-)	0.3889	3749	1	1	G=TTAAC,A=-	.	NA	rs564976
rs6441288	chr3:159732840	(C/T)	0.3889	3781	1	1	G=C,A=T	5	NA	rs564976
rs6441289	chr3:159732882	(T/C)	0.3889	3823	1	1	G=T,A=C	6	NA	rs564976
rs6441290	chr3:159732892	(T/C)	0.3889	3833	1	1	G=T,A=C	6	NA	rs564976
rs574808	chr3:159732983	(T/C)	0.3889	3924	1	1	G=T,A=C	7	NA	rs564976
rs579079	chr3:159733428	(C/T)	0.3889	4369	1	1	G=C,A=T	7	NA	rs564976
rs588998	chr3:159733446	(A/G)	0.3889	4387	1	1	G=A,A=G	7	NA	rs564976
rs589446	chr3:159733527	(G/T)	0.3889	4468	1	1	G=G,A=T	6	NA	rs564976
rs589545	chr3:159733600	(G/A)	0.3889	4541	1	1	G=G,A=A	7	NA	rs564976
rs491966	chr3:159733692	(T/C)	0.3889	4633	1	1	G=T,A=C	5	NA	rs564976
rs11708713	chr3:159734286	(G/A)	0.3889	5227	1	1	G=G,A=A	6	NA	rs564976
rs11716424	chr3:159734310	(A/G)	0.3889	5251	1	1	G=A,A=G	6	NA	rs564976
rs11716451	chr3:159734349	(A/G)	0.3889	5290	1	1	G=A,A=G	7	NA	rs564976
rs522127	chr3:159734668	(A/C)	0.3889	5609	1	1	G=A,A=C	4	NA	rs564976
rs523886	chr3:159734858	(G/A)	0.3889	5799	1	1	G=G,A=A	2b	NA	rs564976
rs526734	chr3:159735169	(C/T)	0.3889	6110	1	1	G=C,A=T	3a	NA	rs564976
rs62792461	chr3:159735234	(T/-)	0.3889	6175	1	1	G=T,A=-	.	NA	rs564976
rs4680539	chr3:159735754	(A/G)	0.3889	6695	1	1	G=A,A=G	6	NA	rs564976
rs4580600	chr3:159736391	(A/G)	0.3889	7332	1	1	G=A,A=G	7	NA	rs564976
rs2366643	chr3:159736485	(T/C)	0.3889	7426	1	1	G=T,A=C	7	NA	rs564976
rs2366644	chr3:159736572	(T/G)	0.3889	7513	1	1	G=T,A=G	6	NA	rs564976
rs2647930	chr3:159736893	(T/C)	0.3889	7834	1	1	G=T,A=C	3a	NA	rs564976
rs2647931	chr3:159737076	(G/A)	0.3889	8017	1	1	G=G,A=A	5	NA	rs564976
rs62270441	chr3:159737535	(G/T)	0.3889	8476	1	1	G=G,A=T	7	NA	rs564976
rs485499	chr3:159745863	(T/C)	0.3889	16804	1	1	G=T,A=C	4	NA	rs564976
rs4690055	chr4:2748663	(G/A)	0.4899	0	1	1	G=G,A=A	4	NA	rs4690055
rs4610334	chr4:7258502	(C/T)	0.1212	0	1	1	C=C,T=T	5	NA	rs4610334
rs4527475	chr4:7258409	(T/C)	0.1212	-93	1	1	C=T,T=C	5	NA	rs4610334
rs10025225	chr4:7258075	(T/C)	0.1212	-427	1	1	C=T,T=C	5	NA	rs4610334
rs10022730	chr4:7258039	(A/C)	0.1212	-463	1	1	C=A,T=C	5	NA	rs4610334
rs10032667	chr4:7257903	(G/A)	0.1212	-599	1	1	C=G,T=A	5	NA	rs4610334
rs4355385	chr4:10566959	(A/G)	0.0556	0	1	1	A=A,G=G	5	NA	rs4355385
rs17382991	chr4:10566188	(G/A)	0.0556	-771	1	1	A=G,G=A	6	NA	rs4355385
rs61795101	chr4:10565788	(C/A)	0.0556	-1171	1	1	A=C,G=A	6	NA	rs4355385
rs7655244	chr4:10568213	(G/T)	0.0556	1254	1	1	A=G,G=T	6	NA	rs4355385
rs61795100	chr4:10565553	(G/T)	0.0556	-1406	1	1	A=G,G=T	6	NA	rs4355385
rs61795099	chr4:10565548	(G/T)	0.0556	-1411	1	1	A=G,G=T	6	NA	rs4355385
rs75901272	chr4:10564582	(C/T)	0.0556	-2377	1	1	A=C,G=T	7	NA	rs4355385
rs61795103	chr4:10570388	(C/T)	0.0556	3429	1	1	A=C,G=T	4	NA	rs4355385
rs61795104	chr4:10570449	(G/T)	0.0556	3490	1	1	A=G,G=T	3a	NA	rs4355385
rs61795098	chr4:10562082	(C/T)	0.0556	-4877	1	1	A=C,G=T	7	NA	rs4355385
rs17467553	chr4:10572867	(C/T)	0.0556	5908	1	1	A=C,G=T	7	NA	rs4355385
rs61795105	chr4:10573082	(G/A)	0.0556	6123	1	1	A=G,G=A	7	NA	rs4355385
rs11945572	chr4:10573175	(G/A)	0.0556	6216	1	1	A=G,G=A	7	NA	rs4355385
rs78477871	chr4:10575955	(C/T)	0.0556	8996	1	1	A=C,G=T	7	NA	rs4355385
rs2159246	chr4:10555736	(G/A)	0.0556	-11223	1	1	A=G,G=A	7	NA	rs4355385
rs61795094	chr4:10555347	(G/A)	0.0556	-11612	1	1	A=G,G=A	5	NA	rs4355385
rs61795108	chr4:10579504	(G/A)	0.0556	12545	1	1	A=G,G=A	4	NA	rs4355385
rs116199346	chr4:10579700	(C/A)	0.0556	12741	1	1	A=C,G=A	4	NA	rs4355385
rs61795092	chr4:10553159	(C/G)	0.0556	-13800	1	1	A=C,G=G	7	NA	rs4355385
rs61795091	chr4:10553112	(G/A)	0.0556	-13847	1	1	A=G,G=A	7	NA	rs4355385
rs61795090	chr4:10552914	(G/A)	0.0556	-14045	1	1	A=G,G=A	7	NA	rs4355385
rs75102431	chr4:10552877	(C/A)	0.0556	-14082	1	1	A=C,G=A	6	NA	rs4355385
rs61795089	chr4:10552742	(G/A)	0.0556	-14217	1	1	A=G,G=A	6	NA	rs4355385
rs3030341	chr4:10581844	(AT/-)	0.0556	14885	1	1	A=AT,G=-	.	NA	rs4355385
rs61795138	chr4:10583586	(G/C)	0.0556	16627	1	1	A=G,G=C	7	NA	rs4355385
rs4422412	chr4:10583638	(G/A)	0.0556	16679	1	1	A=G,G=A	7	NA	rs4355385
rs61795139	chr4:10584257	(C/T)	0.0556	17298	1	1	A=C,G=T	5	NA	rs4355385
rs77116197	chr4:10584394	(A/C)	0.0556	17435	1	1	A=A,G=C	6	NA	rs4355385
rs61795142	chr4:10585340	(G/A)	0.0556	18381	1	1	A=G,G=A	6	NA	rs4355385
rs61795143	chr4:10585833	(G/A)	0.0556	18874	1	1	A=G,G=A	3a	NA	rs4355385
rs61759824	chr4:10586571	(G/A)	0.0556	19612	1	1	A=G,G=A	5	missense	rs4355385
rs61795144	chr4:10586950	(T/G)	0.0556	19991	1	1	A=T,G=G	5	NA	rs4355385
rs78206325	chr4:10588189	(G/A)	0.0556	21230	1	1	A=G,G=A	6	NA	rs4355385
rs61795145	chr4:10590029	(A/G)	0.0556	23070	1	1	A=A,G=G	3a	NA	rs4355385
rs976149	chr4:10590377	(T/C)	0.0556	23418	1	1	A=T,G=C	7	NA	rs4355385
rs75737621	chr4:10591903	(C/G)	0.0556	24944	1	1	A=C,G=G	5	NA	rs4355385
rs143805516	chr4:10593931	(A/-)	0.0556	26972	1	1	A=A,G=-	.	NA	rs4355385
rs61795147	chr4:10594343	(A/G)	0.0556	27384	1	1	A=A,G=G	6	NA	rs4355385
rs61795148	chr4:10594378	(C/A)	0.0556	27419	1	1	A=C,G=A	7	NA	rs4355385
.	chr4:10594524	(-/T)	0.0556	27565	1	1	A=-,G=T	.	.	rs4355385
rs199537398	chr4:10594948	(G/-)	0.0556	27989	1	1	A=G,G=-	.	NA	rs4355385
rs61795149	chr4:10595209	(C/T)	0.0556	28250	1	1	A=C,G=T	7	NA	rs4355385
rs61795150	chr4:10595238	(A/G)	0.0556	28279	1	1	A=A,G=G	6	NA	rs4355385
rs61795151	chr4:10596251	(C/T)	0.0556	29292	1	1	A=C,G=T	5	NA	rs4355385
rs61795152	chr4:10596497	(T/C)	0.0556	29538	1	1	A=T,G=C	6	NA	rs4355385
rs61795154	chr4:10601735	(C/T)	0.0556	34776	1	1	A=C,G=T	6	NA	rs4355385
rs61795155	chr4:10602209	(T/C)	0.0556	35250	1	1	A=T,G=C	7	NA	rs4355385
rs61795157	chr4:10603264	(G/A)	0.0556	36305	1	1	A=G,G=A	7	NA	rs4355385
rs61794845	chr4:10603493	(G/A)	0.0556	36534	1	1	A=G,G=A	5	NA	rs4355385
rs61794846	chr4:10605178	(C/T)	0.0556	38219	1	1	A=C,G=T	7	NA	rs4355385
rs61794847	chr4:10605664	(A/G)	0.0556	38705	1	1	A=A,G=G	7	NA	rs4355385
rs61794848	chr4:10607015	(G/A)	0.0556	40056	1	1	A=G,G=A	5	NA	rs4355385
rs74425418	chr4:10611571	(G/A)	0.0556	44612	1	1	A=G,G=A	6	NA	rs4355385
rs201488007	chr4:10612018	(-/A)	0.0556	45059	1	1	A=-,G=A	6	NA	rs4355385
rs61794850	chr4:10613755	(C/T)	0.0556	46796	1	1	A=C,G=T	5	NA	rs4355385
rs61794852	chr4:10617837	(T/C)	0.0556	50878	1	1	A=T,G=C	7	NA	rs4355385
rs61794854	chr4:10622592	(G/A)	0.0556	55633	1	1	A=G,G=A	7	NA	rs4355385
rs61794855	chr4:10623790	(C/T)	0.0556	56831	1	1	A=C,G=T	5	NA	rs4355385
rs61794856	chr4:10625508	(G/A)	0.0556	58549	1	1	A=G,G=A	5	NA	rs4355385
rs79187381	chr4:10628284	(G/C)	0.0556	61325	1	1	A=G,G=C	7	NA	rs4355385
rs61796789	chr4:10628549	(G/A)	0.0556	61590	1	1	A=G,G=A	4	NA	rs4355385
rs61796791	chr4:10630768	(C/T)	0.0556	63809	1	1	A=C,G=T	7	NA	rs4355385
rs61796792	chr4:10632274	(A/G)	0.0556	65315	1	1	A=A,G=G	6	NA	rs4355385
L1_umary_LINE1_777	chr4:10632694	(-/INS:ME:LINE1>)	0.0556	65735	1	1	A=-,G=INS:ME:LINE1>	.	.	rs4355385
rs61796794	chr4:10635947	(C/T)	0.0556	68988	1	1	A=C,G=T	5	NA	rs4355385
rs79704636	chr4:10637948	(G/A)	0.0556	70989	1	1	A=G,G=A	6	NA	rs4355385
rs61796795	chr4:10643429	(G/A)	0.0556	76470	1	1	A=G,G=A	7	NA	rs4355385
rs61796796	chr4:10643631	(T/C)	0.0556	76672	1	1	A=T,G=C	7	NA	rs4355385
rs61796797	chr4:10644900	(T/A)	0.0556	77941	1	1	A=T,G=A	6	NA	rs4355385
rs61796798	chr4:10645072	(C/T)	0.0556	78113	1	1	A=C,G=T	7	NA	rs4355385
rs61796799	chr4:10646633	(A/G)	0.0556	79674	1	1	A=A,G=G	5	NA	rs4355385
rs61796800	chr4:10647106	(T/C)	0.0556	80147	1	1	A=T,G=C	7	NA	rs4355385
rs115065139	chr4:10653619	(A/T)	0.0556	86660	1	1	A=A,G=T	6	NA	rs4355385
rs61796834	chr4:10656448	(C/T)	0.0556	89489	1	1	A=C,G=T	7	NA	rs4355385
rs61796839	chr4:10663609	(T/C)	0.0556	96650	1	1	A=T,G=C	6	NA	rs4355385
rs61796841	chr4:10669171	(C/T)	0.0556	102212	1	1	A=C,G=T	6	NA	rs4355385
rs61796842	chr4:10670727	(G/A)	0.0556	103768	1	1	A=G,G=A	6	NA	rs4355385
rs61796843	chr4:10672234	(A/C)	0.0556	105275	1	1	A=A,G=C	5	NA	rs4355385
rs77564710	chr4:10673506	(T/C)	0.0556	106547	1	1	A=T,G=C	3a	NA	rs4355385
rs61796846	chr4:10674623	(A/G)	0.0556	107664	1	1	A=A,G=G	6	NA	rs4355385
rs61796847	chr4:10674961	(A/G)	0.0556	108002	1	1	A=A,G=G	7	NA	rs4355385
rs6844152	chr4:10678546	(C/T)	0.0556	111587	1	1	A=C,G=T	6	NA	rs4355385
rs61794273	chr4:10679005	(T/A)	0.0556	112046	1	1	A=T,G=A	7	NA	rs4355385
rs75283774	chr4:10679812	(G/T)	0.0556	112853	1	1	A=G,G=T	4	NA	rs4355385
rs4479698	chr4:10682507	(G/A)	0.0556	115548	1	1	A=G,G=A	5	NA	rs4355385
rs3924879	chr4:10682687	(C/G)	0.0556	115728	1	1	A=C,G=G	5	NA	rs4355385
rs4543106	chr4:10683146	(A/G)	0.0556	116187	1	1	A=A,G=G	7	NA	rs4355385
rs75963673	chr4:10685266	(A/G)	0.0556	118307	1	1	A=A,G=G	5	NA	rs4355385
rs34445696	chr4:10686934	(C/G)	0.0556	119975	1	1	A=C,G=G	7	NA	rs4355385
rs61794278	chr4:10687713	(A/G)	0.0556	120754	1	1	A=A,G=G	5	NA	rs4355385
rs76914786	chr4:10688422	(A/G)	0.0556	121463	1	1	A=A,G=G	7	NA	rs4355385
rs61794279	chr4:10688901	(A/G)	0.0556	121942	1	1	A=A,G=G	7	NA	rs4355385
rs381734	chr5:71843755	(G/A)	0.202	0	1	1	G=G,A=A	5	NA	rs381734
rs421956	chr5:71843623	(T/G)	0.202	-132	1	1	G=T,A=G	7	NA	rs381734
rs389892	chr5:71843613	(T/C)	0.202	-142	1	1	G=T,A=C	7	NA	rs381734
rs374533	chr5:71843534	(A/G)	0.202	-221	1	1	G=A,A=G	6	NA	rs381734
rs376361	chr5:71844071	(C/T)	0.202	316	1	1	G=C,A=T	5	NA	rs381734
rs373971	chr5:71844079	(G/A)	0.202	324	1	1	G=G,A=A	5	NA	rs381734
rs452816	chr5:71844215	(G/T)	0.202	460	1	1	G=G,A=T	5	NA	rs381734
rs395496	chr5:71843250	(G/A)	0.202	-505	1	1	G=G,A=A	6	NA	rs381734
rs396109	chr5:71843214	(C/T)	0.202	-541	1	1	G=C,A=T	7	NA	rs381734
rs79868138	chr5:71844322	(-/T)	0.202	567	1	1	G=-,A=T	5	NA	rs381734
rs446405	chr5:71843113	(T/C)	0.202	-642	1	1	G=T,A=C	7	NA	rs381734
rs454871	chr5:71844505	(C/T)	0.202	750	1	1	G=C,A=T	6	NA	rs381734
rs438805	chr5:71842991	(G/T)	0.202	-764	1	1	G=G,A=T	7	NA	rs381734
rs431662	chr5:71842900	(G/T)	0.202	-855	1	1	G=G,A=T	6	NA	rs381734
rs410389	chr5:71842759	(A/G)	0.202	-996	1	1	G=A,A=G	7	NA	rs381734
rs415817	chr5:71844878	(C/T)	0.202	1123	1	1	G=C,A=T	7	NA	rs381734
rs415847	chr5:71844900	(C/T)	0.202	1145	1	1	G=C,A=T	7	NA	rs381734
rs420024	chr5:71844918	(A/C)	0.202	1163	1	1	G=A,A=C	7	NA	rs381734
rs111332787	chr5:71844966	(-/TCCCACCTC)	0.202	1211	1	1	G=-,A=TCCCACCTC	7	NA	rs381734
rs417407	chr5:71845000	(T/C)	0.202	1245	1	1	G=T,A=C	6	NA	rs381734
rs442554	chr5:71845131	(C/T)	0.202	1376	1	1	G=C,A=T	6	NA	rs381734
rs1232821	chr5:71842323	(G/A)	0.202	-1432	1	1	G=G,A=A	6	NA	rs381734
rs1232819	chr5:71842179	(G/A)	0.202	-1576	1	1	G=G,A=A	6	NA	rs381734
rs453248	chr5:71842052	(C/T)	0.202	-1703	1	1	G=C,A=T	5	NA	rs381734
rs423706	chr5:71842044	(G/A)	0.202	-1711	1	1	G=G,A=A	5	NA	rs381734
rs413733	chr5:71841894	(A/G)	0.202	-1861	1	1	G=A,A=G	7	NA	rs381734
rs431619	chr5:71845634	(C/T)	0.202	1879	1	1	G=C,A=T	5	NA	rs381734
rs392556	chr5:71845681	(A/G)	0.202	1926	1	1	G=A,A=G	7	NA	rs381734
rs379782	chr5:71841760	(A/G)	0.202	-1995	1	1	G=A,A=G	7	NA	rs381734
rs437820	chr5:71841740	(G/A)	0.202	-2015	1	1	G=G,A=A	7	NA	rs381734
rs377666	chr5:71841614	(A/T)	0.202	-2141	1	1	G=A,A=T	7	NA	rs381734
rs437979	chr5:71841603	(G/A)	0.202	-2152	1	1	G=G,A=A	7	NA	rs381734
rs35571800	chr5:71845962	(-/A)	0.202	2207	1	1	G=-,A=A	7	NA	rs381734
rs429751	chr5:71841396	(G/T)	0.202	-2359	1	1	G=G,A=T	5	NA	rs381734
rs384185	chr5:71841293	(A/G)	0.202	-2462	1	1	G=A,A=G	7	NA	rs381734
rs375289	chr5:71841283	(T/C)	0.202	-2472	1	1	G=T,A=C	7	NA	rs381734
rs2545135	chr5:71841242	(A/T)	0.202	-2513	1	1	G=A,A=T	7	NA	rs381734
rs377031	chr5:71841210	(T/C)	0.202	-2545	1	1	G=T,A=C	5	NA	rs381734
rs408373	chr5:71840932	(C/T)	0.202	-2823	1	1	G=C,A=T	6	NA	rs381734
rs389017	chr5:71840793	(A/G)	0.202	-2962	1	1	G=A,A=G	7	NA	rs381734
rs452504	chr5:71840754	(T/C)	0.202	-3001	1	1	G=T,A=C	7	NA	rs381734
rs2548442	chr5:71840667	(A/G)	0.202	-3088	1	1	G=A,A=G	7	NA	rs381734
rs2548441	chr5:71840590	(T/C)	0.202	-3165	1	1	G=T,A=C	6	NA	rs381734
rs4425484	chr5:71840547	(A/C)	0.202	-3208	1	1	G=A,A=C	6	NA	rs381734
rs4499807	chr5:71840511	(T/C)	0.202	-3244	1	1	G=T,A=C	6	NA	rs381734
rs4254880	chr5:71840483	(C/T)	0.202	-3272	1	1	G=C,A=T	6	NA	rs381734
rs4314384	chr5:71840310	(C/T)	0.202	-3445	1	1	G=C,A=T	7	NA	rs381734
rs60631786	chr5:71840048	(-/T)	0.202	-3707	1	1	G=-,A=T	6	NA	rs381734
rs443387	chr5:71839958	(G/A)	0.202	-3797	1	1	G=G,A=A	6	NA	rs381734
rs393586	chr5:71839855	(C/T)	0.202	-3900	1	1	G=C,A=T	5	NA	rs381734
rs138318631	chr5:71839820	(-/T)	0.202	-3935	1	1	G=-,A=T	5	NA	rs381734
rs369431	chr5:71839796	(G/A)	0.202	-3959	1	1	G=G,A=A	5	NA	rs381734
rs389306	chr5:71839681	(A/C)	0.202	-4074	1	1	G=A,A=C	5	NA	rs381734
rs1232816	chr5:71839127	(T/G)	0.202	-4628	1	1	G=T,A=G	6	NA	rs381734
rs381301	chr5:71838912	(T/C)	0.202	-4843	1	1	G=T,A=C	5	NA	rs381734
rs67588038	chr5:71838419	(-/A)	0.202	-5336	1	1	G=-,A=A	7	NA	rs381734
rs427274	chr5:71837767	(G/A)	0.202	-5988	1	1	G=G,A=A	5	NA	rs381734
rs406813	chr5:71837606	(G/A)	0.202	-6149	1	1	G=G,A=A	5	NA	rs381734
rs381642	chr5:71837509	(C/T)	0.202	-6246	1	1	G=C,A=T	4	NA	rs381734
rs437772	chr5:71837242	(A/G)	0.202	-6513	1	1	G=A,A=G	4	NA	rs381734
rs378527	chr5:71837117	(G/T)	0.202	-6638	1	1	G=G,A=T	3a	NA	rs381734
rs397868	chr5:71836996	(C/T)	0.202	-6759	1	1	G=C,A=T	3a	NA	rs381734
rs387485	chr5:71836115	(G/A)	0.202	-7640	1	1	G=G,A=A	7	NA	rs381734
rs435256	chr5:71835130	(A/G)	0.202	-8625	1	1	G=A,A=G	5	NA	rs381734
rs380173	chr5:71834763	(G/A)	0.202	-8992	1	1	G=G,A=A	6	NA	rs381734
rs453701	chr5:71834039	(T/C)	0.202	-9716	1	1	G=T,A=C	5	NA	rs381734
rs422258	chr5:71833723	(T/A)	0.202	-10032	1	1	G=T,A=A	6	NA	rs381734
rs3041126	chr5:71832563	(-/TA)	0.202	-11192	1	1	G=-,A=TA	6	NA	rs381734
rs152100	chr5:71832408	(A/G)	0.202	-11347	1	1	G=A,A=G	7	NA	rs381734
rs246548	chr5:71832334	(G/T)	0.202	-11421	1	1	G=G,A=T	6	NA	rs381734
rs152094	chr5:71832073	(G/A)	0.202	-11682	1	1	G=G,A=A	7	NA	rs381734
rs246549	chr5:71831729	(T/C)	0.202	-12026	1	1	G=T,A=C	7	NA	rs381734
rs152095	chr5:71830964	(G/C)	0.202	-12791	1	1	G=G,A=C	6	NA	rs381734
rs246551	chr5:71829971	(T/A)	0.202	-13784	1	1	G=T,A=A	6	NA	rs381734
rs7726414	chr5:133431834	(C/T)	0.0303	0	1	1	C=C,T=T	4	NA	rs7726414
rs10077437	chr5:133429471	(G/A)	0.0303	-2363	1	1	C=G,T=A	6	NA	rs7726414
rs6874758	chr5:133429192	(G/C)	0.0303	-2642	1	1	C=G,T=C	5	NA	rs7726414
rs4388254	chr5:133428601	(C/T)	0.0303	-3233	1	1	C=C,T=T	4	NA	rs7726414
rs6899047	chr5:133426817	(G/C)	0.0303	-5017	1	1	C=G,T=C	5	NA	rs7726414
rs73790123	chr5:133425768	(T/G)	0.0303	-6066	1	1	C=T,T=G	5	NA	rs7726414
rs17167255	chr5:133425735	(G/A)	0.0303	-6099	1	1	C=G,T=A	5	NA	rs7726414
rs145070578	chr5:133425682	(A/-)	0.0303	-6152	1	1	C=A,T=-	.	NA	rs7726414
rs376429379	chr5:133425368	(GGTGGCTCATGGCCGGGTGC/-)	0.0303	-6466	1	1	C=GGTGGCTCATGGCCGGGTGC,T=-	6	NA	rs7726414
rs6869688	chr5:158883027	(A/G)	0.4697	0	1	1	A=A,G=G	7	NA	rs6869688
rs7720046	chr5:158884535	(A/G)	0.4697	1508	1	1	A=A,G=G	6	NA	rs6869688
rs1267499	chr6:14715882	(T/C)	0.2172	0	1	1	T=T,C=C	6	NA	rs1267499
rs1267498	chr6:14715910	(T/C)	0.2172	28	1	1	T=T,C=C	7	NA	rs1267499
rs1267497	chr6:14715956	(C/A)	0.2172	74	1	1	T=C,C=A	6	NA	rs1267499
rs1267496	chr6:14716017	(G/C)	0.2172	135	1	1	T=G,C=C	7	NA	rs1267499
rs1267495	chr6:14716037	(C/T)	0.2172	155	1	1	T=C,C=T	5	NA	rs1267499
rs55752354	chr6:14715418	(C/-)	0.2172	-464	1	1	T=C,C=-	.	NA	rs1267499
rs35503688	chr6:14716411	(-/C)	0.2172	529	1	1	T=-,C=C	7	NA	rs1267499
rs34421390	chr6:14716413	(T/G)	0.2172	531	1	1	T=T,C=G	7	NA	rs1267499
rs1267492	chr6:14716477	(T/C)	0.2172	595	1	1	T=T,C=C	7	NA	rs1267499
rs1267501	chr6:14715257	(T/C)	0.2172	-625	1	1	T=T,C=C	7	NA	rs1267499
rs12664535	chr6:57177666	(A/T)	0.4545	0	1	1	A=A,T=T	5	NA	rs12664535
rs639575	chr6:90991131	(A/T)	0.3636	0	1	1	A=A,T=T	6	NA	rs639575
rs654537	chr6:90990050	(G/A)	0.3636	-1081	1	1	A=G,T=A	6	NA	rs639575
rs9294458	chr6:90993567	(G/A)	0.3636	2436	1	1	A=G,T=A	7	NA	rs639575
rs604912	chr6:90986320	(A/G)	0.3636	-4811	1	1	A=A,T=G	7	NA	rs639575
rs614120	chr6:90995980	(C/G)	0.3636	4849	1	1	A=C,T=G	4	NA	rs639575
rs644940	chr6:90998322	(A/G)	0.3636	7191	1	1	A=A,T=G	3a	NA	rs639575
rs597325	chr6:91002494	(A/G)	0.3636	11363	1	1	A=A,T=G	7	NA	rs639575
rs661713	chr6:90975999	(G/A)	0.3636	-15132	1	1	A=G,T=A	7	NA	rs639575
rs619192	chr6:90968949	(C/T)	0.3636	-22182	1	1	A=C,T=T	5	NA	rs639575
rs673780	chr6:90960329	(A/G)	0.3636	-30802	1	1	A=A,T=G	5	NA	rs639575
rs5029939	chr6:138195723	(C/G)	0.0202	0	1	1	C=C,G=G	4	NA	rs5029939
rs2230926	chr6:138196066	(T/G)	0.0202	343	1	1	C=T,G=G	4	missense	rs5029939
rs5029937	chr6:138195151	(G/T)	0.0202	-572	1	1	C=G,G=T	5	NA	rs5029939
rs5029949	chr6:138197506	(A/G)	0.0202	1783	1	1	C=A,G=G	5	NA	rs5029939
rs3834310	chr6:138199055	(G/-)	0.0202	3332	1	1	C=G,G=-	.	NA	rs5029939
rs5029924	chr6:138187498	(C/T)	0.0202	-8225	1	1	C=C,G=T	4	NA	rs5029939
rs80300819	chr6:138171734	(C/G)	0.0202	-23989	1	1	C=C,G=G	7	NA	rs5029939
rs9494883	chr6:138171466	(A/G)	0.0202	-24257	1	1	C=A,G=G	7	NA	rs5029939
rs80126770	chr6:138168083	(C/T)	0.0202	-27640	1	1	C=C,G=T	4	NA	rs5029939
rs111883038	chr6:138168028	(C/A)	0.0202	-27695	1	1	C=C,G=A	4	NA	rs5029939
rs9494892	chr6:138223489	(G/T)	0.0202	27766	1	1	C=G,G=T	6	NA	rs5029939
rs9494893	chr6:138223490	(G/T)	0.0202	27767	1	1	C=G,G=T	6	NA	rs5029939
rs112497003	chr6:138166024	(G/A)	0.0202	-29699	1	1	C=G,G=A	5	NA	rs5029939
rs112975146	chr6:138165690	(T/C)	0.0202	-30033	1	1	C=T,G=C	5	NA	rs5029939
rs7752903	chr6:138227364	(T/G)	0.0202	31641	1	1	C=T,G=G	3a	NA	rs5029939
rs9494894	chr6:138228520	(T/C)	0.0202	32797	1	1	C=T,G=C	4	NA	rs5029939
rs113496608	chr6:138161666	(G/A)	0.0202	-34057	1	1	C=G,G=A	5	NA	rs5029939
rs148314165	chr6:138230038	(T/-)	0.0202	34315	1	1	C=T,G=-	.	NA	rs5029939
rs200820567	chr6:138230040	(T/A)	0.0202	34317	1	1	C=T,G=A	2b	NA	rs5029939
rs7749323	chr6:138230389	(G/A)	0.0202	34666	1	1	C=G,G=A	4	NA	rs5029939
rs111425486	chr6:138160722	(A/G)	0.0202	-35001	1	1	C=A,G=G	6	NA	rs5029939
rs80213143	chr6:138157728	(G/C)	0.0202	-37995	1	1	C=G,G=C	6	NA	rs5029939
rs9494895	chr6:138234778	(C/T)	0.0202	39055	1	1	C=C,G=T	5	NA	rs5029939
rs77000060	chr6:138237989	(C/T)	0.0202	42266	1	1	C=C,G=T	6	NA	rs5029939
rs6932056	chr6:138242437	(T/C)	0.0202	46714	1	1	C=T,G=C	5	NA	rs5029939
rs112020444	chr6:138147490	(C/T)	0.0202	-48233	1	1	C=C,G=T	7	NA	rs5029939
rs78515370	chr6:138142733	(T/C)	0.0202	-52990	1	1	C=T,G=C	5	NA	rs5029939
rs79411652	chr6:138138945	(T/C)	0.0202	-56778	1	1	C=T,G=C	7	NA	rs5029939
rs77990078	chr6:138137012	(T/C)	0.0202	-58711	1	1	C=T,G=C	5	NA	rs5029939
.	chr6:138135621	(A/G)	0.0202	-60102	1	1	C=A,G=G	.	.	rs5029939
rs10499197	chr6:138132516	(T/G)	0.0202	-63207	1	1	C=T,G=G	2b	NA	rs5029939
rs58905141	chr6:138132123	(A/G)	0.0202	-63600	1	1	C=A,G=G	2b	NA	rs5029939
rs142373084	chr6:138128493	(A/C)	0.0202	-67230	1	1	C=A,G=C	5	NA	rs5029939
rs9346876	chr6:162112881	(C/T)	0.3636	0	1	1	C=C,T=T	7	NA	rs9346876
rs6945305	chr7:8175787	(T/C)	0.0909	0	1	1	T=T,C=C	5	NA	rs6945305
rs2058523	chr7:8175692	(T/C)	0.0909	-95	1	1	T=T,C=C	6	NA	rs6945305
rs10271887	chr7:8185378	(G/A)	0.0909	9591	1	1	T=G,C=A	6	NA	rs6945305
rs1800797	chr7:22766221	(A/G)	0.4949	0	1	1	A=A,G=G	4	NA	rs1800797
rs7802307	chr7:22766433	(T/A)	0.4949	212	1	1	A=T,G=A	3a	NA	rs1800797
rs73366469	chr7:74033600	(T/C)	0.0707	0	1	1	T=T,C=C	5	NA	rs73366469
rs7800325	chr7:74032651	(T/C)	0.0707	-949	1	1	T=T,C=C	6	NA	rs73366469
rs2955587	chr8:8098079	(A/G)	0.4091	0	1	1	A=A,G=G	7	NA	rs2955587
rs2948305	chr8:8098577	(G/A)	0.4091	498	1	1	A=G,G=A	7	NA	rs2955587
rs1039917	chr8:8718850	(G/A)	0.3535	0	1	1	G=G,A=A	6	NA	rs1039917
rs2410344	chr8:15799641	(A/C)	0.0202	0	1	1	A=A,C=C	6	NA	rs2410344
rs2445610	chr8:128197088	(A/G)	0.3737	0	1	1	A=A,G=G	4	NA	rs2445610
rs2456450	chr8:128196360	(A/G)	0.3737	-728	1	1	A=A,G=G	4	NA	rs2445610
rs13280095	chr8:129179090	(A/C)	0.2475	0	1	1	A=A,C=C	6	NA	rs13280095
rs13280365	chr8:129179096	(C/A)	0.2475	6	1	1	A=C,C=A	6	NA	rs13280095
rs7830477	chr8:129179788	(G/A)	0.2475	698	1	1	A=G,C=A	4	NA	rs13280095
rs7836518	chr8:129178331	(A/G)	0.2475	-759	1	1	A=A,C=G	5	NA	rs13280095
rs36099148	chr8:129180309	(C/T)	0.2475	1219	1	1	A=C,C=T	2b	NA	rs13280095
rs34746976	chr8:129180330	(A/G)	0.2475	1240	1	1	A=A,C=G	4	NA	rs13280095
rs1995218	chr8:129180707	(T/C)	0.2475	1617	1	1	A=T,C=C	2b	NA	rs13280095
rs4733598	chr8:129181647	(A/G)	0.2475	2557	1	1	A=A,C=G	6	NA	rs13280095
rs7016362	chr8:129182844	(C/T)	0.2475	3754	1	1	A=C,C=T	4	NA	rs13280095
rs16902685	chr8:129183084	(G/A)	0.2475	3994	1	1	A=G,C=A	5	NA	rs13280095
rs6470604	chr8:129183642	(G/T)	0.2475	4552	1	1	A=G,C=T	7	NA	rs13280095
rs7850685	chr9:100763890	(C/G)	0.2424	0	1	1	C=C,G=G	5	NA	rs7850685
rs11338569	chr9:100763456	(T/-)	0.2424	-434	1	1	C=T,G=-	6	NA	rs7850685
rs76917914	chr9:100771440	(A/G)	0.2424	7550	1	1	C=A,G=G	5	NA	rs7850685
rs4743151	chr9:100753123	(A/G)	0.2424	-10767	1	1	C=A,G=G	5	NA	rs7850685
rs4742711	chr9:100780790	(G/A)	0.2424	16900	1	1	C=G,G=A	4	NA	rs7850685
rs144894688	chr9:100746855	(-/CA)	0.2424	-17035	1	1	C=-,G=CA	2a	NA	rs7850685
rs3739672	chr9:100745902	(A/G)	0.2424	-17988	1	1	C=A,G=G	4	NA	rs7850685
rs874610	chr9:100782695	(G/T)	0.2424	18805	1	1	C=G,G=T	5	NA	rs7850685
rs4743150	chr9:100740124	(C/T)	0.2424	-23766	1	1	C=C,G=T	6	NA	rs7850685
rs6478522	chr9:100790547	(G/A)	0.2424	26657	1	1	C=G,G=A	6	NA	rs7850685
rs7019033	chr9:100793176	(G/A)	0.2424	29286	1	1	C=G,G=A	6	NA	rs7850685
rs12001675	chr9:100793707	(G/A)	0.2424	29817	1	1	C=G,G=A	5	NA	rs7850685
rs12554172	chr9:100797597	(G/A)	0.2424	33707	1	1	C=G,G=A	3a	NA	rs7850685
rs6477694	chr9:111932342	(C/T)	0.3434	0	1	1	C=C,T=T	7	NA	rs6477694
rs34468594	chr9:111932785	(-/A)	0.3434	443	1	1	C=-,T=A	5	NA	rs6477694
rs2075049	chr9:123715496	(C/T)	0.4646	0	1	1	C=C,T=T	5	NA	rs2075049
rs10985102	chr9:123707497	(G/A)	0.4646	-7999	1	1	C=G,T=A	5	NA	rs2075049
rs113246674	chr9:123674954	(-/AAAGA)	0.4646	-40542	1	1	C=-,T=AAAGA	6	NA	rs2075049
rs10818486	chr9:123669207	(C/T)	0.4646	-46289	1	1	C=C,T=T	7	NA	rs2075049
rs10739577	chr9:123668854	(C/T)	0.4646	-46642	1	1	C=C,T=T	6	NA	rs2075049
rs4836834	chr9:123665901	(T/A)	0.4646	-49595	1	1	C=T,T=A	2b	NA	rs2075049
rs9886724	chr9:123665019	(A/G)	0.4646	-50477	1	1	C=A,T=G	4	NA	rs2075049
rs71908609	chr9:123663473	(-/T)	0.4646	-52023	1	1	C=-,T=T	5	NA	rs2075049
rs10760126	chr9:123662618	(T/C)	0.4646	-52878	1	1	C=T,T=C	3a	NA	rs2075049
rs10760125	chr9:123662590	(G/A)	0.4646	-52906	1	1	C=G,T=A	3a	NA	rs2075049
rs10760124	chr9:123660586	(G/A)	0.4646	-54910	1	1	C=G,T=A	5	NA	rs2075049
rs2900179	chr9:123658983	(G/A)	0.4646	-56513	1	1	C=G,T=A	5	NA	rs2075049
rs10985080	chr9:123658849	(C/T)	0.4646	-56647	1	1	C=C,T=T	7	NA	rs2075049
rs34602454	chr9:139374457	(A/C)	0.303	0	1	1	A=A,C=C	5	NA	rs34602454
rs11330512	chr9:139374451	(A/-)	0.303	-6	1	1	A=A,C=-	.	NA	rs34602454
rs11389322	chr9:139373396	(T/C)	0.303	-1061	1	1	A=T,C=C	7	NA	rs34602454
rs67220311	chr9:139376668	(T/C)	0.303	2211	1	1	A=T,C=C	2a	NA	rs34602454
rs66477686	chr9:139372224	(T/C)	0.303	-2233	1	1	A=T,C=C	5	NA	rs34602454
rs76259794	chr9:139377405	(C/A)	0.303	2948	1	1	A=C,C=A	4	NA	rs34602454
rs12002854	chr9:139377499	(G/A)	0.303	3042	1	1	A=G,C=A	4	NA	rs34602454
rs11999532	chr9:139371405	(G/C)	0.303	-3052	1	1	A=G,C=C	2b	synonymous	rs34602454
rs34376913	chr9:139378914	(T/C)	0.303	4457	1	1	A=T,C=C	2b	NA	rs34602454
rs3812595	chr9:139369062	(C/T)	0.303	-5395	1	1	A=C,C=T	1b	synonymous	rs34602454
rs3812594	chr9:139368953	(G/A)	0.303	-5504	1	1	A=G,C=A	1f	missense	rs34602454
rs72775778	chr9:139381128	(G/A)	0.303	6671	1	1	A=G,C=A	5	NA	rs34602454
rs36101132	chr9:139367566	(G/A)	0.303	-6891	1	1	A=G,C=A	2b	NA	rs34602454
rs35526483	chr9:139364940	(G/A)	0.303	-9517	1	1	A=G,C=A	5	NA	rs34602454
rs11999609	chr9:139363539	(C/T)	0.303	-10918	1	1	A=C,C=T	6	NA	rs34602454
rs12551527	chr9:139358425	(C/G)	0.303	-16032	1	1	A=C,C=G	5	NA	rs34602454
rs55824202	chr9:139357273	(A/T)	0.303	-17184	1	1	A=A,C=T	5	NA	rs34602454
rs72775772	chr9:139356738	(C/T)	0.303	-17719	1	1	A=C,C=T	5	NA	rs34602454
rs35857370	chr9:139354097	(G/A)	0.303	-20360	1	1	A=G,C=A	5	NA	rs34602454
rs10795763	chr10:6096199	(G/T)	0.399	0	1	1	G=G,T=T	4	NA	rs10795763
rs7917726	chr10:6096600	(G/A)	0.399	401	1	1	G=G,T=A	4	NA	rs10795763
rs117846724	chr10:64505086	(C/T)	0.0556	0	1	1	C=C,T=T	5	NA	rs117846724
rs79146463	chr10:64506104	(A/G)	0.0556	1018	1	1	C=A,T=G	6	NA	rs117846724
rs117506875	chr10:64506478	(A/G)	0.0556	1392	1	1	C=A,T=G	7	NA	rs117846724
rs75060465	chr10:64508058	(G/A)	0.0556	2972	1	1	C=G,T=A	7	NA	rs117846724
rs183039799	chr10:64508419	(T/A)	0.0556	3333	1	1	C=T,T=A	2b	NA	rs117846724
rs77086025	chr10:64509757	(A/G)	0.0556	4671	1	1	C=A,T=G	7	NA	rs117846724
rs78653264	chr10:64488784	(C/A)	0.0556	-16302	1	1	C=C,T=A	5	NA	rs117846724
rs17470703	chr10:64481684	(A/G)	0.0556	-23402	1	1	C=A,T=G	6	NA	rs117846724
rs77832882	chr10:64479889	(C/A)	0.0556	-25197	1	1	C=C,T=A	7	NA	rs117846724
rs75349842	chr10:64470298	(T/C)	0.0556	-34788	1	1	C=T,T=C	4	NA	rs117846724
rs117795301	chr10:64464977	(C/T)	0.0556	-40109	1	1	C=C,T=T	7	NA	rs117846724
rs138899530	chr10:64463883	(C/T)	0.0556	-41203	1	1	C=C,T=T	6	NA	rs117846724
rs149102863	chr10:64462105	(A/G)	0.0556	-42981	1	1	C=A,T=G	6	NA	rs117846724
rs117491601	chr10:64552068	(G/C)	0.0556	46982	1	1	C=G,T=C	7	NA	rs117846724
rs7917418	chr10:64577689	(C/T)	0.0556	72603	1	1	C=C,T=T	4	NA	rs117846724
rs71022175	chr10:64578250	(-/AAGA)	0.0556	73164	1	1	C=-,T=AAGA	2b	NA	rs117846724
rs71508937	chr10:64578849	(A/T)	0.0556	73763	1	1	C=A,T=T	4	NA	rs117846724
rs1131665	chr11:613208	(T/C)	0.2626	0	1	1	T=T,C=C	4	missense	rs1131665
rs12422022	chr11:613192	(A/G)	0.2626	-16	1	1	T=A,C=G	2b	NA	rs1131665
rs1051390	chr11:613165	(G/C)	0.2626	-43	1	1	T=G,C=C	4	NA	rs1131665
rs11246213	chr11:612967	(A/G)	0.2626	-241	1	1	T=A,C=G	4	NA	rs1131665
rs10902178	chr11:612843	(T/G)	0.2626	-365	1	1	T=T,C=G	4	NA	rs1131665
rs59115876	chr11:613757	(A/G)	0.2626	549	1	1	T=A,C=G	2b	NA	rs1131665
rs12805435	chr11:612355	(T/C)	0.2626	-853	1	1	T=T,C=C	4	NA	rs1131665
rs1055382	chr11:612182	(T/C)	0.2626	-1026	1	1	T=T,C=C	4	NA	rs1131665
rs1061502	chr11:614318	(T/C)	0.2626	1110	1	1	T=T,C=C	1f	missense	rs1131665
rs702966	chr11:611919	(C/G)	0.2626	-1289	1	1	T=C,C=G	4	NA	rs1131665
rs12290989	chr11:615010	(G/T)	0.2626	1802	1	1	T=G,C=T	2b	NA	rs1131665
rs12272434	chr11:615011	(A/T)	0.2626	1803	1	1	T=A,C=T	2b	NA	rs1131665
rs35600572	chr11:617214	(A/G)	0.2626	4006	1	1	T=A,C=G	5	NA	rs1131665
rs34449380	chr11:617221	(T/G)	0.2626	4013	1	1	T=T,C=G	5	NA	rs1131665
rs112006329	chr11:617228	(G/A)	0.2626	4020	1	1	T=G,C=A	5	NA	rs1131665
rs61877856	chr11:617378	(C/T)	0.2626	4170	1	1	T=C,C=T	5	NA	rs1131665
rs61877857	chr11:617420	(A/G)	0.2626	4212	1	1	T=A,C=G	5	NA	rs1131665
rs34889521	chr11:617519	(A/G)	0.2626	4311	1	1	T=A,C=G	5	NA	rs1131665
rs7101726	chr11:599313	(T/C)	0.2626	-13895	1	1	T=T,C=C	6	NA	rs1131665
rs12272314	chr11:590648	(A/G)	0.2626	-22560	1	1	T=A,C=G	5	NA	rs1131665
rs35865896	chr11:584591	(A/G)	0.2626	-28617	1	1	T=A,C=G	5	NA	rs1131665
rs11231814	chr11:64309650	(T/C)	0.4545	0	1	1	T=T,C=C	5	NA	rs11231814
rs489574	chr11:65542739	(G/A)	0.3586	0	1	1	G=G,A=A	3a	NA	rs489574
rs565427	chr11:65532825	(G/A)	0.3586	-9914	1	1	G=G,A=A	6	NA	rs489574
rs620088	chr11:65508986	(G/A)	0.3586	-33753	1	1	G=G,A=A	5	NA	rs489574
rs1308020	chr11:65497558	(G/A)	0.3586	-45181	1	1	G=G,A=A	7	NA	rs489574
rs12422045	chr11:71154820	(G/A)	0.2929	0	1	1	G=G,A=A	7	NA	rs12422045
rs1044482	chr11:71155171	(C/T)	0.2929	351	1	1	G=C,A=T	5	synonymous,missense	rs12422045
rs11606033	chr11:71154204	(A/G)	0.2929	-616	1	1	G=A,A=G	6	NA	rs12422045
rs11603330	chr11:71153459	(C/A)	0.2929	-1361	1	1	G=C,A=A	5	NA	rs12422045
rs3750997	chr11:71158841	(A/C)	0.2929	4021	1	1	G=A,A=C	3a	NA	rs12422045
rs2852853	chr11:71150217	(C/T)	0.2929	-4603	1	1	G=C,A=T	7	NA	rs12422045
rs909217	chr11:71146577	(G/A)	0.2929	-8243	1	1	G=G,A=A	5	synonymous	rs12422045
rs12797951	chr11:71143266	(T/G)	0.2929	-11554	1	1	G=T,A=G	2b	NA	rs12422045
rs12419334	chr11:71139472	(T/C)	0.2929	-15348	1	1	G=T,A=C	7	NA	rs12422045
rs12419279	chr11:71139061	(T/A)	0.2929	-15759	1	1	G=T,A=A	6	NA	rs12422045
rs1981412	chr11:71138710	(T/C)	0.2929	-16110	1	1	G=T,A=C	6	NA	rs12422045
rs2510056	chr11:77963325	(T/G)	0.0354	0	1	1	T=T,G=G	5	NA	rs2510056
rs948018	chr11:82312014	(C/A)	0.3081	0	1	1	C=C,A=A	6	NA	rs948018
rs4944409	chr11:82312719	(C/T)	0.3081	705	1	1	C=C,A=T	5	NA	rs948018
rs11314844	chr11:82313068	(C/-)	0.3081	1054	1	1	C=C,A=-	.	NA	rs948018
rs1939605	chr11:82313947	(G/A)	0.3081	1933	1	1	C=G,A=A	7	NA	rs948018
rs1939607	chr11:82314441	(C/T)	0.3081	2427	1	1	C=C,A=T	7	NA	rs948018
rs1939608	chr11:82314574	(T/C)	0.3081	2560	1	1	C=T,A=C	6	NA	rs948018
rs12418409	chr11:82315369	(A/G)	0.3081	3355	1	1	C=A,A=G	6	NA	rs948018
rs12417168	chr11:82315406	(T/A)	0.3081	3392	1	1	C=T,A=A	6	NA	rs948018
rs12791874	chr11:82315459	(A/G)	0.3081	3445	1	1	C=A,A=G	6	NA	rs948018
rs67726793	chr11:82317034	(A/-)	0.3081	5020	1	1	C=A,A=-	.	NA	rs948018
rs1939599	chr11:82317852	(T/C)	0.3081	5838	1	1	C=T,A=C	7	NA	rs948018
rs11366054	chr11:82318215	(T/-)	0.3081	6201	1	1	C=T,A=-	6	NA	rs948018
rs5793027	chr11:82318667	(AA/-)	0.3081	6653	1	1	C=AA,A=-	.	NA	rs948018
rs1014118	chr11:82318949	(A/G)	0.3081	6935	1	1	C=A,A=G	6	NA	rs948018
rs7125712	chr11:82319406	(G/T)	0.3081	7392	1	1	C=G,A=T	6	NA	rs948018
rs10892286	chr11:118642085	(A/C)	0.2172	0	1	1	A=A,C=C	5	NA	rs10892286
rs10892287	chr11:118642999	(T/C)	0.2172	914	1	1	A=T,C=C	6	NA	rs10892286
rs10892288	chr11:118644694	(A/G)	0.2172	2609	1	1	A=A,C=G	5	NA	rs10892286
rs11217020	chr11:118639353	(G/A)	0.2172	-2732	1	1	A=G,C=A	6	NA	rs10892286
rs10892289	chr11:118646003	(C/T)	0.2172	3918	1	1	A=C,C=T	7	NA	rs10892286
rs10892283	chr11:118636980	(A/G)	0.2172	-5105	1	1	A=A,C=G	6	NA	rs10892286
rs11217019	chr11:118636343	(C/A)	0.2172	-5742	1	1	A=C,C=A	7	NA	rs10892286
rs56043232	chr11:118648373	(C/T)	0.2172	6288	1	1	A=C,C=T	6	NA	rs10892286
rs73003215	chr11:118649512	(G/A)	0.2172	7427	1	1	A=G,C=A	6	NA	rs10892286
rs10892290	chr11:118653503	(G/T)	0.2172	11418	1	1	A=G,C=T	7	NA	rs10892286
rs10892291	chr11:118653517	(C/T)	0.2172	11432	1	1	A=C,C=T	7	NA	rs10892286
rs10892292	chr11:118655340	(G/C)	0.2172	13255	1	1	A=G,C=C	6	NA	rs10892286
rs874621	chr11:118655645	(G/A)	0.2172	13560	1	1	A=G,C=A	6	NA	rs10892286
rs74676029	chr11:118628373	(C/T)	0.2172	-13712	1	1	A=C,C=T	5	NA	rs10892286
rs149943776	chr11:118660641	(AAAAAAC/-)	0.2172	18556	1	1	A=AAAAAAC,C=-	.	NA	rs10892286
rs3889239	chr11:118619960	(C/T)	0.2172	-22125	1	1	A=C,C=T	5	NA	rs10892286
rs2004781	chr11:118619253	(C/T)	0.2172	-22832	1	1	A=C,C=T	6	NA	rs10892286
rs2077579	chr11:118619047	(T/G)	0.2172	-23038	1	1	A=T,C=G	4	NA	rs10892286
rs1048024	chr11:118618776	(A/T)	0.2172	-23309	1	1	A=A,C=T	3a	NA	rs10892286
rs11217009	chr11:118615785	(C/T)	0.2172	-26300	1	1	A=C,C=T	7	NA	rs10892286
rs56758835	chr11:118615340	(G/A)	0.2172	-26745	1	1	A=G,C=A	5	NA	rs10892286
rs6589685	chr11:118612197	(T/C)	0.2172	-29888	1	1	A=T,C=C	7	NA	rs10892286
rs10892280	chr11:118611817	(C/T)	0.2172	-30268	1	1	A=C,C=T	4	NA	rs10892286
rs10892279	chr11:118611781	(G/A)	0.2172	-30304	1	1	A=G,C=A	4	NA	rs10892286
rs6589684	chr11:118610957	(G/A)	0.2172	-31128	1	1	A=G,C=A	5	NA	rs10892286
rs11826521	chr11:118610549	(G/T)	0.2172	-31536	1	1	A=G,C=T	5	NA	rs10892286
rs11217006	chr11:118609790	(G/A)	0.2172	-32295	1	1	A=G,C=A	6	NA	rs10892286
rs7945144	chr11:118608716	(A/G)	0.2172	-33369	1	1	A=A,C=G	5	NA	rs10892286
rs6581430	chr12:62160078	(T/C)	0.1364	0	1	1	T=T,C=C	7	NA	rs6581430
rs7301397	chr12:62130812	(G/A)	0.1364	-29266	1	1	T=G,C=A	5	NA	rs6581430
rs11285316	chr12:62115736	(A/-)	0.1364	-44342	1	1	T=A,C=-	.	NA	rs6581430
rs6581419	chr12:62115056	(G/A)	0.1364	-45022	1	1	T=G,C=A	7	NA	rs6581430
rs6581418	chr12:62112031	(T/C)	0.1364	-48047	1	1	T=T,C=C	5	NA	rs6581430
rs7957259	chr12:62110751	(G/A)	0.1364	-49327	1	1	T=G,C=A	7	NA	rs6581430
rs7954202	chr12:62110545	(G/A)	0.1364	-49533	1	1	T=G,C=A	7	NA	rs6581430
rs10784252	chr12:62109958	(G/A)	0.1364	-50120	1	1	T=G,C=A	7	NA	rs6581430
rs7488724	chr12:62108719	(G/A)	0.1364	-51359	1	1	T=G,C=A	5	NA	rs6581430
rs56022266	chr12:62106590	(TT/-)	0.1364	-53488	1	1	T=TT,C=-	.	NA	rs6581430
rs7137928	chr12:62106146	(C/T)	0.1364	-53932	1	1	T=C,C=T	6	NA	rs6581430
rs7398155	chr12:62104436	(T/C)	0.1364	-55642	1	1	T=T,C=C	7	NA	rs6581430
rs10747942	chr12:62102648	(T/C)	0.1364	-57430	1	1	T=T,C=C	7	NA	rs6581430
rs7297180	chr12:62099940	(C/T)	0.1364	-60138	1	1	T=C,C=T	6	NA	rs6581430
rs10877716	chr12:62098217	(C/T)	0.1364	-61861	1	1	T=C,C=T	6	NA	rs6581430
rs7303770	chr12:62096629	(C/T)	0.1364	-63449	1	1	T=C,C=T	6	NA	rs6581430
rs71083950	chr12:62096566	(AA/-)	0.1364	-63512	1	1	T=AA,C=-	.	NA	rs6581430
rs6581416	chr12:62094705	(T/A)	0.1364	-65373	1	1	T=T,C=A	7	NA	rs6581430
rs10877711	chr12:62090697	(C/T)	0.1364	-69381	1	1	T=C,C=T	6	NA	rs6581430
rs10747941	chr12:62088221	(C/T)	0.1364	-71857	1	1	T=C,C=T	7	NA	rs6581430
rs1506847	chr12:62081170	(A/T)	0.1364	-78908	1	1	T=A,C=T	6	NA	rs6581430
rs2102348	chr12:62076454	(C/T)	0.1364	-83624	1	1	T=C,C=T	7	NA	rs6581430
rs1395493	chr12:62074185	(G/A)	0.1364	-85893	1	1	T=G,C=A	6	NA	rs6581430
rs9919789	chr12:62073955	(T/A)	0.1364	-86123	1	1	T=T,C=A	6	NA	rs6581430
rs1995654	chr12:62072633	(G/A)	0.1364	-87445	1	1	T=G,C=A	5	NA	rs6581430
rs7316002	chr12:62067631	(G/T)	0.1364	-92447	1	1	T=G,C=T	6	NA	rs6581430
rs2360682	chr12:62065268	(T/G)	0.1364	-94810	1	1	T=T,C=G	6	NA	rs6581430
rs4495952	chr12:62064618	(T/C)	0.1364	-95460	1	1	T=T,C=C	7	NA	rs6581430
rs4587792	chr12:62064616	(G/C)	0.1364	-95462	1	1	T=G,C=C	7	NA	rs6581430
rs7306730	chr12:62063335	(T/C)	0.1364	-96743	1	1	T=T,C=C	7	NA	rs6581430
rs1506843	chr12:62059096	(T/C)	0.1364	-100982	1	1	T=T,C=C	7	NA	rs6581430
rs1911247	chr12:62056872	(T/C)	0.1364	-103206	1	1	T=T,C=C	7	NA	rs6581430
rs7135492	chr12:62056571	(T/G)	0.1364	-103507	1	1	T=T,C=G	7	NA	rs6581430
rs1354787	chr12:62049309	(C/T)	0.1364	-110769	1	1	T=C,C=T	6	NA	rs6581430
rs1876278	chr12:62046754	(A/G)	0.1364	-113324	1	1	T=A,C=G	7	NA	rs6581430
rs7136512	chr12:62044115	(T/C)	0.1364	-115963	1	1	T=T,C=C	6	NA	rs6581430
rs1395494	chr12:62043792	(A/G)	0.1364	-116286	1	1	T=A,C=G	6	NA	rs6581430
rs6581408	chr12:62040401	(C/T)	0.1364	-119677	1	1	T=C,C=T	7	NA	rs6581430
rs5798613	chr12:62039034	(-/T)	0.1364	-121044	1	1	T=-,C=T	6	NA	rs6581430
rs2174686	chr12:62035752	(T/G)	0.1364	-124326	1	1	T=T,C=G	6	NA	rs6581430
rs10747938	chr12:62035031	(T/A)	0.1364	-125047	1	1	T=T,C=A	7	NA	rs6581430
rs17630235	chr12:112591686	(G/A)	0.3586	0	1	1	G=G,A=A	5	NA	rs17630235
rs7325747	chr13:100029932	(C/T)	0.096	0	1	1	C=C,T=T	5	NA	rs7325747
rs9517701	chr13:100029540	(A/G)	0.096	-392	1	1	C=A,T=G	5	NA	rs7325747
rs2093642	chr13:100031630	(C/T)	0.096	1698	1	1	C=C,T=T	2b	NA	rs7325747
rs912129	chr13:100033652	(A/G)	0.096	3720	1	1	C=G,T=A	4	NA	rs7325747
rs4772190	chr13:100034116	(A/G)	0.096	4184	1	1	C=G,T=A	5	NA	rs7325747
rs1977254	chr13:100034520	(C/G)	0.096	4588	1	1	C=G,T=C	6	NA	rs7325747
rs1977253	chr13:100034528	(A/G)	0.096	4596	1	1	C=G,T=A	7	NA	rs7325747
rs66626478	chr13:100035607	(-/A)	0.096	5675	1	1	C=A,T=-	4	NA	rs7325747
rs7332161	chr13:100023469	(G/A)	0.096	-6463	1	1	C=G,T=A	4	NA	rs7325747
rs4636771	chr13:100021518	(T/G)	0.096	-8414	1	1	C=G,T=T	6	NA	rs7325747
rs7318947	chr13:100020212	(G/A)	0.096	-9720	1	1	C=G,T=A	3a	NA	rs7325747
rs9554586	chr13:100040239	(A/G)	0.096	10307	1	1	C=A,T=G	4	NA	rs7325747
rs9557209	chr13:100041211	(G/A)	0.096	11279	1	1	C=G,T=A	5	NA	rs7325747
rs9513607	chr13:100041464	(A/G)	0.096	11532	1	1	C=G,T=A	7	NA	rs7325747
rs7335046	chr13:100041738	(G/C)	0.096	11806	1	1	C=C,T=G	5	NA	rs7325747
rs7982347	chr13:100042875	(C/T)	0.096	12943	1	1	C=T,T=C	5	NA	rs7325747
rs11387837	chr13:100043549	(-/T)	0.096	13617	1	1	C=T,T=-	5	NA	rs7325747
rs72651024	chr13:100043997	(A/G)	0.096	14065	1	1	C=A,T=G	6	NA	rs7325747
rs9517698	chr13:100014546	(A/G)	0.096	-15386	1	1	C=A,T=G	5	NA	rs7325747
rs9513608	chr13:100052715	(C/T)	0.096	22783	1	1	C=C,T=T	7	NA	rs7325747
rs727263	chr13:100004108	(G/A)	0.096	-25824	1	1	C=G,T=A	2b	NA	rs7325747
rs7999077	chr13:100058121	(C/T)	0.096	28189	1	1	C=C,T=T	5	NA	rs7325747
rs7982416	chr13:100058668	(A/G)	0.096	28736	1	1	C=A,T=G	7	NA	rs7325747
rs2015346	chr13:100060564	(T/C)	0.096	30632	1	1	C=C,T=T	5	NA	rs7325747
rs2015349	chr13:100060582	(T/C)	0.096	30650	1	1	C=C,T=T	5	NA	rs7325747
rs9517707	chr13:100060892	(G/A)	0.096	30960	1	1	C=A,T=G	5	NA	rs7325747
rs4238216	chr13:100064970	(C/T)	0.096	35038	1	1	C=T,T=C	4	NA	rs7325747
rs4421856	chr13:100065047	(A/G)	0.096	35115	1	1	C=G,T=A	2b	NA	rs7325747
rs4772189	chr13:99994573	(T/C)	0.096	-35359	1	1	C=C,T=T	6	NA	rs7325747
rs9557215	chr13:100065618	(T/A)	0.096	35686	1	1	C=T,T=A	5	NA	rs7325747
rs4772197	chr13:100065914	(T/G)	0.096	35982	1	1	C=G,T=T	2b	NA	rs7325747
rs3887082	chr13:100066121	(C/T)	0.096	36189	1	1	C=C,T=T	4	NA	rs7325747
rs2390239	chr13:99993720	(G/T)	0.096	-36212	1	1	C=G,T=T	7	NA	rs7325747
rs4772198	chr13:100067092	(G/C)	0.096	37160	1	1	C=C,T=G	3a	NA	rs7325747
rs4772199	chr13:100067446	(T/G)	0.096	37514	1	1	C=G,T=T	4	NA	rs7325747
rs2004229	chr13:99990554	(C/T)	0.096	-39378	1	1	C=C,T=T	6	NA	rs7325747
rs9517693	chr13:99990049	(G/A)	0.096	-39883	1	1	C=G,T=A	5	NA	rs7325747
rs913464	chr13:99989989	(A/G)	0.096	-39943	1	1	C=G,T=A	7	NA	rs7325747
rs59186511	chr13:99986238	(C/T)	0.096	-43694	1	1	C=C,T=T	7	NA	rs7325747
rs3825426	chr13:99979072	(C/G)	0.096	-50860	1	1	C=G,T=C	6	NA	rs7325747
rs9517687	chr13:99978567	(G/A)	0.096	-51365	1	1	C=G,T=A	3a	NA	rs7325747
rs9557199	chr13:99969506	(C/T)	0.096	-60426	1	1	C=T,T=C	7	NA	rs7325747
rs9517680	chr13:99966077	(A/C)	0.096	-63855	1	1	C=A,T=C	4	NA	rs7325747
rs1998475	chr13:99964375	(G/A)	0.096	-65557	1	1	C=A,T=G	3a	NA	rs7325747
rs9554581	chr13:99962892	(C/T)	0.096	-67040	1	1	C=C,T=T	4	NA	rs7325747
rs9517678	chr13:99961059	(T/C)	0.096	-68873	1	1	C=T,T=C	5	NA	rs7325747
rs72649510	chr13:99957621	(C/T)	0.096	-72311	1	1	C=C,T=T	4	NA	rs7325747
rs9517676	chr13:99949378	(A/G)	0.096	-80554	1	1	C=A,T=G	5	NA	rs7325747
rs2230341	chr13:99947261	(C/T)	0.096	-82671	1	1	C=C,T=T	4	NA	rs7325747
rs72648100	chr13:99943336	(T/A)	0.096	-86596	1	1	C=T,T=A	4	NA	rs7325747
rs9517672	chr13:99938906	(C/T)	0.096	-91026	1	1	C=C,T=T	6	NA	rs7325747
rs9513589	chr13:99938794	(A/G)	0.096	-91138	1	1	C=A,T=G	7	NA	rs7325747
rs9517669	chr13:99927356	(G/A)	0.096	-102576	1	1	C=G,T=A	4	NA	rs7325747
rs9300536	chr13:99925464	(T/C)	0.096	-104468	1	1	C=C,T=T	5	NA	rs7325747
rs9517668	chr13:99923840	(T/A)	0.096	-106092	1	1	C=A,T=T	3a	NA	rs7325747
rs7994398	chr13:99918150	(G/A)	0.096	-111782	1	1	C=A,T=G	4	NA	rs7325747
rs9517667	chr13:99915135	(G/A)	0.096	-114797	1	1	C=G,T=A	6	NA	rs7325747
rs1927726	chr13:99912883	(G/A)	0.096	-117049	1	1	C=A,T=G	5	NA	rs7325747
rs3759444	chr13:99910263	(C/T)	0.096	-119669	1	1	C=C,T=T	7	NA	rs7325747
rs7322759	chr13:99909678	(C/G)	0.096	-120254	1	1	C=C,T=G	5	NA	rs7325747
rs9557185	chr13:99895107	(C/T)	0.096	-134825	1	1	C=C,T=T	7	NA	rs7325747
rs9517658	chr13:99894573	(C/T)	0.096	-135359	1	1	C=C,T=T	6	NA	rs7325747
rs9557179	chr13:99876165	(A/G)	0.096	-153767	1	1	C=A,T=G	5	NA	rs7325747
rs752820	chr13:99870112	(C/T)	0.096	-159820	1	1	C=C,T=T	5	NA	rs7325747
rs72648069	chr13:99858263	(C/T)	0.096	-171669	1	1	C=C,T=T	5	NA	rs7325747
rs3825427	chr13:99848971	(C/A)	0.096	-180961	1	1	C=C,T=A	4	NA	rs7325747
rs12428348	chr13:99845550	(C/T)	0.096	-184382	1	1	C=C,T=T	5	NA	rs7325747
rs9517641	chr13:99844713	(T/A)	0.096	-185219	1	1	C=T,T=A	5	NA	rs7325747
rs9517640	chr13:99844712	(T/A)	0.096	-185220	1	1	C=T,T=A	5	NA	rs7325747
rs9517633	chr13:99836821	(T/C)	0.096	-193111	1	1	C=T,T=C	6	NA	rs7325747
rs9517628	chr13:99827669	(T/C)	0.096	-202263	1	1	C=T,T=C	5	NA	rs7325747
rs149780557	chr13:99825776	(-/CTGTCTCA)	0.096	-204156	1	1	C=-,T=CTGTCTCA	7	NA	rs7325747
rs9513575	chr13:99825447	(G/A)	0.096	-204485	1	1	C=G,T=A	5	NA	rs7325747
rs9517627	chr13:99823677	(A/T)	0.096	-206255	1	1	C=A,T=T	6	NA	rs7325747
rs9554560	chr13:99823062	(T/G)	0.096	-206870	1	1	C=T,T=G	6	NA	rs7325747
rs9557172	chr13:99821429	(G/A)	0.096	-208503	1	1	C=G,T=A	7	NA	rs7325747
rs911263	chr14:68753593	(C/T)	0.303	0	1	1	C=C,T=T	4	NA	rs911263
rs2208397	chr14:68753287	(T/G)	0.303	-306	1	1	C=T,T=G	7	NA	rs911263
rs2104047	chr14:68754417	(T/C)	0.303	824	1	1	C=T,T=C	6	NA	rs911263
rs8008961	chr14:68752643	(C/T)	0.303	-950	1	1	C=T,T=C	2b	NA	rs911263
rs1885013	chr14:68754695	(G/A)	0.303	1102	1	1	C=G,T=A	5	NA	rs911263
rs3784099	chr14:68749927	(G/A)	0.303	-3666	1	1	C=A,T=G	3a	NA	rs911263
rs1950897	chr14:68760141	(C/T)	0.303	6548	1	1	C=C,T=T	4	NA	rs911263
rs11629434	chr14:73250680	(G/T)	0.1616	0	1	1	G=G,T=T	5	NA	rs11629434
rs12435078	chr14:73249806	(C/T)	0.1616	-874	1	1	G=C,T=T	5	NA	rs11629434
rs12148050	chr14:103263788	(A/G)	0.3788	0	1	1	A=A,G=G	5	NA	rs12148050
rs8022180	chr14:103263020	(G/A)	0.3788	-768	1	1	A=G,G=A	4	NA	rs12148050
rs12436181	chr14:103265366	(T/C)	0.3788	1578	1	1	A=T,G=C	4	NA	rs12148050
rs62008982	chr14:103261735	(A/G)	0.3788	-2053	1	1	A=A,G=G	4	NA	rs12148050
rs12147246	chr14:103265844	(A/G)	0.3788	2056	1	1	A=A,G=G	5	NA	rs12148050
rs12432777	chr14:103261300	(T/C)	0.3788	-2488	1	1	A=T,G=C	6	NA	rs12148050
rs11624345	chr14:103266382	(G/A)	0.3788	2594	1	1	A=G,G=A	4	NA	rs12148050
rs35022220	chr14:103268385	(G/A)	0.3788	4597	1	1	A=G,G=A	7	NA	rs12148050
rs35919282	chr14:103268411	(G/T)	0.3788	4623	1	1	A=G,G=T	7	NA	rs12148050
rs9783665	chr14:103271158	(T/A)	0.3788	7370	1	1	A=T,G=A	6	NA	rs12148050
rs4145824	chr14:103271600	(G/A)	0.3788	7812	1	1	A=G,G=A	3a	NA	rs12148050
rs8023164	chr14:103272025	(G/A)	0.3788	8237	1	1	A=G,G=A	2b	NA	rs12148050
rs8003237	chr14:103272177	(G/A)	0.3788	8389	1	1	A=G,G=A	4	NA	rs12148050
rs8009520	chr14:103273455	(G/A)	0.3788	9667	1	1	A=G,G=A	5	NA	rs12148050
rs2015407	chr14:103274547	(A/G)	0.3788	10759	1	1	A=A,G=G	4	NA	rs12148050
rs11160700	chr14:103275970	(T/C)	0.3788	12182	1	1	A=T,G=C	7	NA	rs12148050
rs8006649	chr14:103276855	(A/G)	0.3788	13067	1	1	A=A,G=G	4	NA	rs12148050
rs66552230	chr14:103278014	(G/A)	0.3788	14226	1	1	A=G,G=A	3a	NA	rs12148050
rs6492983	chr15:41436049	(T/G)	0.3586	0	1	1	T=T,G=G	6	NA	rs6492983
rs8033435	chr15:41436479	(C/T)	0.3586	430	1	1	T=C,G=T	6	NA	rs6492983
rs113070236	chr15:41436875	(G/T)	0.3586	826	1	1	T=G,G=T	6	NA	rs6492983
rs11855797	chr15:41434679	(C/T)	0.3586	-1370	1	1	T=C,G=T	5	NA	rs6492983
rs7180853	chr15:41437606	(T/C)	0.3586	1557	1	1	T=T,G=C	6	NA	rs6492983
rs28828670	chr15:41434041	(A/C)	0.3586	-2008	1	1	T=A,G=C	7	NA	rs6492983
rs2928157	chr15:41433695	(C/T)	0.3586	-2354	1	1	T=C,G=T	7	NA	rs6492983
rs2928156	chr15:41433678	(A/G)	0.3586	-2371	1	1	T=A,G=G	6	NA	rs6492983
rs61473503	chr15:41439335	(-/T)	0.3586	3286	1	1	T=-,G=T	7	NA	rs6492983
rs6492985	chr15:41440691	(T/C)	0.3586	4642	1	1	T=T,G=C	6	NA	rs6492983
rs8027932	chr15:41440958	(T/C)	0.3586	4909	1	1	T=T,G=C	7	NA	rs6492983
rs691672	chr15:41444438	(A/C)	0.3586	8389	1	1	T=A,G=C	7	NA	rs6492983
rs561301	chr15:41444723	(C/T)	0.3586	8674	1	1	T=C,G=T	5	NA	rs6492983
rs692195	chr15:41444894	(G/C)	0.3586	8845	1	1	T=G,G=C	6	NA	rs6492983
rs9888710	chr15:41446153	(G/C)	0.3586	10104	1	1	T=G,G=C	7	NA	rs6492983
rs692511	chr15:41446252	(A/C)	0.3586	10203	1	1	T=A,G=C	5	NA	rs6492983
rs9888718	chr15:41446254	(T/G)	0.3586	10205	1	1	T=T,G=G	5	NA	rs6492983
rs28516683	chr15:41446645	(A/G)	0.3586	10596	1	1	T=A,G=G	5	NA	rs6492983
rs28409432	chr15:41447454	(G/A)	0.3586	11405	1	1	T=G,G=A	5	NA	rs6492983
rs2467298	chr15:41448423	(T/C)	0.3586	12374	1	1	T=T,G=C	6	NA	rs6492983
rs8032195	chr15:41448790	(G/A)	0.3586	12741	1	1	T=G,G=A	7	NA	rs6492983
rs13329537	chr15:41449211	(C/G)	0.3586	13162	1	1	T=C,G=G	3a	NA	rs6492983
rs28497404	chr15:41449510	(A/C)	0.3586	13461	1	1	T=A,G=C	5	NA	rs6492983
rs72737758	chr15:41449778	(C/T)	0.3586	13729	1	1	T=C,G=T	7	NA	rs6492983
rs7173841	chr15:41450687	(T/C)	0.3586	14638	1	1	T=T,G=C	6	NA	rs6492983
rs201556895	chr15:41451579	(-/G)	0.3586	15530	1	1	T=-,G=G	6	NA	rs6492983
rs7180494	chr15:41451841	(T/C)	0.3586	15792	1	1	T=T,G=C	6	NA	rs6492983
rs7179966	chr15:41452333	(A/G)	0.3586	16284	1	1	T=A,G=G	7	NA	rs6492983
rs692153	chr15:41452681	(G/A)	0.3586	16632	1	1	T=G,G=A	7	NA	rs6492983
rs576336	chr15:41452771	(C/T)	0.3586	16722	1	1	T=C,G=T	6	NA	rs6492983
rs1378942	chr15:75077367	(C/A)	0.3182	0	1	1	C=C,A=A	1f	NA	rs1378942
rs1378941	chr15:75080150	(C/A)	0.3182	2783	1	1	C=C,A=A	2b	NA	rs1378942
rs2168518	chr15:75081078	(G/A)	0.3182	3711	1	1	C=G,A=A	4	NA	rs1378942
rs3784789	chr15:75082552	(C/G)	0.3182	5185	1	1	C=C,A=G	2a	NA	rs1378942
rs1378940	chr15:75083494	(C/A)	0.3182	6127	1	1	C=C,A=A	6	NA	rs1378942
rs12905199	chr15:75070196	(A/G)	0.3182	-7171	1	1	C=A,A=G	4	NA	rs1378942
rs4886410	chr15:75065644	(G/C)	0.3182	-11723	1	1	C=G,A=C	5	NA	rs1378942
rs12898997	chr15:75090349	(C/T)	0.3182	12982	1	1	C=C,A=T	4	NA	rs1378942
rs35206230	chr15:75097780	(C/T)	0.3182	20413	1	1	C=C,A=T	6	NA	rs1378942
rs34862454	chr15:75101530	(C/T)	0.3182	24163	1	1	C=C,A=T	4	NA	rs1378942
rs12591513	chr15:75102714	(G/A)	0.3182	25347	1	1	C=G,A=A	5	NA	rs1378942
rs12594062	chr15:75102851	(T/C)	0.3182	25484	1	1	C=T,A=C	6	NA	rs1378942
rs11630478	chr15:75102923	(G/T)	0.3182	25556	1	1	C=G,A=T	7	NA	rs1378942
rs7500321	chr16:28977020	(G/A)	0.2778	0	1	1	G=G,A=A	6	NA	rs7500321
rs11643297	chr16:28973268	(A/G)	0.2778	-3752	1	1	G=A,A=G	7	NA	rs7500321
rs8058578	chr16:30726248	(C/T)	0.197	0	1	1	C=C,T=T	6	NA	rs8058578
rs7204278	chr16:30730274	(A/G)	0.197	4026	1	1	C=A,T=G	7	NA	rs8058578
rs4616297	chr16:30730679	(G/A)	0.197	4431	1	1	C=G,T=A	6	NA	rs8058578
rs7197770	chr16:30715908	(T/C)	0.197	-10340	1	1	C=T,T=C	7	NA	rs8058578
rs11319708	chr16:30715217	(A/-)	0.197	-11031	1	1	C=A,T=-	.	NA	rs8058578
rs67456513	chr16:30714828	(A/T)	0.197	-11420	1	1	C=A,T=T	6	NA	rs8058578
rs35969813	chr16:30714417	(T/C)	0.197	-11831	1	1	C=T,T=C	5	NA	rs8058578
rs2289442	chr16:30739919	(T/C)	0.197	13671	1	1	C=T,T=C	6	NA	rs8058578
rs9928572	chr16:30743522	(C/T)	0.197	17274	1	1	C=T,T=C	6	NA	rs8058578
rs6565197	chr16:30706477	(T/C)	0.197	-19771	1	1	C=T,T=C	5	NA	rs8058578
rs7198250	chr16:30746822	(C/A)	0.197	20574	1	1	C=C,T=A	6	NA	rs8058578
rs6565201	chr16:30747191	(C/T)	0.197	20943	1	1	C=C,T=T	7	NA	rs8058578
rs8058928	chr16:30704312	(T/G)	0.197	-21936	1	1	C=T,T=G	6	NA	rs8058578
rs7187359	chr16:30703155	(G/A)	0.197	-23093	1	1	C=G,T=A	1f	NA	rs8058578
rs13338946	chr16:30700858	(T/C)	0.197	-25390	1	1	C=T,T=C	6	NA	rs8058578
rs11862859	chr16:30757274	(G/A)	0.197	31026	1	1	C=G,T=A	7	NA	rs8058578
rs8048448	chr16:30692208	(T/C)	0.197	-34040	1	1	C=T,T=C	6	NA	rs8058578
rs8055661	chr16:30688584	(C/T)	0.197	-37664	1	1	C=C,T=T	7	NA	rs8058578
rs8055315	chr16:30688412	(C/T)	0.197	-37836	1	1	C=C,T=T	7	NA	rs8058578
rs71374033	chr16:30764361	(-/T)	0.197	38113	1	1	C=T,T=-	7	NA	rs8058578
rs8051050	chr16:30687909	(A/G)	0.197	-38339	1	1	C=A,T=G	5	NA	rs8058578
rs35446957	chr16:30772004	(AA/-)	0.197	45756	1	1	C=AA,T=-	4	NA	rs8058578
rs3812999	chr16:30773605	(G/T)	0.197	47357	1	1	C=G,T=T	1a	NA	rs8058578
rs67128646	chr16:30672097	(A/C)	0.197	-54151	1	1	C=A,T=C	4	NA	rs8058578
rs35629860	chr16:30671532	(G/A)	0.197	-54716	1	1	C=G,T=A	1f	NA	rs8058578
rs3747481	chr16:30666367	(C/T)	0.197	-59881	1	1	C=C,T=T	1f	missense	rs8058578
rs3747486	chr16:30786927	(C/T)	0.197	60679	1	1	C=C,T=T	2b	NA	rs8058578
rs146796144	chr16:30787697	(GTG/-)	0.197	61449	1	1	C=GTG,T=-	.	NA	rs8058578
rs2550333	chr16:58267472	(G/T)	0.1717	0	1	1	G=G,T=T	6	NA	rs2550333
rs1019546	chr16:58268981	(G/A)	0.1717	1509	1	1	G=G,T=A	5	NA	rs2550333
rs11117433	chr16:86019516	(G/C)	0.2424	0	1	1	G=G,C=C	4	NA	rs11117433
rs17445836	chr16:86017663	(G/A)	0.2424	-1853	1	1	G=G,C=A	5	NA	rs11117433
rs4252665	chr17:37885383	(C/T)	0.0253	0	1	1	C=C,T=T	5	NA	rs4252665
rs139233737	chr17:37887636	(-/T)	0.0253	2253	1	1	C=-,T=T	5	NA	rs4252665
rs112535478	chr17:37888034	(A/G)	0.0253	2651	1	1	C=A,T=G	7	NA	rs4252665
rs111904390	chr17:37888516	(G/T)	0.0253	3133	1	1	C=G,T=T	5	NA	rs4252665
rs112585477	chr17:37891654	(G/A)	0.0253	6271	1	1	C=G,T=A	7	NA	rs4252665
rs112327574	chr17:37893663	(C/G)	0.0253	8280	1	1	C=C,T=G	2a	NA	rs4252665
rs9896940	chr17:37895975	(A/G)	0.0253	10592	1	1	C=A,T=G	2b	NA	rs4252665
rs113903339	chr17:37898047	(C/T)	0.0253	12664	1	1	C=C,T=T	7	NA	rs4252665
rs11332137	chr17:37903880	(A/-)	0.0253	18497	1	1	C=A,T=-	.	NA	rs4252665
rs9910678	chr17:37904211	(T/C)	0.0253	18828	1	1	C=T,T=C	4	NA	rs4252665
rs75933089	chr17:37904449	(G/T)	0.0253	19066	1	1	C=G,T=T	4	NA	rs4252665
rs78365632	chr17:37906916	(G/A)	0.0253	21533	1	1	C=G,T=A	4	NA	rs4252665
rs9891131	chr17:37911521	(A/G)	0.0253	26138	1	1	C=A,T=G	4	NA	rs4252665
rs77013147	chr17:37912268	(T/C)	0.0253	26885	1	1	C=T,T=C	4	NA	rs4252665
.	chr17:37917826	(C/T)	0.0253	32443	1	1	C=C,T=T	.	.	rs4252665
rs9909432	chr17:37918106	(T/C)	0.0253	32723	1	1	C=T,T=C	6	NA	rs4252665
rs67571561	chr17:37920847	(T/C)	0.0253	35464	1	1	C=T,T=C	6	NA	rs4252665
rs112876941	chr17:37922804	(A/T)	0.0253	37421	1	1	C=A,T=T	5	NA	rs4252665
rs112771360	chr17:37923771	(A/G)	0.0253	38388	1	1	C=A,T=G	4	NA	rs4252665
rs34758895	chr17:37925468	(C/T)	0.0253	40085	1	1	C=C,T=T	6	NA	rs4252665
rs9894370	chr17:37926004	(G/C)	0.0253	40621	1	1	C=G,T=C	7	NA	rs4252665
rs8072612	chr17:37927120	(A/G)	0.0253	41737	1	1	C=A,T=G	5	NA	rs4252665
rs71369788	chr17:37927145	(G/A)	0.0253	41762	1	1	C=G,T=A	7	NA	rs4252665
rs9652838	chr17:37929248	(T/C)	0.0253	43865	1	1	C=T,T=C	5	NA	rs4252665
rs9652840	chr17:37929428	(A/T)	0.0253	44045	1	1	C=A,T=T	4	NA	rs4252665
rs77925972	chr17:37930210	(T/C)	0.0253	44827	1	1	C=T,T=C	5	NA	rs4252665
rs7217133	chr17:37930262	(T/A)	0.0253	44879	1	1	C=T,T=A	5	NA	rs4252665
rs113730542	chr17:37930421	(C/G)	0.0253	45038	1	1	C=C,T=G	4	NA	rs4252665
rs2313429	chr17:37930659	(A/G)	0.0253	45276	1	1	C=A,T=G	4	NA	rs4252665
rs7503018	chr17:37931220	(A/G)	0.0253	45837	1	1	C=A,T=G	5	NA	rs4252665
rs9913596	chr17:37932063	(G/A)	0.0253	46680	1	1	C=G,T=A	6	NA	rs4252665
rs9894898	chr17:37932221	(T/C)	0.0253	46838	1	1	C=T,T=C	5	NA	rs4252665
rs9901483	chr17:37932774	(T/A)	0.0253	47391	1	1	C=T,T=A	2b	NA	rs4252665
rs113370572	chr17:37933468	(T/C)	0.0253	48085	1	1	C=T,T=C	5	NA	rs4252665
rs12709364	chr17:37933823	(A/G)	0.0253	48440	1	1	C=A,T=G	5	NA	rs4252665
rs7224641	chr17:37934911	(T/C)	0.0253	49528	1	1	C=T,T=C	5	NA	rs4252665
rs13380871	chr17:37936249	(T/C)	0.0253	50866	1	1	C=T,T=C	7	NA	rs4252665
rs35506518	chr17:37938094	(T/C)	0.0253	52711	1	1	C=T,T=C	5	NA	rs4252665
rs67605703	chr17:37938497	(T/C)	0.0253	53114	1	1	C=T,T=C	5	NA	rs4252665
rs34016964	chr17:37938977	(G/T)	0.0253	53594	1	1	C=G,T=T	4	NA	rs4252665
rs9909365	chr17:37939959	(A/G)	0.0253	54576	1	1	C=A,T=G	5	NA	rs4252665
rs113812449	chr17:37940168	(T/C)	0.0253	54785	1	1	C=T,T=C	7	NA	rs4252665
rs1510475	chr17:37941380	(A/C)	0.0253	55997	1	1	C=A,T=C	7	NA	rs4252665
rs112345383	chr17:37942018	(C/T)	0.0253	56635	1	1	C=C,T=T	7	NA	rs4252665
rs34599546	chr17:37942972	(C/T)	0.0253	57589	1	1	C=C,T=T	7	NA	rs4252665
rs111862642	chr17:37942984	(C/G)	0.0253	57601	1	1	C=C,T=G	6	NA	rs4252665
rs9911634	chr17:37943731	(C/A)	0.0253	58348	1	1	C=C,T=A	6	NA	rs4252665
rs9911669	chr17:37943767	(C/G)	0.0253	58384	1	1	C=C,T=G	6	NA	rs4252665
rs9911688	chr17:37943801	(C/T)	0.0253	58418	1	1	C=C,T=T	7	NA	rs4252665
rs34291217	chr17:37944411	(C/A)	0.0253	59028	1	1	C=C,T=A	5	NA	rs4252665
rs35088469	chr17:37944482	(C/T)	0.0253	59099	1	1	C=C,T=T	3a	NA	rs4252665
rs112301322	chr17:37944519	(C/G)	0.0253	59136	1	1	C=C,T=G	3a	missense	rs4252665
rs112771646	chr17:37945709	(A/C)	0.0253	60326	1	1	C=A,T=C	6	NA	rs4252665
rs9913795	chr17:37945841	(C/T)	0.0253	60458	1	1	C=C,T=T	7	NA	rs4252665
rs9914516	chr17:37946125	(C/T)	0.0253	60742	1	1	C=C,T=T	7	NA	rs4252665
rs9913044	chr17:37946228	(G/A)	0.0253	60845	1	1	C=G,T=A	7	NA	rs4252665
rs71355416	chr17:37946601	(T/-)	0.0253	61218	1	1	C=T,T=-	.	NA	rs4252665
rs35030093	chr17:37946972	(-/T)	0.0253	61589	1	1	C=-,T=T	6	NA	rs4252665
rs35352075	chr17:37949791	(T/C)	0.0253	64408	1	1	C=T,T=C	3a	NA	rs4252665
rs35105110	chr17:37950422	(G/A)	0.0253	65039	1	1	C=G,T=A	4	NA	rs4252665
rs35938199	chr17:37950813	(C/T)	0.0253	65430	1	1	C=C,T=T	4	NA	rs4252665
rs12938749	chr17:37951848	(C/T)	0.0253	66465	1	1	C=C,T=T	6	NA	rs4252665
rs56928975	chr17:37952032	(A/G)	0.0253	66649	1	1	C=A,T=G	7	NA	rs4252665
rs113159227	chr17:37952092	(G/A)	0.0253	66709	1	1	C=G,T=A	6	NA	rs4252665
rs73302152	chr17:37952351	(G/C)	0.0253	66968	1	1	C=G,T=C	5	NA	rs4252665
rs75148376	chr17:37952509	(C/T)	0.0253	67126	1	1	C=C,T=T	7	NA	rs4252665
rs113369293	chr17:37952655	(C/T)	0.0253	67272	1	1	C=C,T=T	5	NA	rs4252665
rs13313561	chr17:37954451	(G/C)	0.0253	69068	1	1	C=G,T=C	6	NA	rs4252665
rs34137841	chr17:37954533	(G/-)	0.0253	69150	1	1	C=G,T=-	.	NA	rs4252665
rs9899345	chr17:37954758	(G/A)	0.0253	69375	1	1	C=G,T=A	6	NA	rs4252665
rs34516015	chr17:37954798	(T/A)	0.0253	69415	1	1	C=T,T=A	7	NA	rs4252665
rs34876670	chr17:37954800	(T/C)	0.0253	69417	1	1	C=T,T=C	7	NA	rs4252665
rs9907988	chr17:37954883	(T/C)	0.0253	69500	1	1	C=T,T=C	6	NA	rs4252665
rs34344462	chr17:37955194	(A/G)	0.0253	69811	1	1	C=A,T=G	5	NA	rs4252665
rs13313564	chr17:37955555	(G/A)	0.0253	70172	1	1	C=G,T=A	6	NA	rs4252665
rs13313573	chr17:37955818	(G/T)	0.0253	70435	1	1	C=G,T=T	5	NA	rs4252665
rs12937330	chr17:37957317	(C/A)	0.0253	71934	1	1	C=C,T=A	4	NA	rs4252665
rs34988504	chr17:37957632	(C/T)	0.0253	72249	1	1	C=C,T=T	3a	NA	rs4252665
rs36097841	chr17:37958113	(G/A)	0.0253	72730	1	1	C=G,T=A	7	NA	rs4252665
rs7211998	chr17:37959789	(A/G)	0.0253	74406	1	1	C=A,T=G	7	NA	rs4252665
rs113064843	chr17:37960422	(T/C)	0.0253	75039	1	1	C=T,T=C	6	NA	rs4252665
rs9894680	chr17:37962237	(T/C)	0.0253	76854	1	1	C=T,T=C	6	NA	rs4252665
rs9914302	chr17:37962408	(G/A)	0.0253	77025	1	1	C=G,T=A	7	NA	rs4252665
rs79989390	chr17:37962845	(G/A)	0.0253	77462	1	1	C=G,T=A	7	NA	rs4252665
rs77232433	chr17:37962846	(C/T)	0.0253	77463	1	1	C=C,T=T	7	NA	rs4252665
rs9901617	chr17:37964176	(G/C)	0.0253	78793	1	1	C=G,T=C	7	NA	rs4252665
rs4337325	chr17:37964436	(C/T)	0.0253	79053	1	1	C=C,T=T	5	NA	rs4252665
rs28580691	chr17:37965567	(T/C)	0.0253	80184	1	1	C=T,T=C	4	NA	rs4252665
rs9892781	chr17:37967438	(T/C)	0.0253	82055	1	1	C=T,T=C	7	NA	rs4252665
rs9914757	chr17:37967562	(A/G)	0.0253	82179	1	1	C=A,T=G	6	NA	rs4252665
rs67135646	chr17:37967872	(C/G)	0.0253	82489	1	1	C=C,T=G	7	NA	rs4252665
rs112238900	chr17:37968495	(C/T)	0.0253	83112	1	1	C=C,T=T	7	NA	rs4252665
.	chr17:37969371	(A/G)	0.0253	83988	1	1	C=A,T=G	.	.	rs4252665
rs113115305	chr17:37970687	(A/C)	0.0253	85304	1	1	C=A,T=C	5	NA	rs4252665
rs12952146	chr17:37970903	(C/T)	0.0253	85520	1	1	C=C,T=T	3a	NA	rs4252665
rs112412105	chr17:37971636	(A/G)	0.0253	86253	1	1	C=A,T=G	3a	NA	rs4252665
rs9898031	chr17:37972648	(C/G)	0.0253	87265	1	1	C=C,T=G	5	NA	rs4252665
rs9902621	chr17:37973011	(G/A)	0.0253	87628	1	1	C=G,T=A	7	NA	rs4252665
rs9913957	chr17:37974499	(A/G)	0.0253	89116	1	1	C=A,T=G	5	NA	rs4252665
rs58075375	chr17:37975593	(C/T)	0.0253	90210	1	1	C=C,T=T	4	NA	rs4252665
rs34053394	chr17:37975661	(A/G)	0.0253	90278	1	1	C=A,T=G	4	NA	rs4252665
rs112743130	chr17:37975856	(G/C)	0.0253	90473	1	1	C=G,T=C	4	NA	rs4252665
rs9901917	chr17:37976206	(G/C)	0.0253	90823	1	1	C=G,T=C	7	NA	rs4252665
rs9904834	chr17:37976501	(A/G)	0.0253	91118	1	1	C=A,T=G	5	NA	rs4252665
rs9904277	chr17:37976599	(C/T)	0.0253	91216	1	1	C=C,T=T	6	NA	rs4252665
rs9911069	chr17:37976602	(T/C)	0.0253	91219	1	1	C=T,T=C	7	NA	rs4252665
rs9908983	chr17:37976927	(G/A)	0.0253	91544	1	1	C=G,T=A	4	NA	rs4252665
rs8076347	chr17:37977541	(G/T)	0.0253	92158	1	1	C=G,T=T	5	NA	rs4252665
rs8067523	chr17:37977814	(T/C)	0.0253	92431	1	1	C=T,T=C	5	NA	rs4252665
rs111907649	chr17:37979125	(G/A)	0.0253	93742	1	1	C=G,T=A	7	NA	rs4252665
rs12940616	chr17:37979780	(A/G)	0.0253	94397	1	1	C=A,T=G	4	NA	rs4252665
rs28880017	chr17:37980023	(C/T)	0.0253	94640	1	1	C=C,T=T	4	NA	rs4252665
rs9914665	chr17:37980567	(T/C)	0.0253	95184	1	1	C=T,T=C	7	NA	rs4252665
rs34925681	chr17:37981129	(C/T)	0.0253	95746	1	1	C=C,T=T	7	NA	rs4252665
rs34864615	chr17:37981224	(G/A)	0.0253	95841	1	1	C=G,T=A	6	NA	rs4252665
rs34640000	chr17:37981238	(G/A)	0.0253	95855	1	1	C=G,T=A	6	NA	rs4252665
rs12942660	chr17:37982038	(C/T)	0.0253	96655	1	1	C=C,T=T	5	NA	rs4252665
rs111469562	chr17:37982697	(T/C)	0.0253	97314	1	1	C=T,T=C	5	NA	rs4252665
rs35130019	chr17:37983142	(A/G)	0.0253	97759	1	1	C=A,T=G	7	NA	rs4252665
rs112437508	chr17:37983513	(G/A)	0.0253	98130	1	1	C=G,T=A	7	NA	rs4252665
rs112797570	chr17:37983752	(G/A)	0.0253	98369	1	1	C=G,T=A	7	NA	rs4252665
rs66763967	chr17:37984078	(T/C)	0.0253	98695	1	1	C=T,T=C	5	NA	rs4252665
rs71369791	chr17:37984086	(A/G)	0.0253	98703	1	1	C=A,T=G	5	NA	rs4252665
rs12946188	chr17:37984430	(C/A)	0.0253	99047	1	1	C=C,T=A	5	NA	rs4252665
rs12946792	chr17:37985322	(T/C)	0.0253	99939	1	1	C=T,T=C	6	NA	rs4252665
rs9913769	chr17:37986337	(A/G)	0.0253	100954	1	1	C=A,T=G	5	NA	rs4252665
rs71369792	chr17:37986873	(G/A)	0.0253	101490	1	1	C=G,T=A	7	NA	rs4252665
rs113479772	chr17:37987043	(G/A)	0.0253	101660	1	1	C=G,T=A	7	NA	rs4252665
rs111734595	chr17:37987400	(C/T)	0.0253	102017	1	1	C=C,T=T	6	NA	rs4252665
rs112141468	chr17:37987465	(C/T)	0.0253	102082	1	1	C=C,T=T	6	NA	rs4252665
rs73304123	chr17:37987589	(C/T)	0.0253	102206	1	1	C=C,T=T	7	NA	rs4252665
rs8069893	chr17:37988293	(C/T)	0.0253	102910	1	1	C=C,T=T	6	NA	rs4252665
rs111944912	chr17:37988477	(T/C)	0.0253	103094	1	1	C=T,T=C	7	NA	rs4252665
rs34521860	chr17:37988775	(-/AT)	0.0253	103392	1	1	C=-,T=AT	6	NA	rs4252665
rs12945253	chr17:37991328	(C/G)	0.0253	105945	1	1	C=C,T=G	4	NA	rs4252665
rs28449671	chr17:37991631	(T/C)	0.0253	106248	1	1	C=T,T=C	5	NA	rs4252665
rs34518282	chr17:37992001	(G/C)	0.0253	106618	1	1	C=G,T=C	4	NA	rs4252665
rs28392589	chr17:37992885	(A/G)	0.0253	107502	1	1	C=A,T=G	7	NA	rs4252665
rs111691913	chr17:37993239	(C/T)	0.0253	107856	1	1	C=C,T=T	6	NA	rs4252665
rs12938617	chr17:37993352	(T/A)	0.0253	107969	1	1	C=T,T=A	6	NA	rs4252665
rs9898464	chr17:37993992	(T/C)	0.0253	108609	1	1	C=T,T=C	5	NA	rs4252665
rs9900019	chr17:37994625	(T/C)	0.0253	109242	1	1	C=T,T=C	5	NA	rs4252665
rs9900541	chr17:37996071	(T/C)	0.0253	110688	1	1	C=T,T=C	7	NA	rs4252665
rs9908694	chr17:37997772	(C/T)	0.0253	112389	1	1	C=C,T=T	4	NA	rs4252665
rs35405174	chr17:37998705	(A/G)	0.0253	113322	1	1	C=A,T=G	5	NA	rs4252665
rs28403951	chr17:37999534	(C/G)	0.0253	114151	1	1	C=C,T=G	4	NA	rs4252665
rs12946040	chr17:38000018	(C/A)	0.0253	114635	1	1	C=C,T=A	3a	NA	rs4252665
rs36041042	chr17:38000057	(-/T)	0.0253	114674	1	1	C=-,T=T	5	NA	rs4252665
rs67600807	chr17:38001559	(A/G)	0.0253	116176	1	1	C=A,T=G	7	NA	rs4252665
rs34039260	chr17:38001659	(-/C)	0.0253	116276	1	1	C=-,T=C	6	NA	rs4252665
rs112677036	chr17:38002153	(G/A)	0.0253	116770	1	1	C=G,T=A	7	NA	rs4252665
rs28535471	chr17:38002916	(G/C)	0.0253	117533	1	1	C=G,T=C	7	NA	rs4252665
rs28648398	chr17:38003025	(G/C)	0.0253	117642	1	1	C=G,T=C	6	NA	rs4252665
rs28695941	chr17:38003330	(A/T)	0.0253	117947	1	1	C=A,T=T	6	NA	rs4252665
rs34654193	chr17:38003859	(G/C)	0.0253	118476	1	1	C=G,T=C	6	NA	rs4252665
rs28537796	chr17:38004906	(C/T)	0.0253	119523	1	1	C=C,T=T	6	NA	rs4252665
rs28896477	chr17:38005534	(C/T)	0.0253	120151	1	1	C=C,T=T	6	NA	rs4252665
rs28842324	chr17:38005742	(C/T)	0.0253	120359	1	1	C=C,T=T	7	NA	rs4252665
.	chr17:38006967	(TA/-)	0.0253	121584	1	1	C=TA,T=-	.	.	rs4252665
rs143123127	chr17:38007190	(G/A)	0.0253	121807	1	1	C=G,T=A	6	NA	rs4252665
rs202041850	chr17:38007197	(ATTA/-)	0.0253	121814	1	1	C=ATTA,T=-	6	NA	rs4252665
rs114400736	chr17:38007319	(T/G)	0.0253	121936	1	1	C=T,T=G	6	NA	rs4252665
rs12938117	chr17:38008165	(C/T)	0.0253	122782	1	1	C=C,T=T	7	NA	rs4252665
rs113233720	chr17:38008191	(C/T)	0.0253	122808	1	1	C=C,T=T	7	NA	rs4252665
rs8068894	chr17:38009000	(A/G)	0.0253	123617	1	1	C=A,T=G	5	NA	rs4252665
rs8069531	chr17:38009344	(A/T)	0.0253	123961	1	1	C=A,T=T	6	NA	rs4252665
rs12947480	chr17:38009676	(G/A)	0.0253	124293	1	1	C=G,T=A	6	NA	rs4252665
rs9907291	chr17:38010037	(A/G)	0.0253	124654	1	1	C=A,T=G	7	NA	rs4252665
rs9907339	chr17:38010103	(A/C)	0.0253	124720	1	1	C=A,T=C	6	NA	rs4252665
rs9907498	chr17:38010104	(A/G)	0.0253	124721	1	1	C=A,T=G	6	NA	rs4252665
rs8077365	chr17:38010758	(G/T)	0.0253	125375	1	1	C=G,T=T	5	NA	rs4252665
rs8078409	chr17:38010759	(C/T)	0.0253	125376	1	1	C=C,T=T	5	NA	rs4252665
rs8079075	chr17:38010815	(A/G)	0.0253	125432	1	1	C=A,T=G	4	NA	rs4252665
rs28621669	chr17:38011266	(T/C)	0.0253	125883	1	1	C=T,T=C	6	NA	rs4252665
rs28723017	chr17:38011451	(C/T)	0.0253	126068	1	1	C=C,T=T	5	NA	rs4252665
rs9900538	chr17:38011709	(T/C)	0.0253	126326	1	1	C=T,T=C	6	NA	rs4252665
rs113466546	chr17:38012587	(G/A)	0.0253	127204	1	1	C=G,T=A	7	NA	rs4252665
rs35770042	chr17:38012991	(A/G)	0.0253	127608	1	1	C=A,T=G	7	NA	rs4252665
rs28661421	chr17:38013807	(A/G)	0.0253	128424	1	1	C=A,T=G	6	NA	rs4252665
rs16965367	chr17:38014316	(T/C)	0.0253	128933	1	1	C=T,T=C	6	NA	rs4252665
rs9912095	chr17:38014533	(A/G)	0.0253	129150	1	1	C=A,T=G	7	NA	rs4252665
rs9915509	chr17:38014705	(G/A)	0.0253	129322	1	1	C=G,T=A	5	NA	rs4252665
rs201152777	chr17:38014758	(-/T)	0.0253	129375	1	1	C=-,T=T	5	NA	rs4252665
rs9915797	chr17:38014868	(G/A)	0.0253	129485	1	1	C=G,T=A	6	NA	rs4252665
rs9916259	chr17:38015060	(G/T)	0.0253	129677	1	1	C=G,T=T	6	NA	rs4252665
rs71355425	chr17:38015188	(-/ACT)	0.0253	129805	1	1	C=-,T=ACT	6	NA	rs4252665
rs8068125	chr17:38015517	(T/C)	0.0253	130134	1	1	C=T,T=C	6	NA	rs4252665
rs77924338	chr17:38016357	(C/T)	0.0253	130974	1	1	C=C,T=T	3a	NA	rs4252665
rs9899006	chr17:38017065	(T/A)	0.0253	131682	1	1	C=T,T=A	5	NA	rs4252665
rs60534400	chr17:38017313	(TAAAAAG/-)	0.0253	131930	1	1	C=TAAAAAG,T=-	.	NA	rs4252665
rs9899336	chr17:38017780	(C/T)	0.0253	132397	1	1	C=C,T=T	4	NA	rs4252665
rs9907096	chr17:38018774	(C/T)	0.0253	133391	1	1	C=C,T=T	5	NA	rs4252665
rs9907966	chr17:38018803	(A/C)	0.0253	133420	1	1	C=A,T=C	5	NA	rs4252665
rs9905881	chr17:38018955	(G/A)	0.0253	133572	1	1	C=G,T=A	3a	NA	rs4252665
rs9907564	chr17:38018967	(C/T)	0.0253	133584	1	1	C=C,T=T	3a	NA	rs4252665
rs9907794	chr17:38019026	(C/G)	0.0253	133643	1	1	C=C,T=G	4	NA	rs4252665
rs111678394	chr17:38021117	(G/C)	0.0253	135734	1	1	C=G,T=C	2b	NA	rs4252665
rs11284476	chr17:38022534	(A/-)	0.0253	137151	1	1	C=A,T=-	.	NA	rs4252665
rs4622539	chr17:38023031	(A/T)	0.0253	137648	1	1	C=A,T=T	5	NA	rs4252665
rs1453560	chr17:38023441	(T/G)	0.0253	138058	1	1	C=T,T=G	4	NA	rs4252665
rs112880843	chr17:38024298	(G/A)	0.0253	138915	1	1	C=G,T=A	4	NA	rs4252665
rs7224155	chr17:46252502	(C/A)	0.096	0	1	1	C=C,A=A	1f	NA	rs7224155
rs7210671	chr17:46253470	(A/C)	0.096	968	1	1	C=A,A=C	4	NA	rs7224155
rs9893110	chr17:46251350	(A/G)	0.096	-1152	1	1	C=A,A=G	7	NA	rs7224155
rs7207553	chr17:46256727	(C/T)	0.096	4225	1	1	C=C,A=T	5	NA	rs7224155
rs7225484	chr17:46248088	(T/C)	0.096	-4414	1	1	C=T,A=C	6	NA	rs7224155
rs11079813	chr17:46258510	(T/C)	0.096	6008	1	1	C=T,A=C	5	NA	rs7224155
rs73322881	chr17:46267841	(C/T)	0.096	15339	1	1	C=C,A=T	5	NA	rs7224155
rs9894076	chr17:46236107	(G/A)	0.096	-16395	1	1	C=G,A=A	6	NA	rs7224155
rs73322886	chr17:46270067	(G/A)	0.096	17565	1	1	C=G,A=A	5	NA	rs7224155
rs7207937	chr17:46274552	(G/A)	0.096	22050	1	1	C=G,A=A	7	NA	rs7224155
rs7221897	chr17:46227076	(C/G)	0.096	-25426	1	1	C=C,A=G	4	NA	rs7224155
rs1544597	chr17:46224271	(G/A)	0.096	-28231	1	1	C=G,A=A	5	NA	rs7224155
rs8071697	chr17:46223894	(C/G)	0.096	-28608	1	1	C=C,A=G	5	NA	rs7224155
rs9907268	chr17:46282631	(T/C)	0.096	30129	1	1	C=T,A=C	7	NA	rs7224155
rs6504067	chr17:46219204	(G/C)	0.096	-33298	1	1	C=G,A=C	5	NA	rs7224155
rs7225288	chr17:46291426	(A/G)	0.096	38924	1	1	C=A,A=G	5	NA	rs7224155
rs7220398	chr17:46293022	(T/A)	0.096	40520	1	1	C=T,A=A	3a	NA	rs7224155
rs34102721	chr17:46211425	(T/-)	0.096	-41077	1	1	C=T,A=-	.	NA	rs7224155
rs60707285	chr17:46300529	(G/A)	0.096	48027	1	1	C=G,A=A	6	NA	rs7224155
rs6504114	chr17:46305960	(C/T)	0.096	53458	1	1	C=C,A=T	7	NA	rs7224155
rs6504115	chr17:46306297	(G/T)	0.096	53795	1	1	C=G,A=T	2b	NA	rs7224155
rs11650476	chr17:46306848	(T/C)	0.096	54346	1	1	C=T,A=C	7	NA	rs7224155
rs1975703	chr17:46307835	(T/C)	0.096	55333	1	1	C=T,A=C	5	NA	rs7224155
rs140089442	chr17:46192972	(-/T)	0.096	-59530	1	1	C=-,A=T	6	NA	rs7224155
rs7222646	chr17:46185421	(C/T)	0.096	-67081	1	1	C=C,A=T	4	NA	rs7224155
rs28481675	chr17:46320031	(G/T)	0.096	67529	1	1	C=G,A=T	5	NA	rs7224155
rs56258199	chr17:46183246	(A/G)	0.096	-69256	1	1	C=A,A=G	6	NA	rs7224155
rs73324779	chr17:46323934	(G/A)	0.096	71432	1	1	C=G,A=A	3a	NA	rs7224155
rs72042410	chr17:46176765	(CTA/-)	0.096	-75737	1	1	C=CTA,A=-	.	NA	rs7224155
rs7219844	chr17:46176048	(G/A)	0.096	-76454	1	1	C=G,A=A	7	NA	rs7224155
rs9890850	chr17:46172120	(G/A)	0.096	-80382	1	1	C=G,A=A	5	NA	rs7224155
rs60843764	chr17:46171679	(C/T)	0.096	-80823	1	1	C=C,A=T	6	NA	rs7224155
rs7221720	chr17:46168892	(A/G)	0.096	-83610	1	1	C=A,A=G	7	NA	rs7224155
rs12103808	chr17:46157596	(A/G)	0.096	-94906	1	1	C=A,A=G	3a	NA	rs7224155
rs11658242	chr17:46153580	(A/G)	0.096	-98922	1	1	C=A,A=G	6	NA	rs7224155
rs9905800	chr17:46149680	(G/A)	0.096	-102822	1	1	C=G,A=A	6	NA	rs7224155
rs8073220	chr17:46145480	(C/T)	0.096	-107022	1	1	C=C,A=T	6	NA	rs7224155
rs9909922	chr17:46141844	(T/C)	0.096	-110658	1	1	C=T,A=C	2b	NA	rs7224155
rs143423898	chr17:46132564	(G/-)	0.096	-119938	1	1	C=G,A=-	.	NA	rs7224155
rs8067470	chr17:46128122	(A/G)	0.096	-124380	1	1	C=A,A=G	2b	NA	rs7224155
rs11654342	chr17:46126689	(G/T)	0.096	-125813	1	1	C=G,A=T	4	NA	rs7224155
rs8065797	chr17:46126265	(C/G)	0.096	-126237	1	1	C=C,A=G	4	NA	rs7224155
rs3785437	chr17:73906222	(G/T)	0.096	0	1	1	G=G,T=T	1d	NA	rs3785437
rs58587945	chr17:73920219	(C/T)	0.096	13997	1	1	G=C,T=T	5	NA	rs3785437
rs2238573	chr19:945013	(G/A)	0.1162	0	1	1	G=G,A=A	4	NA	rs2238573
rs2238575	chr19:945426	(G/A)	0.1162	413	1	1	G=G,A=A	2b	NA	rs2238573
rs35859530	chr19:942184	(C/T)	0.1162	-2829	1	1	G=C,A=T	5	NA	rs2238573
rs35334454	chr19:942181	(C/G)	0.1162	-2832	1	1	G=C,A=G	5	NA	rs2238573
rs169080	chr19:4980864	(T/C)	0.3838	0	1	1	T=T,C=C	5	NA	rs169080
rs34536443	chr19:10463118	(G/C)	0.0404	0	1	1	G=G,C=C	5	missense	rs34536443
rs2425223	chr20:35001520	(T/C)	0.3535	0	1	1	T=T,C=C	6	NA	rs2425223
rs2425220	chr20:34999440	(A/G)	0.3535	-2080	1	1	T=A,C=G	6	NA	rs2425223
rs6094661	chr20:45954292	(C/T)	0.1111	0	1	1	C=C,T=T	5	NA	rs6094661
rs55994123	chr20:45952768	(A/C)	0.1111	-1524	1	1	C=A,T=C	7	NA	rs6094661
rs761022	chr20:45952122	(C/G)	0.1111	-2170	1	1	C=C,T=G	7	NA	rs6094661
rs6018411	chr20:45957066	(C/T)	0.1111	2774	1	1	C=C,T=T	4	NA	rs6094661
rs3746481	chr20:45948447	(A/T)	0.1111	-5845	1	1	C=A,T=T	4	NA	rs6094661
rs3746482	chr20:45948289	(T/C)	0.1111	-6003	1	1	C=T,T=C	4	NA	rs6094661
rs60854790	chr20:45962037	(A/C)	0.1111	7745	1	1	C=A,T=C	7	NA	rs6094661
rs1013715	chr20:45946187	(T/C)	0.1111	-8105	1	1	C=T,T=C	2b	NA	rs6094661
rs11705183	chr22:39748371	(C/T)	0.2424	0	1	1	C=C,T=T	5	NA	rs11705183
rs2196171	chr2:198889807	(T/G)	0.4646	-7088	1	0.9799	A=T,G=G	6	NA	rs6738825
rs35062652	chr2:198927927	(C/T)	0.4646	31032	1	0.9799	A=C,G=T	7	NA	rs6738825
rs7572733	chr2:198929806	(C/T)	0.4646	32911	1	0.9799	A=C,G=T	7	NA	rs6738825
rs7587251	chr2:198930197	(T/G)	0.4646	33302	1	0.9799	A=T,G=G	1f	NA	rs6738825
rs11690149	chr2:198933804	(C/T)	0.4646	36909	1	0.9799	A=C,G=T	6	NA	rs6738825
rs11690205	chr2:198933948	(C/T)	0.4646	37053	1	0.9799	A=C,G=T	7	NA	rs6738825
rs1866666	chr2:198940607	(T/C)	0.4646	43712	1	0.9799	A=T,G=C	6	NA	rs6738825
rs9973400	chr2:198941578	(T/C)	0.4646	44683	1	0.9799	A=T,G=C	7	NA	rs6738825
rs10818491	chr9:123723351	(T/C)	0.4697	7855	1	0.9799	C=T,T=C	7	NA	rs2075049
rs2416808	chr9:123706283	(G/A)	0.4697	-9213	1	0.9799	C=G,T=A	5	NA	rs2075049
rs10760130	chr9:123701990	(G/A)	0.4697	-13506	1	0.9799	C=G,T=A	5	NA	rs2075049
rs10760129	chr9:123700183	(T/C)	0.4697	-15313	1	0.9799	C=T,T=C	2b	NA	rs2075049
rs10760128	chr9:123696325	(C/T)	0.4697	-19171	1	0.9799	C=C,T=T	5	NA	rs2075049
rs7021049	chr9:123683982	(G/T)	0.4697	-31514	1	0.9799	C=G,T=T	3a	NA	rs2075049
rs10118357	chr9:123680068	(G/A)	0.4697	-35428	1	0.9799	C=G,T=A	5	NA	rs2075049
rs11331426	chr9:123677490	(G/-)	0.4697	-38006	1	0.9799	C=G,T=-	.	NA	rs2075049
rs2072438	chr9:123651301	(T/C)	0.4697	-64195	1	0.9799	C=T,T=C	7	NA	rs2075049
rs10985073	chr9:123643855	(T/C)	0.4697	-71641	1	0.9799	C=T,T=C	5	NA	rs2075049
rs11794516	chr9:123640230	(A/G)	0.4697	-75266	1	0.9799	C=A,T=G	1b	NA	rs2075049
rs35517037	chr9:123705670	(G/-)	0.4596	-9826	1	0.9799	C=G,T=-	.	NA	rs2075049
rs10818488	chr9:123705087	(A/G)	0.4596	-10409	1	0.9799	C=A,T=G	4	NA	rs2075049
rs1773560	chr1:167421763	(A/G)	0.4242	1338	1	0.9795	T=A,G=G	7	NA	rs2056626
rs3108155	chr1:167422057	(C/G)	0.4242	1632	1	0.9795	T=C,G=G	5	NA	rs2056626
rs2948308	chr8:8097849	(C/T)	0.4141	-230	1	0.9794	A=C,G=T	5	NA	rs2955587
rs2980442	chr8:8097217	(A/G)	0.4141	-862	1	0.9794	A=A,G=G	7	NA	rs2955587
rs2948294	chr8:8094961	(A/G)	0.404	-3118	1	0.9793	A=A,G=G	6	NA	rs2955587
rs12722500	chr10:6094852	(C/-)	0.3939	-1347	1	0.9791	G=C,T=-	.	NA	rs10795763
rs4679867	chr3:159723903	(T/A)	0.3939	-5156	1	0.979	G=T,A=A	5	NA	rs564976
rs4680538	chr3:159735580	(G/A)	0.3939	6521	1	0.979	G=G,A=A	6	NA	rs564976
rs7640862	chr3:159731221	(G/T)	0.3838	2162	1	0.9789	G=G,A=T	6	NA	rs564976
rs3993347	chr14:103267403	(T/C)	0.3838	3615	1	0.9788	A=T,G=C	7	NA	rs12148050
rs12880432	chr14:103267500	(G/C)	0.3838	3712	1	0.9788	A=G,G=C	7	NA	rs12148050
rs12436513	chr14:103269755	(C/A)	0.3838	5967	1	0.9788	A=C,G=A	5	NA	rs12148050
rs12878532	chr14:103279795	(C/T)	0.3737	16007	1	0.9787	A=C,G=T	2b	NA	rs12148050
rs4906266	chr14:103280067	(C/A)	0.3737	16279	1	0.9787	A=C,G=A	6	NA	rs12148050
rs12432676	chr14:103280657	(G/A)	0.3737	16869	1	0.9787	A=G,G=A	7	NA	rs12148050
rs12434396	chr14:103282602	(C/G)	0.3737	18814	1	0.9787	A=C,G=G	7	NA	rs12148050
rs12882491	chr14:103283273	(C/T)	0.3737	19485	1	0.9787	A=C,G=T	4	NA	rs12148050
rs368550004	chr14:103290220	(-/CC)	0.3737	26432	1	0.9787	A=-,G=CC	5	NA	rs12148050
rs34411291	chr14:103290221	(-/CAGC)	0.3737	26433	1	0.9787	A=-,G=CAGC	5	.	rs12148050
rs1999568	chr1:242965315	(T/G)	0.3636	-57	1	0.9783	G=T,A=G	7	NA	rs4382707
rs4481836	chr1:242965649	(G/A)	0.3636	277	1	0.9783	G=G,A=A	6	NA	rs4382707
rs56172633	chr1:242964982	(A/C)	0.3636	-390	1	0.9783	G=A,A=C	7	NA	rs4382707
rs11800989	chr1:242965814	(G/A)	0.3636	442	1	0.9783	G=G,A=A	5	NA	rs4382707
rs12126980	chr1:242964870	(C/A)	0.3636	-502	1	0.9783	G=C,A=A	6	NA	rs4382707
rs11799539	chr1:242965963	(A/C)	0.3636	591	1	0.9783	G=A,A=C	5	NA	rs4382707
rs10926864	chr1:242964742	(T/C)	0.3636	-630	1	0.9783	G=T,A=C	7	NA	rs4382707
rs10926865	chr1:242966076	(C/T)	0.3636	704	1	0.9783	G=C,A=T	5	NA	rs4382707
rs1034208	chr1:242964568	(A/G)	0.3636	-804	1	0.9783	G=A,A=G	6	NA	rs4382707
rs34385553	chr1:242966275	(-/T)	0.3636	903	1	0.9783	G=-,A=T	7	NA	rs4382707
rs12401764	chr1:242966419	(T/C)	0.3636	1047	1	0.9783	G=T,A=C	6	NA	rs4382707
rs28391141	chr1:242964306	(T/C)	0.3636	-1066	1	0.9783	G=T,A=C	5	NA	rs4382707
rs1556558	chr1:242964277	(C/G)	0.3636	-1095	1	0.9783	G=C,A=G	5	NA	rs4382707
rs4428873	chr1:242966488	(T/G)	0.3636	1116	1	0.9783	G=T,A=G	6	NA	rs4382707
rs11811469	chr1:242964232	(A/G)	0.3636	-1140	1	0.9783	G=A,A=G	5	NA	rs4382707
rs1034209	chr1:242964141	(T/C)	0.3636	-1231	1	0.9783	G=T,A=C	5	NA	rs4382707
rs12410174	chr1:242966656	(T/C)	0.3636	1284	1	0.9783	G=T,A=C	7	NA	rs4382707
rs28453141	chr1:242964075	(T/C)	0.3636	-1297	1	0.9783	G=T,A=C	5	NA	rs4382707
rs12411069	chr1:242966676	(G/A)	0.3636	1304	1	0.9783	G=G,A=A	7	NA	rs4382707
rs1034210	chr1:242963928	(C/A)	0.3636	-1444	1	0.9783	G=C,A=A	5	NA	rs4382707
rs12411085	chr1:242966823	(G/C)	0.3636	1451	1	0.9783	G=G,A=C	5	NA	rs4382707
rs12403708	chr1:242966955	(C/A)	0.3636	1583	1	0.9783	G=C,A=A	6	NA	rs4382707
rs1034212	chr1:242963677	(T/C)	0.3636	-1695	1	0.9783	G=T,A=C	6	NA	rs4382707
rs12411119	chr1:242967159	(G/C)	0.3636	1787	1	0.9783	G=G,A=C	6	NA	rs4382707
rs6703697	chr1:242963278	(T/C)	0.3636	-2094	1	0.9783	G=T,A=C	6	NA	rs4382707
rs6703625	chr1:242963262	(T/C)	0.3636	-2110	1	0.9783	G=T,A=C	6	NA	rs4382707
rs36125610	chr1:242967661	(A/G)	0.3636	2289	1	0.9783	G=A,A=G	6	NA	rs4382707
rs35978849	chr1:242967686	(A/G)	0.3636	2314	1	0.9783	G=A,A=G	7	NA	rs4382707
rs72770745	chr1:242967759	(A/G)	0.3636	2387	1	0.9783	G=A,A=G	7	NA	rs4382707
rs10926863	chr1:242962817	(A/C)	0.3636	-2555	1	0.9783	G=A,A=C	6	NA	rs4382707
rs10926862	chr1:242962812	(T/C)	0.3636	-2560	1	0.9783	G=T,A=C	6	NA	rs4382707
rs34895956	chr1:242968250	(G/T)	0.3636	2878	1	0.9783	G=G,A=T	5	NA	rs4382707
rs12143424	chr1:242962408	(T/C)	0.3636	-2964	1	0.9783	G=T,A=C	7	NA	rs4382707
rs57381734	chr1:242968406	(G/A)	0.3636	3034	1	0.9783	G=G,A=A	7	NA	rs4382707
rs56792359	chr1:242968465	(A/T)	0.3636	3093	1	0.9783	G=A,A=T	6	NA	rs4382707
rs55712180	chr1:242968829	(T/G)	0.3636	3457	1	0.9783	G=T,A=G	7	NA	rs4382707
rs34970371	chr1:242968858	(C/G)	0.3636	3486	1	0.9783	G=C,A=G	5	NA	rs4382707
rs34769687	chr1:242968973	(T/C)	0.3636	3601	1	0.9783	G=T,A=C	5	NA	rs4382707
rs10926861	chr1:242961652	(A/G)	0.3636	-3720	1	0.9783	G=A,A=G	7	NA	rs4382707
rs10926860	chr1:242961621	(G/A)	0.3636	-3751	1	0.9783	G=G,A=A	6	NA	rs4382707
rs35924414	chr1:242969213	(T/C)	0.3636	3841	1	0.9783	G=T,A=C	7	NA	rs4382707
rs61840187	chr1:242969437	(G/A)	0.3636	4065	1	0.9783	G=G,A=A	7	NA	rs4382707
rs11811721	chr1:242969505	(T/C)	0.3636	4133	1	0.9783	G=T,A=C	7	NA	rs4382707
rs12403449	chr1:242961130	(C/T)	0.3636	-4242	1	0.9783	G=C,A=T	7	NA	rs4382707
rs12409681	chr1:242961126	(A/G)	0.3636	-4246	1	0.9783	G=A,A=G	7	NA	rs4382707
rs6676101	chr1:242969742	(T/C)	0.3636	4370	1	0.9783	G=T,A=C	2b	NA	rs4382707
rs6661094	chr1:242969809	(C/T)	0.3636	4437	1	0.9783	G=C,A=T	4	NA	rs4382707
rs6661180	chr1:242969900	(C/T)	0.3636	4528	1	0.9783	G=C,A=T	4	NA	rs4382707
rs34640585	chr1:242960812	(-/CA)	0.3636	-4560	1	0.9783	G=-,A=CA	5	NA	rs4382707
rs6661201	chr1:242969964	(C/T)	0.3636	4592	1	0.9783	G=C,A=T	5	NA	rs4382707
rs12045855	chr1:242960697	(T/C)	0.3636	-4675	1	0.9783	G=T,A=C	5	NA	rs4382707
rs6679153	chr1:242970193	(T/C)	0.3636	4821	1	0.9783	G=T,A=C	5	NA	rs4382707
rs10926858	chr1:242960501	(A/G)	0.3636	-4871	1	0.9783	G=A,A=G	5	NA	rs4382707
rs10926857	chr1:242960398	(C/T)	0.3636	-4974	1	0.9783	G=C,A=T	5	NA	rs4382707
rs56019189	chr1:242970500	(G/A)	0.3636	5128	1	0.9783	G=G,A=A	7	NA	rs4382707
rs10926856	chr1:242960036	(T/G)	0.3636	-5336	1	0.9783	G=T,A=G	5	NA	rs4382707
rs6659839	chr1:242959660	(T/C)	0.3636	-5712	1	0.9783	G=T,A=C	6	NA	rs4382707
rs35906558	chr1:242959653	(C/A)	0.3636	-5719	1	0.9783	G=C,A=A	6	NA	rs4382707
rs4639741	chr1:242959618	(T/G)	0.3636	-5754	1	0.9783	G=T,A=G	6	NA	rs4382707
rs4642876	chr1:242959571	(T/A)	0.3636	-5801	1	0.9783	G=T,A=A	6	NA	rs4382707
rs4630115	chr1:242959355	(T/C)	0.3636	-6017	1	0.9783	G=T,A=C	7	NA	rs4382707
rs10529527	chr1:242958990	(CTTG/-)	0.3636	-6382	1	0.9783	G=CTTG,A=-	.	NA	rs4382707
rs6690198	chr1:242958961	(C/T)	0.3636	-6411	1	0.9783	G=C,A=T	7	NA	rs4382707
rs6690197	chr1:242958960	(C/G)	0.3636	-6412	1	0.9783	G=C,A=G	7	NA	rs4382707
rs6656552	chr1:242958864	(T/C)	0.3636	-6508	1	0.9783	G=T,A=C	6	NA	rs4382707
rs6690098	chr1:242958851	(C/G)	0.3636	-6521	1	0.9783	G=C,A=G	6	NA	rs4382707
rs6665112	chr1:242958848	(G/C)	0.3636	-6524	1	0.9783	G=G,A=C	7	NA	rs4382707
rs56336392	chr1:242958555	(C/T)	0.3636	-6817	1	0.9783	G=C,A=T	7	NA	rs4382707
rs10926855	chr1:242950008	(T/C)	0.3636	-15364	1	0.9783	G=T,A=C	7	NA	rs4382707
rs2809883	chr1:242949207	(G/A)	0.3636	-16165	1	0.9783	G=G,A=A	7	NA	rs4382707
rs2151551	chr1:242948987	(G/A)	0.3636	-16385	1	0.9783	G=G,A=A	6	NA	rs4382707
rs2067299	chr1:242948965	(-/TTTT)	0.3636	-16407	1	0.9783	G=-,A=TTTT	7	NA	rs4382707
rs2809869	chr1:242946925	(A/G)	0.3636	-18447	1	0.9783	G=A,A=G	7	NA	rs4382707
rs137993058	chr1:242946728	(-/T)	0.3636	-18644	1	0.9783	G=-,A=T	.	NA	rs4382707
rs2095262	chr1:242946641	(T/A)	0.3636	-18731	1	0.9783	G=T,A=A	7	NA	rs4382707
rs10754783	chr1:242944255	(G/A)	0.3636	-21117	1	0.9783	G=A,A=G	6	NA	rs4382707
rs11066188	chr12:112610714	(G/A)	0.3636	19028	1	0.9783	G=G,A=A	5	NA	rs17630235
rs7953257	chr12:112684221	(A/T)	0.3636	92535	1	0.9783	G=T,A=A	6	NA	rs17630235
rs11513729	chr12:112273499	(C/T)	0.3636	-318187	1	0.9783	G=C,A=T	7	NA	rs17630235
rs11375356	chr15:41452033	(-/A)	0.3535	15984	1	0.9782	T=-,G=A	6	NA	rs6492983
rs1807337	chr2:65663167	(G/C)	0.3485	-1183	1	0.9781	C=G,T=C	4	NA	rs1437466
rs12185577	chr2:65659488	(A/G)	0.3485	-4862	1	0.9781	C=A,T=G	4	NA	rs1437466
rs7572922	chr2:65652156	(C/T)	0.3485	-12194	1	0.9781	C=C,T=T	6	NA	rs1437466
rs7565437	chr2:65646966	(T/C)	0.3485	-17384	1	0.9781	C=T,T=C	5	NA	rs1437466
rs62213226	chr20:35004606	(T/C)	0.3485	3086	1	0.9781	T=T,C=C	7	NA	rs2425223
rs2425225	chr20:35004828	(T/C)	0.3485	3308	1	0.9781	T=T,C=C	7	NA	rs2425223
rs2425226	chr20:35005687	(A/C)	0.3485	4167	1	0.9781	T=A,C=C	5	NA	rs2425223
rs2425227	chr20:35006605	(A/G)	0.3485	5085	1	0.9781	T=A,C=G	5	NA	rs2425223
rs2425229	chr20:35007420	(A/G)	0.3485	5900	1	0.9781	T=A,C=G	5	NA	rs2425223
rs2425231	chr20:35008667	(A/G)	0.3485	7147	1	0.9781	T=A,C=G	6	NA	rs2425223
rs2425232	chr20:35009339	(A/T)	0.3485	7819	1	0.9781	T=A,C=T	7	NA	rs2425223
rs2425233	chr20:35009669	(A/G)	0.3485	8149	1	0.9781	T=A,C=G	7	NA	rs2425223
rs2425234	chr20:35010597	(C/G)	0.3485	9077	1	0.9781	T=C,C=G	7	NA	rs2425223
rs6016878	chr20:35011018	(T/C)	0.3485	9498	1	0.9781	T=T,C=C	7	NA	rs2425223
rs2425235	chr20:35012202	(C/T)	0.3485	10682	1	0.9781	T=C,C=T	5	NA	rs2425223
.	chr20:35012474	(-/A)	0.3485	10954	1	0.9781	T=-,C=A	.	.	rs2425223
rs6103072	chr20:35012486	(A/G)	0.3485	10966	1	0.9781	T=A,C=G	3a	NA	rs2425223
rs2425236	chr20:35012559	(G/C)	0.3485	11039	1	0.9781	T=G,C=C	2a	NA	rs2425223
rs2425237	chr20:35013733	(G/A)	0.3485	12213	1	0.9781	T=G,C=A	2b	NA	rs2425223
rs2425238	chr20:35015118	(C/G)	0.3485	13598	1	0.9781	T=C,C=G	6	NA	rs2425223
rs62006566	chr15:75086534	(C/T)	0.3232	9167	1	0.9771	C=C,A=T	5	NA	rs1378942
rs62006567	chr15:75086545	(C/T)	0.3232	9178	1	0.9771	C=C,A=T	5	NA	rs1378942
rs11072508	chr15:75062397	(C/T)	0.3232	-14970	1	0.9771	C=C,A=T	5	NA	rs1378942
rs12909307	chr15:75061929	(A/G)	0.3232	-15438	1	0.9771	C=A,A=G	6	NA	rs1378942
rs11632414	chr15:75061916	(A/G)	0.3232	-15451	1	0.9771	C=A,A=G	6	NA	rs1378942
rs138783032	chr15:75057745	(A/-)	0.3232	-19622	1	0.9771	C=A,A=-	.	NA	rs1378942
rs7130810	chr11:82304916	(T/A)	0.3131	-7098	1	0.9767	C=T,A=A	5	NA	rs948018
.	chr9:139347526	(AAAAAAAAAG/-)	0.3081	-26931	1	0.9765	A=AAAAAAAAAG,C=-	.	.	rs34602454
rs3812591	chr9:139341612	(T/C)	0.3081	-32845	1	0.9765	A=T,C=C	1f	NA	rs34602454
rs13301660	chr9:139340802	(C/T)	0.3081	-33655	1	0.9765	A=C,C=T	6	NA	rs34602454
rs12803256	chr11:71132868	(A/G)	0.298	-21952	1	0.976	G=A,A=G	4	NA	rs12422045
rs28364617	chr11:71159764	(T/G)	0.2879	4944	1	0.9758	G=T,A=G	2b	NA	rs12422045
rs11645306	chr16:28983936	(G/C)	0.2828	6916	1	0.9753	G=G,A=C	6	NA	rs7500321
rs8045689	chr16:28988269	(C/T)	0.2828	11249	1	0.9753	G=C,A=T	1f	NA	rs7500321
rs7187575	chr16:28990101	(C/T)	0.2828	13081	1	0.9753	G=C,A=T	1f	NA	rs7500321
rs6565300	chr16:28993049	(A/C)	0.2828	16029	1	0.9753	G=A,A=C	2b	NA	rs7500321
rs7140	chr16:28995757	(C/A)	0.2828	18737	1	0.9753	G=C,A=A	4	NA	rs7500321
rs17027087	chr2:103015918	(C/T)	0.2727	-46198	1	0.9747	A=C,G=T	5	NA	rs7597017
rs1135354	chr2:103014302	(T/G)	0.2727	-47814	1	0.9747	A=T,G=G	5	NA	rs7597017
rs3732125	chr2:103013963	(G/C)	0.2727	-48153	1	0.9747	A=G,G=C	5	NA	rs7597017
rs3732126	chr2:103013962	(A/C)	0.2727	-48154	1	0.9747	A=A,G=C	5	NA	rs7597017
rs17027071	chr2:103012674	(C/T)	0.2727	-49442	1	0.9747	A=C,G=T	5	NA	rs7597017
rs2287034	chr2:103010588	(C/A)	0.2727	-51528	1	0.9747	A=C,G=A	7	NA	rs7597017
rs2287035	chr2:103010530	(G/A)	0.2727	-51586	1	0.9747	A=G,G=A	6	NA	rs7597017
rs66919607	chr2:103008969	(C/G)	0.2727	-53147	1	0.9747	A=C,G=G	5	NA	rs7597017
rs140764194	chr2:103007692	(-/C)	0.2727	-54424	1	0.9747	A=-,G=C	7	NA	rs7597017
rs17027060	chr2:103007567	(T/C)	0.2727	-54549	1	0.9747	A=T,G=C	6	NA	rs7597017
rs4851570	chr2:103006387	(A/G)	0.2727	-55729	1	0.9747	A=A,G=G	5	NA	rs7597017
rs1035130	chr2:103001402	(C/T)	0.2727	-60714	1	0.9747	A=C,G=T	7	synonymous	rs7597017
rs56258475	chr2:102999312	(A/G)	0.2727	-62804	1	0.9747	A=A,G=G	6	NA	rs7597017
rs11465633	chr2:102997733	(G/T)	0.2727	-64383	1	0.9747	A=G,G=T	5	NA	rs7597017
rs3771162	chr2:102997174	(A/T)	0.2727	-64942	1	0.9747	A=A,G=T	5	NA	rs7597017
rs3821203	chr2:102996872	(C/T)	0.2727	-65244	1	0.9747	A=C,G=T	6	NA	rs7597017
rs11683700	chr2:102996805	(C/T)	0.2727	-65311	1	0.9747	A=C,G=T	7	NA	rs7597017
rs2080289	chr2:102995020	(G/A)	0.2727	-67096	1	0.9747	A=G,G=A	7	NA	rs7597017
rs17027037	chr2:102994884	(A/G)	0.2727	-67232	1	0.9747	A=A,G=G	5	NA	rs7597017
rs2270298	chr2:102992079	(A/G)	0.2727	-70037	1	0.9747	A=A,G=G	7	NA	rs7597017
rs2160202	chr2:102986154	(G/A)	0.2727	-75962	1	0.9747	A=G,G=A	7	NA	rs7597017
rs3771172	chr2:102985812	(C/T)	0.2727	-76304	1	0.9747	A=C,G=T	6	NA	rs7597017
rs56386507	chr2:102971165	(C/T)	0.2727	-90951	1	0.9747	A=C,G=T	7	NA	rs7597017
rs67723747	chr2:102969807	(C/T)	0.2727	-92309	1	0.9747	A=C,G=T	5	NA	rs7597017
rs12469506	chr2:102965871	(C/T)	0.2727	-96245	1	0.9747	A=C,G=T	6	NA	rs7597017
rs17027006	chr2:102965332	(G/C)	0.2727	-96784	1	0.9747	A=G,G=C	7	NA	rs7597017
rs55927292	chr2:102964861	(C/T)	0.2727	-97255	1	0.9747	A=C,G=T	7	NA	rs7597017
rs3821204	chr2:102960281	(C/G)	0.2727	-101835	1	0.9747	A=C,G=G	4	NA	rs7597017
rs12905	chr2:102960007	(G/A)	0.2727	-102109	1	0.9747	A=G,G=A	4	NA	rs7597017
rs3732129	chr2:102957532	(T/C)	0.2727	-104584	1	0.9747	A=T,G=C	4	NA	rs7597017
rs3771177	chr2:102955860	(G/T)	0.2727	-106256	1	0.9747	A=G,G=T	7	NA	rs7597017
rs873022	chr2:102955683	(G/T)	0.2727	-106433	1	0.9747	A=G,G=T	5	NA	rs7597017
rs17026974	chr2:102952360	(G/A)	0.2727	-109756	1	0.9747	A=G,G=A	4	NA	rs7597017
rs56192435	chr2:102946677	(A/G)	0.2727	-115439	1	0.9747	A=A,G=G	7	NA	rs7597017
rs11693204	chr2:102935974	(G/A)	0.2727	-126142	1	0.9747	A=G,G=A	6	NA	rs7597017
rs12470867	chr2:102926366	(G/A)	0.2727	-135750	1	0.9747	A=G,G=A	7	NA	rs7597017
rs4851564	chr2:102925790	(G/C)	0.2727	-136326	1	0.9747	A=G,G=C	7	NA	rs7597017
rs56224165	chr2:102925223	(A/T)	0.2727	-136893	1	0.9747	A=A,G=T	6	NA	rs7597017
rs11246217	chr11:623765	(A/G)	0.2677	10557	1	0.9744	T=A,C=G	5	NA	rs1131665
rs58688157	chr11:625085	(A/G)	0.2677	11877	1	0.9744	T=A,C=G	2b	NA	rs1131665
rs7941547	chr11:611503	(G/A)	0.2576	-1705	1	0.9741	T=G,C=A	2b	NA	rs1131665
rs11989574	chr8:129177770	(G/A)	0.2424	-1320	1	0.9731	A=G,C=A	7	NA	rs13280095
rs7819665	chr8:129177769	(T/C)	0.2424	-1321	1	0.9731	A=T,C=C	7	NA	rs13280095
rs7017155	chr8:129176659	(T/C)	0.2424	-2431	1	0.9731	A=T,C=C	5	NA	rs13280095
rs7826401	chr8:129176011	(C/T)	0.2424	-3079	1	0.9731	A=C,C=T	5	NA	rs13280095
rs4733843	chr8:129175460	(A/T)	0.2424	-3630	1	0.9731	A=A,C=T	5	NA	rs13280095
rs13276381	chr8:129175045	(G/A)	0.2424	-4045	1	0.9731	A=G,C=A	4	NA	rs13280095
rs34820057	chr8:129174624	(A/G)	0.2424	-4466	1	0.9731	A=A,C=G	6	NA	rs13280095
rs35451470	chr8:129174546	(A/C)	0.2424	-4544	1	0.9731	A=A,C=C	7	NA	rs13280095
rs13266804	chr8:129174464	(A/G)	0.2424	-4626	1	0.9731	A=A,C=G	7	NA	rs13280095
rs4733842	chr8:129174284	(T/C)	0.2424	-4806	1	0.9731	A=T,C=C	7	NA	rs13280095
rs55886082	chr8:129173761	(C/T)	0.2424	-5329	1	0.9731	A=C,C=T	4	NA	rs13280095
rs6989829	chr8:129185399	(C/T)	0.2424	6309	1	0.9731	A=C,C=T	7	NA	rs13280095
rs36111777	chr8:129172561	(T/C)	0.2424	-6529	1	0.9731	A=T,C=C	5	NA	rs13280095
rs6470605	chr8:129185951	(T/G)	0.2424	6861	1	0.9731	A=T,C=G	2b	NA	rs13280095
rs6470606	chr8:129185996	(C/G)	0.2424	6906	1	0.9731	A=C,C=G	3a	NA	rs13280095
rs6470607	chr8:129186069	(A/G)	0.2424	6979	1	0.9731	A=A,C=G	4	NA	rs13280095
rs7825733	chr8:129186425	(A/G)	0.2424	7335	1	0.9731	A=A,C=G	4	NA	rs13280095
rs7826019	chr8:129186548	(A/T)	0.2424	7458	1	0.9731	A=A,C=T	2a	NA	rs13280095
rs7826413	chr8:129186636	(G/A)	0.2424	7546	1	0.9731	A=G,C=A	4	NA	rs13280095
rs13255672	chr8:129171082	(T/G)	0.2424	-8008	1	0.9731	A=T,C=G	6	NA	rs13280095
rs4733840	chr8:129170776	(G/T)	0.2424	-8314	1	0.9731	A=G,C=T	7	NA	rs13280095
rs4733839	chr8:129170596	(A/G)	0.2424	-8494	1	0.9731	A=A,C=G	6	NA	rs13280095
rs6987197	chr8:129187748	(T/C)	0.2424	8658	1	0.9731	A=T,C=C	4	NA	rs13280095
rs35924682	chr8:129170431	(G/A)	0.2424	-8659	1	0.9731	A=G,C=A	7	NA	rs13280095
rs6987519	chr8:129187970	(T/C)	0.2424	8880	1	0.9731	A=T,C=C	2b	NA	rs13280095
rs4733844	chr8:129188425	(G/A)	0.2424	9335	1	0.9731	A=G,C=A	5	NA	rs13280095
rs4733845	chr8:129188457	(A/G)	0.2424	9367	1	0.9731	A=A,C=G	5	NA	rs13280095
rs16902691	chr8:129190321	(G/C)	0.2424	11231	1	0.9731	A=G,C=C	5	NA	rs13280095
rs12156002	chr8:129190544	(C/A)	0.2424	11454	1	0.9731	A=C,C=A	6	NA	rs13280095
rs13249280	chr8:129167140	(C/T)	0.2424	-11950	1	0.9731	A=C,C=T	4	NA	rs13280095
rs11984502	chr8:129166933	(C/T)	0.2424	-12157	1	0.9731	A=C,C=T	5	NA	rs13280095
rs34769615	chr8:129166765	(T/-)	0.2424	-12325	1	0.9731	A=T,C=-	.	NA	rs13280095
rs2019960	chr8:129192271	(T/C)	0.2424	13181	1	0.9731	A=T,C=C	7	NA	rs13280095
rs11997042	chr8:129193615	(A/C)	0.2424	14525	1	0.9731	A=A,C=C	7	NA	rs13280095
rs34364082	chr8:129194478	(T/A)	0.2424	15388	1	0.9731	A=T,C=A	6	NA	rs13280095
rs59602790	chr8:129198290	(C/T)	0.2424	19200	1	0.9731	A=C,C=T	2b	NA	rs13280095
rs56223651	chr8:129198786	(-/A)	0.2424	19696	1	0.9731	A=-,C=A	6	NA	rs13280095
rs16902700	chr8:129198885	(G/A)	0.2424	19795	1	0.9731	A=G,C=A	7	NA	rs13280095
rs34409623	chr8:129202576	(G/T)	0.2424	23486	1	0.9731	A=G,C=T	5	NA	rs13280095
rs6996790	chr8:129204191	(C/T)	0.2424	25101	1	0.9731	A=C,C=T	7	NA	rs13280095
rs6995020	chr8:129207225	(T/G)	0.2424	28135	1	0.9731	A=T,C=G	7	NA	rs13280095
rs56202199	chr8:129207906	(G/A)	0.2424	28816	1	0.9731	A=G,C=A	7	NA	rs13280095
rs62527078	chr8:129210326	(T/C)	0.2424	31236	1	0.9731	A=T,C=C	5	NA	rs13280095
rs7820652	chr8:129215374	(A/T)	0.2424	36284	1	0.9731	A=A,C=T	6	NA	rs13280095
rs6470610	chr8:129217738	(C/T)	0.2424	38648	1	0.9731	A=C,C=T	7	NA	rs13280095
rs7010390	chr8:129218859	(C/T)	0.2424	39769	1	0.9731	A=C,C=T	6	NA	rs13280095
rs11995854	chr8:129220073	(T/G)	0.2424	40983	1	0.9731	A=T,C=G	7	NA	rs13280095
rs11381299	chr8:129221777	(-/T)	0.2424	42687	1	0.9731	A=-,C=T	6	NA	rs13280095
rs11390003	chr9:100741912	(-/A)	0.2475	-21978	1	0.9731	C=-,G=A	6	NA	rs7850685
rs111292969	chr9:100788191	(A/C)	0.2475	24301	1	0.9731	C=A,G=C	7	NA	rs7850685
rs11117432	chr16:86019271	(G/A)	0.2475	-245	1	0.9731	G=G,C=A	3a	NA	rs11117433
rs112500293	chr9:100763455	(C/T)	0.2374	-435	1	0.9727	C=C,G=T	6	NA	rs7850685
rs957955	chr9:100747611	(C/G)	0.2374	-16279	1	0.9727	C=C,G=G	2b	NA	rs7850685
rs150666999	chr11:118628304	(-/T)	0.2222	-13781	1	0.971	A=-,C=T	5	NA	rs10892286
rs2155433	chr11:118612921	(G/A)	0.2222	-29164	1	0.971	A=G,C=A	6	NA	rs10892286
rs373420775	chr11:118608387	(TTTG/-)	0.2222	-33698	1	0.971	A=TTTG,C=-	.	NA	rs10892286
rs76409436	chr11:118607871	(G/A)	0.2222	-34214	1	0.971	A=G,C=A	7	NA	rs10892286
rs12364971	chr11:118607794	(T/G)	0.2222	-34291	1	0.971	A=T,C=G	7	NA	rs10892286
rs77209083	chr11:118607569	(A/G)	0.2222	-34516	1	0.971	A=A,C=G	6	NA	rs10892286
rs55894437	chr11:118607417	(C/T)	0.2222	-34668	1	0.971	A=C,C=T	7	NA	rs10892286
rs56267528	chr11:118607311	(C/A)	0.2222	-34774	1	0.971	A=C,C=A	6	NA	rs10892286
rs11217002	chr11:118607150	(C/T)	0.2222	-34935	1	0.971	A=C,C=T	7	NA	rs10892286
rs11217001	chr11:118607046	(G/A)	0.2222	-35039	1	0.971	A=G,C=A	6	NA	rs10892286
rs6589681	chr11:118606521	(C/T)	0.2222	-35564	1	0.971	A=C,C=T	7	NA	rs10892286
rs12048091	chr1:154395077	(A/G)	0.2172	-6602	1	0.9705	G=A,A=G	2b	NA	rs8192282
rs1267493	chr6:14716354	(T/C)	0.2121	472	1	0.9705	T=T,C=C	7	NA	rs1267499
rs144366639	chr6:14715029	(-/TATT)	0.2121	-853	1	0.9705	T=-,C=TATT	6	NA	rs1267499
rs2024831	chr6:14714864	(G/A)	0.2121	-1018	1	0.9705	T=A,C=G	5	NA	rs1267499
rs57696775	chr6:14714722	(-/CTT)	0.2121	-1160	1	0.9705	T=-,C=CTT	6	NA	rs1267499
rs1267505	chr6:14714195	(C/T)	0.2121	-1687	1	0.9705	T=C,C=T	5	NA	rs1267499
rs57494551	chr11:118661398	(C/T)	0.2121	19313	1	0.9705	A=C,C=T	2b	NA	rs10892286
rs35986396	chr11:118609556	(-/A)	0.2121	-32529	1	0.9705	A=-,C=A	6	NA	rs10892286
rs57502626	chr1:154408916	(T/A)	0.2071	7237	1	0.97	G=T,A=A	6	NA	rs8192282
rs55826755	chr1:154409520	(C/G)	0.2071	7841	1	0.97	G=C,A=G	6	NA	rs8192282
rs61812592	chr1:154410482	(G/A)	0.2071	8803	1	0.97	G=G,A=A	5	NA	rs8192282
rs61812593	chr1:154410490	(T/C)	0.2071	8811	1	0.97	G=T,A=C	5	NA	rs8192282
rs61812594	chr1:154411628	(A/G)	0.2071	9949	1	0.97	G=A,A=G	5	NA	rs8192282
rs61812596	chr1:154414691	(C/T)	0.2071	13012	1	0.97	G=C,A=T	3a	NA	rs8192282
rs55800510	chr1:154417187	(C/T)	0.2071	15508	1	0.97	G=C,A=T	5	NA	rs8192282
rs33421	chr5:71847277	(G/T)	0.2071	3522	1	0.9694	G=G,A=T	7	NA	rs381734
rs42423	chr5:71848296	(G/C)	0.2071	4541	1	0.9694	G=G,A=C	4	NA	rs381734
rs445579	chr5:71838596	(C/T)	0.2071	-5159	1	0.9694	G=C,A=T	7	NA	rs381734
rs376192383	chr5:71850120	(TT/-)	0.2071	6365	1	0.9694	G=TT,A=-	6	NA	rs381734
.	chr5:71850132	(T/-)	0.2071	6377	1	0.9694	G=T,A=-	6	.	rs381734
rs1232831	chr5:71850161	(C/T)	0.2071	6406	1	0.9694	G=C,A=T	7	NA	rs381734
rs1232832	chr5:71850191	(C/T)	0.2071	6436	1	0.9694	G=C,A=T	7	NA	rs381734
rs1232833	chr5:71850285	(T/C)	0.2071	6530	1	0.9694	G=T,A=C	7	NA	rs381734
rs420009	chr5:71833054	(G/A)	0.2071	-10701	1	0.9694	G=G,A=A	5	NA	rs381734
rs426975	chr5:71833049	(C/T)	0.2071	-10706	1	0.9694	G=C,A=T	5	NA	rs381734
rs246553	chr5:71829311	(A/G)	0.2071	-14444	1	0.9694	G=A,A=G	6	NA	rs381734
rs885107	chr16:30672719	(T/C)	0.202	-53529	1	0.9689	C=T,T=C	4	NA	rs8058578
rs56656810	chr16:30788759	(C/A)	0.202	62511	1	0.9689	C=C,T=A	2b	NA	rs8058578
rs12755401	chr1:111589384	(A/G)	0.1869	-103056	1	0.967	T=A,C=G	4	NA	rs586995
rs11583268	chr1:111586123	(G/T)	0.1869	-106317	1	0.967	T=G,C=T	7	NA	rs586995
rs12738639	chr1:111585865	(T/C)	0.1869	-106575	1	0.967	T=T,C=C	7	NA	rs586995
rs35272435	chr1:111585757	(G/A)	0.1869	-106683	1	0.967	T=G,C=A	5	NA	rs586995
rs12737437	chr1:111585238	(T/C)	0.1869	-107202	1	0.967	T=T,C=C	6	NA	rs586995
rs67917303	chr1:111584745	(G/A)	0.1869	-107695	1	0.967	T=G,C=A	7	NA	rs586995
rs66976849	chr1:111583476	(G/A)	0.1869	-108964	1	0.967	T=G,C=A	6	NA	rs586995
rs71673405	chr1:111583433	(A/G)	0.1869	-109007	1	0.967	T=A,C=G	7	NA	rs586995
rs66516327	chr1:111582441	(G/T)	0.1869	-109999	1	0.967	T=G,C=T	5	NA	rs586995
rs1935975	chr1:111581845	(G/A)	0.1869	-110595	1	0.967	T=G,C=A	6	NA	rs586995
rs613915	chr1:111691009	(A/C)	0.1768	-1431	1	0.9663	T=A,C=C	6	NA	rs586995
rs71096397	chr1:111721084	(-/T)	0.1768	28644	1	0.9663	T=-,C=T	6	NA	rs586995
rs55994400	chr14:73255454	(C/G)	0.1667	4774	1	0.9639	G=C,T=G	3a	NA	rs11629434
rs55702801	chr14:73255495	(T/C)	0.1667	4815	1	0.9639	G=T,T=C	4	NA	rs11629434
rs72730342	chr14:73258562	(C/T)	0.1667	7882	1	0.9639	G=C,T=T	5	NA	rs11629434
rs72730344	chr14:73259549	(T/C)	0.1667	8869	1	0.9639	G=T,T=C	5	NA	rs11629434
rs72730345	chr14:73259910	(A/G)	0.1667	9230	1	0.9639	G=A,T=G	5	NA	rs11629434
rs12435382	chr14:73260377	(G/A)	0.1667	9697	1	0.9639	G=G,T=A	5	NA	rs11629434
rs12435412	chr14:73260475	(G/A)	0.1667	9795	1	0.9639	G=G,T=A	5	NA	rs11629434
rs11627381	chr14:73260964	(A/G)	0.1667	10284	1	0.9639	G=A,T=G	5	NA	rs11629434
rs72730348	chr14:73262397	(T/A)	0.1667	11717	1	0.9639	G=T,T=A	6	NA	rs11629434
rs61631136	chr14:73262429	(C/G)	0.1667	11749	1	0.9639	G=C,T=G	6	NA	rs11629434
rs11158978	chr14:73263119	(A/G)	0.1667	12439	1	0.9639	G=A,T=G	7	NA	rs11629434
rs11621216	chr14:73263476	(A/T)	0.1667	12796	1	0.9639	G=A,T=T	7	NA	rs11629434
rs11621358	chr14:73263634	(G/A)	0.1667	12954	1	0.9639	G=G,T=A	7	NA	rs11629434
rs11622602	chr14:73264469	(G/A)	0.1667	13789	1	0.9639	G=G,T=A	7	NA	rs11629434
rs72730353	chr14:73267415	(T/G)	0.1667	16735	1	0.9639	G=T,T=G	4	NA	rs11629434
rs12435321	chr14:73267602	(C/T)	0.1667	16922	1	0.9639	G=C,T=T	7	NA	rs11629434
rs12435401	chr14:73267697	(G/A)	0.1667	17017	1	0.9639	G=G,T=A	5	NA	rs11629434
rs11158979	chr14:73267920	(C/G)	0.1667	17240	1	0.9639	G=C,T=G	4	NA	rs11629434
rs11158980	chr14:73268235	(T/C)	0.1667	17555	1	0.9639	G=T,T=C	2b	NA	rs11629434
rs11627524	chr14:73268465	(C/A)	0.1667	17785	1	0.9639	G=C,T=A	4	NA	rs11629434
rs1800795	chr7:22766645	(C/G)	0.4848	424	1	0.9604	A=C,G=G	4	NA	rs1800797
rs1318867	chr2:198880481	(C/A)	0.4697	-16414	1	0.9602	A=C,G=A	1f	NA	rs6738825
rs976179	chr2:198880378	(A/T)	0.4697	-16517	1	0.9602	A=A,G=T	1f	NA	rs6738825
.	chr9:123660256	(AAA/-)	0.4545	-55240	1	0.9601	C=AAA,T=-	.	.	rs2075049
rs10739581	chr9:123696871	(C/T)	0.4646	-18625	0.9797	0.9598	C=C,T=T	2a	NA	rs2075049
rs10739578	chr9:123693079	(C/T)	0.4646	-22417	0.9797	0.9598	C=C,T=T	7	NA	rs2075049
rs10760127	chr9:123692940	(G/C)	0.4646	-22556	0.9797	0.9598	C=G,T=C	7	NA	rs2075049
rs3761847	chr9:123690239	(G/A)	0.4646	-25257	0.9797	0.9598	C=G,T=A	4	NA	rs2075049
rs3761846	chr9:123689597	(C/T)	0.4646	-25899	0.9797	0.9598	C=C,T=T	4	NA	rs2075049
rs1930782	chr9:123687905	(C/T)	0.4646	-27591	0.9797	0.9598	C=C,T=T	4	NA	rs2075049
rs1014530	chr9:123685092	(T/C)	0.4646	-30404	0.9797	0.9598	C=T,T=C	5	NA	rs2075049
rs7037195	chr9:123684000	(T/C)	0.4646	-31496	0.9797	0.9598	C=T,T=C	4	NA	rs2075049
rs2269060	chr9:123683569	(C/T)	0.4646	-31927	0.9797	0.9598	C=C,T=T	5	NA	rs2075049
rs2416804	chr9:123676396	(G/C)	0.4646	-39100	0.9797	0.9598	C=G,T=C	2b	NA	rs2075049
rs10818482	chr9:123648085	(A/G)	0.4646	-67411	0.9797	0.9598	C=A,T=G	1f	NA	rs2075049
rs10760119	chr9:123646060	(T/C)	0.4646	-69436	0.9797	0.9598	C=T,T=C	3a	NA	rs2075049
rs7858209	chr9:123645760	(G/A)	0.4646	-69736	0.9797	0.9598	C=G,T=A	3a	NA	rs2075049
rs34748466	chr9:123644713	(A/-)	0.4646	-70783	0.9797	0.9598	C=A,T=-	7	NA	rs2075049
rs2980440	chr8:8095009	(G/A)	0.4091	-3070	0.9791	0.9587	A=G,G=A	6	NA	rs2955587
rs2980437	chr8:8094763	(T/C)	0.4091	-3316	0.9791	0.9587	A=T,G=C	1f	NA	rs2955587
rs2945249	chr8:8094726	(G/A)	0.4091	-3353	0.9791	0.9587	A=G,G=A	4	NA	rs2955587
rs2945251	chr8:8094406	(G/A)	0.4091	-3673	0.9791	0.9587	A=G,G=A	5	NA	rs2955587
rs13258063	chr8:8094114	(C/A)	0.4091	-3965	0.9791	0.9587	A=C,G=A	5	NA	rs2955587
rs2955586	chr8:8093967	(A/C)	0.4091	-4112	0.9791	0.9587	A=A,G=C	6	NA	rs2955587
rs2945252	chr8:8093592	(G/T)	0.4091	-4487	0.9791	0.9587	A=G,G=T	5	NA	rs2955587
rs2955585	chr8:8093511	(A/G)	0.4091	-4568	0.9791	0.9587	A=A,G=G	4	NA	rs2955587
rs2955584	chr8:8092174	(A/G)	0.4091	-5905	0.9791	0.9587	A=A,G=G	7	NA	rs2955587
rs1924138	chr10:6096158	(A/C)	0.3889	-41	1	0.9586	G=A,T=C	2b	NA	rs10795763
rs7974958	chr12:62146918	(T/C)	0.1414	-13160	1	0.9586	T=T,C=C	6	NA	rs6581430
rs7487386	chr12:62144325	(G/C)	0.1414	-15753	1	0.9586	T=G,C=C	7	NA	rs6581430
rs9783426	chr12:62099782	(G/A)	0.1414	-60296	1	0.9586	T=G,C=A	7	NA	rs6581430
rs6581415	chr12:62087912	(C/A)	0.1414	-72166	1	0.9586	T=C,C=A	6	NA	rs6581430
rs7958891	chr12:62076182	(C/G)	0.1414	-83896	1	0.9586	T=C,C=G	5	NA	rs6581430
rs7964077	chr12:62065034	(A/T)	0.1414	-95044	1	0.9586	T=A,C=T	6	NA	rs6581430
rs1395492	chr12:62060874	(C/T)	0.1414	-99204	1	0.9586	T=C,C=T	6	NA	rs6581430
rs1395489	chr12:62048478	(A/G)	0.1414	-111600	1	0.9586	T=A,C=G	3a	NA	rs6581430
rs12888955	chr14:103256877	(G/A)	0.3687	-6911	1	0.9578	A=G,G=A	6	NA	rs12148050
rs12880641	chr14:103251452	(T/G)	0.3687	-12336	1	0.9578	A=T,G=G	4	NA	rs12148050
rs376086772	chr14:103279499	(CGGGGTTTCTCCATGTTGATCAGGCTGGTCTCGAACTCCTGACCTCAGATAATC/-)	0.3687	15711	1	0.9578	A=CGGGGTTTCTCCATGTTGATCAGGCTGGTCTCGAACTCCTGACCTCAGATAATC,G=-	.	NA	rs12148050
rs3803286	chr14:103246470	(A/G)	0.3687	-17318	1	0.9578	A=A,G=G	4	NA	rs12148050
rs9364608	chr6:162114809	(G/A)	0.3737	1928	1	0.9575	C=G,T=A	6	NA	rs9346876
rs35673535	chr14:103279088	(T/C)	0.3788	15300	0.9785	0.9575	A=T,G=C	6	NA	rs12148050
rs6705610	chr2:135925002	(T/G)	0.1364	50964	1	0.9574	C=T,T=G	5	NA	rs61087958
rs61309665	chr2:135796693	(TTTT/-)	0.1364	-77345	1	0.9574	C=TTTT,T=-	6	NA	rs61087958
rs60350840	chr2:135789784	(A/G)	0.1364	-84254	1	0.9574	C=A,T=G	7	NA	rs61087958
rs1551497	chr2:135787642	(T/C)	0.1364	-86396	1	0.9574	C=T,T=C	5	NA	rs61087958
rs16831264	chr2:135787148	(G/C)	0.1364	-86890	1	0.9574	C=G,T=C	5	NA	rs61087958
rs60959461	chr2:135786936	(-/CT)	0.1364	-87102	1	0.9574	C=-,T=CT	6	NA	rs61087958
rs113030080	chr2:135781913	(-/CTATAAGTC)	0.1364	-92125	1	0.9574	C=-,T=CTATAAGTC	7	.	rs61087958
rs4954212	chr2:135780168	(A/G)	0.1364	-93870	1	0.9574	C=A,T=G	6	NA	rs61087958
rs61663334	chr2:135776430	(A/G)	0.1364	-97608	1	0.9574	C=A,T=G	7	NA	rs61087958
rs34115697	chr2:135775312	(-/A)	0.1364	-98726	1	0.9574	C=-,T=A	7	NA	rs61087958
rs11888521	chr2:135775049	(G/C)	0.1364	-98989	1	0.9574	C=G,T=C	5	NA	rs61087958
rs11903663	chr2:135774681	(A/G)	0.1364	-99357	1	0.9574	C=A,T=G	5	NA	rs61087958
rs4645053	chr2:135773692	(T/A)	0.1364	-100346	1	0.9574	C=T,T=A	6	NA	rs61087958
rs4640444	chr2:135773617	(T/C)	0.1364	-100421	1	0.9574	C=T,T=C	6	NA	rs61087958
rs4346445	chr2:135773446	(A/C)	0.1364	-100592	1	0.9574	C=A,T=C	6	NA	rs61087958
rs4494812	chr2:135773420	(A/G)	0.1364	-100618	1	0.9574	C=A,T=G	7	NA	rs61087958
rs4953945	chr2:135766072	(C/G)	0.1364	-107966	1	0.9574	C=C,T=G	7	NA	rs61087958
rs1506848	chr12:62081758	(A/C)	0.1313	-78320	1	0.9574	T=A,C=C	6	NA	rs6581430
rs7973591	chr12:62068726	(T/A)	0.1313	-91352	1	0.9574	T=T,C=A	6	NA	rs6581430
rs4310677	chr12:62064598	(G/T)	0.1313	-95480	1	0.9574	T=G,C=T	7	NA	rs6581430
rs1605325	chr12:62061838	(T/C)	0.1313	-98240	1	0.9574	T=T,C=C	6	NA	rs6581430
rs10784246	chr12:62055621	(T/C)	0.1313	-104457	1	0.9574	T=T,C=C	7	NA	rs6581430
rs7546920	chr1:242943020	(G/A)	0.3687	-22352	1	0.9573	G=A,A=G	6	NA	rs4382707
rs11066283	chr12:112840766	(A/G)	0.3687	249080	1	0.9573	G=A,A=G	7	NA	rs17630235
rs2256672	chr6:90950736	(T/C)	0.3535	-40395	1	0.957	A=T,T=C	7	NA	rs639575
rs206913	chr6:90936894	(C/A)	0.3535	-54237	1	0.957	A=C,T=A	5	NA	rs639575
rs56309027	chr1:242967480	(A/G)	0.3586	2108	0.978	0.9566	G=A,A=G	5	NA	rs4382707
rs58235019	chr12:112896840	(-/G)	0.3586	305154	0.978	0.9566	G=G,A=-	6	NA	rs17630235
rs28688742	chr15:41403638	(G/A)	0.3586	-32411	0.978	0.9566	T=G,G=A	7	NA	rs6492983
rs28613002	chr15:41403597	(T/C)	0.3586	-32452	0.978	0.9566	T=T,G=C	6	NA	rs6492983
rs476633	chr15:41392134	(C/G)	0.3586	-43915	0.978	0.9566	T=C,G=G	7	NA	rs6492983
rs4592624	chr15:41389388	(C/T)	0.3586	-46661	0.978	0.9566	T=C,G=T	7	NA	rs6492983
rs2947494	chr15:41375741	(C/T)	0.3586	-60308	0.978	0.9566	T=C,G=T	7	NA	rs6492983
rs2947493	chr15:41375694	(G/A)	0.3586	-60355	0.978	0.9566	T=G,G=A	6	NA	rs6492983
rs1983400	chr15:41373029	(T/C)	0.3586	-63020	0.978	0.9566	T=T,G=C	6	NA	rs6492983
rs28510775	chr15:41372827	(G/A)	0.3586	-63222	0.978	0.9566	T=G,G=A	6	NA	rs6492983
rs11853192	chr15:41368515	(G/A)	0.3586	-67534	0.978	0.9566	T=G,G=A	6	NA	rs6492983
rs6731993	chr2:65642097	(A/T)	0.3434	-22253	1	0.9565	C=A,T=T	5	NA	rs1437466
rs2425239	chr20:35016296	(T/A)	0.3434	14776	1	0.9565	T=T,C=A	7	NA	rs2425223
rs2425240	chr20:35017092	(T/G)	0.3434	15572	1	0.9565	T=T,C=G	7	NA	rs2425223
rs2425242	chr20:35018919	(T/C)	0.3434	17399	1	0.9565	T=T,C=C	7	NA	rs2425223
rs2425243	chr20:35020469	(T/C)	0.3434	18949	1	0.9565	T=T,C=C	5	NA	rs2425223
rs2425244	chr20:35021078	(T/C)	0.3434	19558	1	0.9565	T=T,C=C	6	NA	rs2425223
rs2425245	chr20:35021526	(G/C)	0.3434	20006	1	0.9565	T=G,C=C	5	NA	rs2425223
rs2425246	chr20:35021806	(T/C)	0.3434	20286	1	0.9565	T=T,C=C	5	NA	rs2425223
rs2425247	chr20:35023613	(A/G)	0.3434	22093	1	0.9565	T=A,C=G	6	NA	rs2425223
rs11699643	chr20:35024381	(T/G)	0.3434	22861	1	0.9565	T=T,C=G	5	NA	rs2425223
rs4812795	chr20:35025762	(T/C)	0.3434	24242	1	0.9565	T=T,C=C	5	NA	rs2425223
rs2425249	chr20:35026600	(T/C)	0.3434	25080	1	0.9565	T=T,C=C	7	NA	rs2425223
rs2425250	chr20:35027511	(T/G)	0.3434	25991	1	0.9565	T=T,C=G	7	NA	rs2425223
rs2425251	chr20:35027628	(A/G)	0.3434	26108	1	0.9565	T=A,C=G	6	NA	rs2425223
rs2425252	chr20:35029442	(A/G)	0.3434	27922	1	0.9565	T=A,C=G	4	NA	rs2425223
rs2425253	chr20:35029669	(A/G)	0.3434	28149	1	0.9565	T=A,C=G	4	NA	rs2425223
rs2425228	chr20:35007411	(G/A)	0.3535	5891	0.9779	0.9563	T=G,C=A	5	NA	rs2425223
rs2425230	chr20:35008181	(T/G)	0.3535	6661	0.9779	0.9563	T=T,C=G	6	NA	rs2425223
rs72704962	chr1:158974569	(T/C)	0.1313	-4027	1	0.956	C=T,A=C	6	NA	rs9887904
rs7575424	chr2:135857033	(G/A)	0.1263	-17005	1	0.956	C=G,T=A	5	NA	rs61087958
rs13389481	chr2:135796410	(C/A)	0.1263	-77628	1	0.956	C=C,T=A	7	NA	rs61087958
rs4954226	chr2:135962711	(T/C)	0.1263	88673	1	0.956	C=T,T=C	1f	NA	rs61087958
rs57829242	chr2:135984172	(A/G)	0.1263	110134	1	0.956	C=A,T=G	6	NA	rs61087958
rs6761547	chr2:135994753	(T/C)	0.1263	120715	1	0.956	C=T,T=C	6	NA	rs61087958
rs6714274	chr2:135994754	(G/A)	0.1263	120716	1	0.956	C=G,T=A	6	NA	rs61087958
rs11884903	chr2:136016079	(T/C)	0.1263	142041	1	0.956	C=T,T=C	2b	NA	rs61087958
rs16831498	chr2:136027264	(G/C)	0.1263	153226	1	0.956	C=G,T=C	7	NA	rs61087958
rs188542048	chr2:136052004	(C/T)	0.1263	177966	1	0.956	C=C,T=T	7	NA	rs61087958
rs4954242	chr2:136100473	(A/G)	0.1263	226435	1	0.956	C=A,T=G	6	NA	rs61087958
rs6727889	chr2:136110129	(C/T)	0.1263	236091	1	0.956	C=C,T=T	7	NA	rs61087958
rs139847116	chr2:136119137	(-/A)	0.1263	245099	1	0.956	C=-,T=A	7	NA	rs61087958
rs72320452	chr2:136127146	(T/-)	0.1263	253108	1	0.956	C=T,T=-	.	NA	rs61087958
rs13427494	chr2:136166536	(G/A)	0.1263	292498	1	0.956	C=G,T=A	7	NA	rs61087958
rs6742013	chr2:136169799	(T/C)	0.1263	295761	1	0.956	C=T,T=C	5	NA	rs61087958
rs35619839	chr2:136170286	(-/T)	0.1263	296248	1	0.956	C=-,T=T	5	NA	rs61087958
rs10209482	chr2:136191314	(A/C)	0.1263	317276	1	0.956	C=A,T=C	7	NA	rs61087958
rs7605229	chr2:136228887	(C/T)	0.1263	354849	1	0.956	C=C,T=T	1f	NA	rs61087958
rs202019641	chr2:136238453	(T/C)	0.1263	364415	1	0.956	C=T,T=C	6	NA	rs61087958
rs3806502	chr2:136288273	(C/T)	0.1263	414235	1	0.956	C=C,T=T	4	NA	rs61087958
rs75575999	chr4:7257686	(T/C)	0.1263	-816	1	0.9545	C=T,T=C	5	NA	rs4610334
rs143667335	chr4:7257683	(C/A)	0.1263	-819	1	0.9545	C=C,T=A	3a	NA	rs4610334
rs7583807	chr2:204477552	(G/T)	0.3081	6079	1	0.9541	C=T,A=G	7	NA	rs4675354
rs13022093	chr2:204482318	(C/T)	0.3081	10845	1	0.9541	C=T,A=C	6	NA	rs4675354
rs12903541	chr15:75059627	(A/G)	0.3182	-17740	0.9767	0.954	C=A,A=G	5	NA	rs1378942
rs6446588	chr4:7256988	(A/G)	0.1162	-1514	1	0.9529	C=A,T=G	5	NA	rs4610334
rs6843561	chr4:7256658	(C/G)	0.1162	-1844	1	0.9529	C=C,T=G	4	NA	rs4610334
rs9291133	chr4:7256620	(C/T)	0.1162	-1882	1	0.9529	C=C,T=T	2b	NA	rs4610334
rs7661994	chr4:7255855	(T/A)	0.1162	-2647	1	0.9529	C=T,T=A	5	NA	rs4610334
rs7258301	chr19:942660	(A/G)	0.1212	-2353	1	0.9529	G=A,A=G	3a	NA	rs2238573
rs13283788	chr9:139384521	(T/G)	0.303	10064	0.9761	0.9527	A=T,C=G	5	NA	rs34602454
rs35135227	chr9:139385099	(C/T)	0.303	10642	0.9761	0.9527	A=C,C=T	5	NA	rs34602454
rs4382584	chr9:139386138	(G/A)	0.303	11681	0.9761	0.9527	A=G,C=A	7	NA	rs34602454
rs13295248	chr9:139386640	(T/C)	0.303	12183	0.9761	0.9527	A=T,C=C	6	NA	rs34602454
rs12555241	chr9:139387676	(G/A)	0.303	13219	0.9761	0.9527	A=G,C=A	4	NA	rs34602454
rs13290734	chr9:139330701	(G/A)	0.303	-43756	0.9761	0.9527	A=G,C=A	5	NA	rs34602454
rs56043441	chr2:103087383	(C/T)	0.2778	25267	1	0.9503	A=C,G=T	7	NA	rs7597017
rs4140785	chr2:103088517	(A/C)	0.2778	26401	1	0.9503	A=A,G=C	7	NA	rs7597017
rs4851011	chr2:103089678	(C/T)	0.2778	27562	1	0.9503	A=C,G=T	4	NA	rs7597017
rs17027255	chr2:103090127	(C/T)	0.2778	28011	1	0.9503	A=C,G=T	6	NA	rs7597017
rs17027258	chr2:103091540	(A/G)	0.2778	29424	1	0.9503	A=A,G=G	6	NA	rs7597017
rs3771171	chr2:102985950	(T/C)	0.2778	-76166	1	0.9503	A=T,G=C	5	NA	rs7597017
rs11679889	chr2:102941009	(G/A)	0.2677	-121107	0.9742	0.9491	A=G,G=A	7	NA	rs7597017
rs7936397	chr11:577534	(G/A)	0.2525	-35674	1	0.9485	T=G,C=A	2b	NA	rs1131665
rs5894915	chr8:129191919	(A/-)	0.2475	12829	0.9729	0.9465	A=A,C=-	.	NA	rs13280095
rs56738057	chr13:100066873	(-/CACA)	0.101	36941	1	0.9447	C=CACA,T=-	5	NA	rs7325747
rs11654292	chr17:46197442	(T/C)	0.101	-55060	1	0.9447	C=T,A=C	7	NA	rs7224155
rs2192344	chr7:8176189	(G/A)	0.096	402	1	0.9421	T=G,C=A	5	NA	rs6945305
rs2192345	chr7:8176231	(C/A)	0.096	444	1	0.9421	T=C,C=A	5	NA	rs6945305
rs4725072	chr7:8174587	(A/C)	0.096	-1200	1	0.9421	T=A,C=C	3a	NA	rs6945305
rs10252384	chr7:8173016	(T/C)	0.096	-2771	1	0.9421	T=T,C=C	5	NA	rs6945305
rs10952090	chr7:8172773	(C/G)	0.096	-3014	1	0.9421	T=C,C=G	5	NA	rs6945305
rs11763052	chr7:8169569	(A/T)	0.096	-6218	1	0.9421	T=A,C=T	6	NA	rs6945305
rs6948664	chr7:8168379	(G/A)	0.096	-7408	1	0.9421	T=G,C=A	4	NA	rs6945305
rs71014762	chr7:8168279	(-/A)	0.096	-7508	1	0.9421	T=-,C=A	4	NA	rs6945305
rs6969882	chr7:8185344	(T/C)	0.096	9557	1	0.9421	T=T,C=C	7	NA	rs6945305
rs6958145	chr7:8187967	(C/T)	0.096	12180	1	0.9421	T=C,C=T	7	NA	rs6945305
rs7332358	chr13:100023529	(G/A)	0.0909	-6403	1	0.9421	C=G,T=A	5	NA	rs7325747
rs17575643	chr13:99984675	(C/T)	0.0909	-45257	1	0.9421	C=C,T=T	4	NA	rs7325747
rs9517670	chr13:99933643	(A/G)	0.0909	-96289	1	0.9421	C=A,T=G	6	NA	rs7325747
rs72648072	chr13:99863477	(G/C)	0.0909	-166455	1	0.9421	C=G,T=C	5	NA	rs7325747
rs72648071	chr13:99863330	(C/T)	0.0909	-166602	1	0.9421	C=C,T=T	7	NA	rs7325747
rs9513579	chr13:99854602	(G/A)	0.0909	-175330	1	0.9421	C=G,T=A	4	NA	rs7325747
rs9517646	chr13:99848319	(C/T)	0.0909	-181613	1	0.9421	C=C,T=T	7	NA	rs7325747
rs11079810	chr17:46227846	(C/T)	0.0909	-24656	1	0.9421	C=C,A=T	5	NA	rs7224155
.	chr17:46165672	(-/A)	0.0909	-86830	1	0.9421	C=-,A=A	.	.	rs7224155
rs147055738	chr17:73879855	(G/T)	0.0909	-26367	1	0.9421	G=G,T=T	6	NA	rs3785437
rs1267489	chr6:14719710	(T/C)	0.2172	3828	0.9703	0.9415	T=T,C=C	5	NA	rs1267499
rs140083693	chr11:118606678	(A/-)	0.2172	-35407	0.9703	0.9415	A=A,C=-	.	NA	rs10892286
rs1267500	chr6:14715825	(C/T)	0.2071	-57	1	0.9413	T=C,C=T	7	NA	rs1267499
rs199725450	chr11:118662993	(TAC/-)	0.2071	20908	1	0.9413	A=TAC,C=-	.	NA	rs10892286
rs11217038	chr11:118677355	(G/A)	0.2071	35270	1	0.9413	A=G,C=A	5	NA	rs10892286
rs28409215	chr11:118679304	(G/A)	0.2071	37219	1	0.9413	A=G,C=A	5	NA	rs10892286
rs11217040	chr11:118680648	(C/A)	0.2071	38563	1	0.9413	A=C,C=A	7	NA	rs10892286
rs59065116	chr11:118680702	(-/A)	0.2071	38617	1	0.9413	A=-,C=A	7	NA	rs10892286
rs73005423	chr11:118681079	(A/G)	0.2071	38994	1	0.9413	A=A,C=G	7	NA	rs10892286
rs73005426	chr11:118681083	(A/G)	0.2071	38998	1	0.9413	A=A,C=G	7	NA	rs10892286
rs7942535	chr11:118681464	(T/C)	0.2071	39379	1	0.9413	A=T,C=C	6	NA	rs10892286
rs11217041	chr11:118682350	(A/G)	0.2071	40265	1	0.9413	A=A,C=G	5	NA	rs10892286
rs148442524	chr11:118682421	(-/CTT)	0.2071	40336	1	0.9413	A=-,C=CTT	7	NA	rs10892286
rs11217042	chr11:118682528	(G/A)	0.2071	40443	1	0.9413	A=G,C=A	7	NA	rs10892286
rs76704408	chr11:118683327	(G/T)	0.2071	41242	1	0.9413	A=G,C=T	4	NA	rs10892286
rs17122453	chr11:118683564	(G/A)	0.2071	41479	1	0.9413	A=G,C=A	4	NA	rs10892286
rs715412	chr11:118684610	(G/A)	0.2071	42525	1	0.9413	A=G,C=A	5	NA	rs10892286
rs1866664	chr2:198860428	(T/C)	0.4747	-36467	1	0.9409	A=T,G=C	7	NA	rs6738825
rs10177758	chr2:198858917	(A/G)	0.4747	-37978	1	0.9409	A=A,G=G	1f	NA	rs6738825
rs1518359	chr2:198847383	(C/T)	0.4747	-49512	1	0.9409	A=C,G=T	5	NA	rs6738825
rs13394871	chr2:198846337	(G/A)	0.4747	-50558	1	0.9409	A=G,G=A	6	NA	rs6738825
rs7587598	chr2:198842244	(A/G)	0.4747	-54651	1	0.9409	A=A,G=G	5	NA	rs6738825
rs7587043	chr2:198841729	(A/C)	0.4747	-55166	1	0.9409	A=A,G=C	7	NA	rs6738825
rs7571869	chr2:198841615	(T/C)	0.4747	-55280	1	0.9409	A=T,G=C	6	NA	rs6738825
rs10931797	chr2:198840793	(C/T)	0.4747	-56102	1	0.9409	A=C,G=T	5	NA	rs6738825
rs10931796	chr2:198840661	(A/G)	0.4747	-56234	1	0.9409	A=A,G=G	6	NA	rs6738825
rs34198712	chr2:198840003	(T/-)	0.4747	-56892	1	0.9409	A=T,G=-	6	NA	rs6738825
rs7563170	chr2:198839631	(C/T)	0.4747	-57264	1	0.9409	A=C,G=T	6	NA	rs6738825
rs11675025	chr2:198838315	(G/A)	0.4747	-58580	1	0.9409	A=G,G=A	7	NA	rs6738825
rs7558450	chr2:198837766	(C/T)	0.4747	-59129	1	0.9409	A=C,G=T	5	NA	rs6738825
rs10204166	chr2:198835264	(C/G)	0.4747	-61631	1	0.9409	A=C,G=G	6	NA	rs6738825
rs10169453	chr2:198835212	(T/C)	0.4747	-61683	1	0.9409	A=T,G=C	7	NA	rs6738825
rs1850633	chr2:198829582	(T/G)	0.4747	-67313	1	0.9409	A=T,G=G	3a	NA	rs6738825
rs1607376	chr2:198827914	(A/G)	0.4747	-68981	1	0.9409	A=A,G=G	7	NA	rs6738825
rs10497809	chr2:198825668	(G/A)	0.4747	-71227	1	0.9409	A=G,G=A	5	NA	rs6738825
.	chr2:198823643	(-/TG)	0.4747	-73252	1	0.9409	A=-,G=TG	5	.	rs6738825
rs57669318	chr2:198823642	(A/C)	0.4747	-73253	1	0.9409	A=A,G=C	5	NA	rs6738825
rs140766797	chr2:198823640	(-/TGC)	0.4747	-73255	1	0.9409	A=-,G=TGC	5	.	rs6738825
rs55696134	chr2:198821569	(A/G)	0.4747	-75326	1	0.9409	A=A,G=G	6	NA	rs6738825
rs1518360	chr2:198815303	(C/T)	0.4747	-81592	1	0.9409	A=C,G=T	1f	NA	rs6738825
rs10189897	chr2:198813410	(A/G)	0.4747	-83485	1	0.9409	A=A,G=G	6	NA	rs6738825
rs1518364	chr2:198809975	(G/A)	0.4747	-86920	1	0.9409	A=G,G=A	7	NA	rs6738825
rs1914690	chr2:198809368	(G/A)	0.4747	-87527	1	0.9409	A=G,G=A	5	NA	rs6738825
rs1518366	chr2:198809196	(G/A)	0.4747	-87699	1	0.9409	A=G,G=A	5	NA	rs6738825
rs34317351	chr2:198808963	(T/-)	0.4747	-87932	1	0.9409	A=T,G=-	.	NA	rs6738825
rs1401090	chr2:198808578	(G/A)	0.4747	-88317	1	0.9409	A=G,G=A	1d	NA	rs6738825
rs1105078	chr2:198807885	(C/T)	0.4747	-89010	1	0.9409	A=C,G=T	7	NA	rs6738825
rs11679040	chr2:198806829	(T/C)	0.4747	-90066	1	0.9409	A=T,G=C	6	NA	rs6738825
rs10207433	chr2:198805930	(G/T)	0.4747	-90965	1	0.9409	A=G,G=T	6	NA	rs6738825
rs2880389	chr2:198801707	(T/C)	0.4747	-95188	1	0.9409	A=T,G=C	6	NA	rs6738825
rs1607373	chr2:198800532	(G/A)	0.4747	-96363	1	0.9409	A=G,G=A	6	NA	rs6738825
rs6434946	chr2:198798497	(A/G)	0.4747	-98398	1	0.9409	A=A,G=G	5	NA	rs6738825
rs6434945	chr2:198797960	(G/C)	0.4747	-98935	1	0.9409	A=G,G=C	5	NA	rs6738825
rs11692344	chr2:198795863	(T/G)	0.4747	-101032	1	0.9409	A=T,G=G	5	NA	rs6738825
rs4850817	chr2:198795204	(A/G)	0.4747	-101691	1	0.9409	A=G,G=A	5	NA	rs6738825
rs4850816	chr2:198789765	(C/A)	0.4747	-107130	1	0.9409	A=A,G=C	7	NA	rs6738825
rs12995110	chr2:198789013	(T/C)	0.4747	-107882	1	0.9409	A=C,G=T	5	NA	rs6738825
rs7423972	chr2:198788571	(T/C)	0.4747	-108324	1	0.9409	A=C,G=T	7	NA	rs6738825
rs367544855	chr2:198787311	(A/G)	0.4747	-109584	1	0.9409	A=G,G=A	7	NA	rs6738825
rs938929	chr2:198780860	(A/G)	0.4747	-116035	1	0.9409	A=G,G=A	4	NA	rs6738825
rs1401094	chr2:198779849	(C/T)	0.4747	-117046	1	0.9409	A=T,G=C	5	NA	rs6738825
rs1401093	chr2:198779839	(C/T)	0.4747	-117056	1	0.9409	A=T,G=C	5	NA	rs6738825
rs13011918	chr2:198779083	(T/C)	0.4747	-117812	1	0.9409	A=C,G=T	7	NA	rs6738825
rs13027136	chr2:198777667	(C/A)	0.4747	-119228	1	0.9409	A=A,G=C	6	NA	rs6738825
rs55917642	chr2:198771836	(TT/-)	0.4747	-125059	1	0.9409	A=TT,G=-	.	NA	rs6738825
rs13412485	chr2:198768428	(C/T)	0.4747	-128467	1	0.9409	A=C,G=T	7	NA	rs6738825
rs1369512	chr2:198767132	(T/A)	0.4747	-129763	1	0.9409	A=T,G=A	4	NA	rs6738825
rs6718039	chr2:198761642	(C/G)	0.4747	-135253	1	0.9409	A=C,G=G	5	NA	rs6738825
rs6434942	chr2:198756688	(G/A)	0.4747	-140207	1	0.9409	A=G,G=A	3a	NA	rs6738825
rs6734096	chr2:198756459	(T/G)	0.4747	-140436	1	0.9409	A=T,G=G	5	NA	rs6738825
rs6742782	chr2:198755021	(A/C)	0.4747	-141874	1	0.9409	A=A,G=C	5	NA	rs6738825
rs2060489	chr2:198752286	(C/T)	0.4747	-144609	1	0.9409	A=C,G=T	6	NA	rs6738825
rs60769138	chr2:198751129	(C/G)	0.4747	-145766	1	0.9409	A=C,G=G	7	NA	rs6738825
rs2217837	chr2:198746259	(G/A)	0.4747	-150636	1	0.9409	A=G,G=A	7	NA	rs6738825
rs1369511	chr2:198746115	(G/C)	0.4747	-150780	1	0.9409	A=G,G=C	7	NA	rs6738825
rs9288281	chr2:198744366	(G/A)	0.4747	-152529	1	0.9409	A=G,G=A	7	NA	rs6738825
rs10048735	chr2:198742525	(C/T)	0.4747	-154370	1	0.9409	A=C,G=T	7	NA	rs6738825
rs10192466	chr2:198738019	(G/A)	0.4747	-158876	1	0.9409	A=G,G=A	3a	NA	rs6738825
rs6753450	chr2:198735031	(C/T)	0.4747	-161864	1	0.9409	A=C,G=T	3a	NA	rs6738825
rs700693	chr2:198730015	(A/G)	0.4747	-166880	1	0.9409	A=A,G=G	7	NA	rs6738825
rs700691	chr2:198727852	(A/G)	0.4747	-169043	1	0.9409	A=A,G=G	6	NA	rs6738825
rs700689	chr2:198726649	(A/G)	0.4747	-170246	1	0.9409	A=A,G=G	6	NA	rs6738825
rs6734561	chr2:198725076	(C/T)	0.4747	-171819	1	0.9409	A=C,G=T	7	NA	rs6738825
rs700679	chr2:198706916	(C/T)	0.4747	-189979	1	0.9409	A=C,G=T	6	NA	rs6738825
rs771010	chr2:198691006	(C/G)	0.4747	-205889	1	0.9409	A=C,G=G	1f	NA	rs6738825
rs34380476	chr2:198688505	(AGTTGAT/-)	0.4747	-208390	1	0.9409	A=AGTTGAT,G=-	.	NA	rs6738825
rs696814	chr2:198687899	(C/G)	0.4747	-208996	1	0.9409	A=C,G=G	7	NA	rs6738825
rs700669	chr2:198684467	(G/A)	0.4747	-212428	1	0.9409	A=G,G=A	7	NA	rs6738825
rs116390995	chr2:198681947	(T/C)	0.4747	-214948	1	0.9409	A=T,G=C	6	NA	rs6738825
rs56070622	chr2:198681945	(T/-)	0.4747	-214950	1	0.9409	A=T,G=-	6	NA	rs6738825
rs700665	chr2:198673379	(A/C)	0.4747	-223516	1	0.9409	A=A,G=C	6	NA	rs6738825
rs770658	chr2:198669871	(G/C)	0.4747	-227024	1	0.9409	A=G,G=C	2b	synonymous	rs6738825
rs771015	chr2:198668294	(G/A)	0.4747	-228601	1	0.9409	A=G,G=A	7	NA	rs6738825
rs771016	chr2:198665520	(C/T)	0.4747	-231375	1	0.9409	A=C,G=T	7	NA	rs6738825
rs771017	chr2:198660941	(G/A)	0.4747	-235954	1	0.9409	A=G,G=A	7	NA	rs6738825
rs700659	chr2:198659923	(T/C)	0.4747	-236972	1	0.9409	A=T,G=C	7	NA	rs6738825
rs700657	chr2:198654324	(G/C)	0.4747	-242571	1	0.9409	A=G,G=C	7	NA	rs6738825
rs58650793	chr2:198654040	(T/-)	0.4747	-242855	1	0.9409	A=T,G=-	.	NA	rs6738825
rs146568478	chr1:154410686	(-/T)	0.202	9007	1	0.9403	G=-,A=T	.	NA	rs8192282
rs1237170	chr5:71842607	(C/T)	0.2121	-1148	1	0.9403	G=C,A=T	5	NA	rs381734
rs1232820	chr5:71842200	(A/G)	0.2121	-1555	1	0.9403	G=A,A=G	6	NA	rs381734
rs377638	chr5:71841642	(C/T)	0.2121	-2113	1	0.9403	G=C,A=T	6	NA	rs381734
rs33419	chr5:71846721	(A/G)	0.2121	2966	1	0.9403	G=A,A=G	5	NA	rs381734
rs33420	chr5:71846803	(A/G)	0.2121	3048	1	0.9403	G=A,A=G	3a	NA	rs381734
rs40021	chr5:71847666	(A/C)	0.2121	3911	1	0.9403	G=A,A=C	5	NA	rs381734
rs57370312	chr5:71848493	(G/-)	0.2121	4738	1	0.9403	G=G,A=-	5	NA	rs381734
rs56177066	chr5:71848495	(G/C)	0.2121	4740	1	0.9403	G=G,A=C	5	NA	rs381734
rs3041127	chr5:71838611	(-/AA)	0.2121	-5144	1	0.9403	G=-,A=AA	6	NA	rs381734
rs426573	chr5:71837459	(T/C)	0.2121	-6296	1	0.9403	G=T,A=C	4	NA	rs381734
rs376001	chr5:71836597	(G/C)	0.2121	-7158	1	0.9403	G=G,A=C	7	NA	rs381734
rs187414	chr5:71831274	(A/C)	0.2121	-12481	1	0.9403	G=A,A=C	6	NA	rs381734
rs35148672	chr5:71830561	(A/-)	0.2121	-13194	1	0.9403	G=A,A=-	.	NA	rs381734
rs152101	chr5:71830462	(T/A)	0.2121	-13293	1	0.9403	G=T,A=A	7	NA	rs381734
rs246552	chr5:71829746	(C/T)	0.2121	-14009	1	0.9403	G=C,A=T	7	NA	rs381734
rs1610940	chr5:71829659	(TGTT/-)	0.2121	-14096	1	0.9403	G=TGTT,A=-	.	NA	rs381734
rs246621	chr5:71829032	(C/G)	0.2121	-14723	1	0.9403	G=C,A=G	7	NA	rs381734
rs190311	chr5:71828874	(T/C)	0.2121	-14881	1	0.9403	G=T,A=C	7	NA	rs381734
rs73541868	chr9:123639264	(G/A)	0.4697	-76232	0.9795	0.9402	C=G,T=A	2b	NA	rs2075049
rs55748512	chr3:48525020	(G/C)	0.4141	-24928	1	0.9398	A=C,G=G	7	NA	rs4858821
rs2655264	chr3:12510892	(C/G)	0.4242	-620	1	0.9396	A=C,G=G	7	NA	rs1151988
rs2655266	chr3:12510775	(G/A)	0.4242	-737	1	0.9396	A=G,G=A	7	NA	rs1151988
rs113632891	chr1:196731186	(C/T)	0.2071	44268	0.9692	0.9394	G=C,A=T	7	NA	rs6677604
rs148235292	chr1:196814850	(T/A)	0.2071	127932	0.9692	0.9394	G=T,A=A	6	NA	rs6677604
rs71631868	chr1:196815711	(T/C)	0.2071	128793	0.9692	0.9394	G=T,A=C	6	NA	rs6677604
rs149369377	chr1:196819479	(A/G)	0.2071	132561	0.9692	0.9394	G=A,A=G	7	NA	rs6677604
rs58175074	chr1:196820080	(A/G)	0.2071	133162	0.9692	0.9394	G=A,A=G	6	NA	rs6677604
rs115094736	chr1:196821380	(T/G)	0.2071	134462	0.9692	0.9394	G=T,A=G	6	NA	rs6677604
rs60642321	chr1:196822368	(A/G)	0.2071	135450	0.9692	0.9394	G=A,A=G	6	NA	rs6677604
rs7542235	chr1:196823613	(A/G)	0.2071	136695	0.9692	0.9394	G=A,A=G	1f	NA	rs6677604
rs16840639	chr1:196824773	(T/C)	0.2071	137855	0.9692	0.9394	G=T,A=C	7	NA	rs6677604
rs7519758	chr1:196825287	(C/T)	0.2071	138369	0.9692	0.9394	G=C,A=T	5	NA	rs6677604
rs34480360	chr16:30798689	(G/A)	0.2071	72441	1	0.9393	C=G,T=A	4	NA	rs8058578
rs28853644	chr16:30801027	(C/T)	0.2071	74779	1	0.9393	C=C,T=T	7	NA	rs8058578
rs8058961	chr16:30809063	(G/A)	0.2071	82815	1	0.9393	C=G,T=A	6	NA	rs8058578
rs9921835	chr16:30811891	(G/A)	0.2071	85643	1	0.9393	C=G,T=A	6	NA	rs8058578
rs112282032	chr16:30826936	(C/T)	0.2071	100688	1	0.9393	C=C,T=T	7	NA	rs8058578
rs3833424	chr16:30832219	(G/-)	0.2071	105971	1	0.9393	C=G,T=-	.	NA	rs8058578
rs12144794	chr1:77781567	(C/T)	0.4141	-13497	1	0.9391	C=C,A=T	5	NA	rs1377731
rs12133318	chr1:77779972	(T/C)	0.4141	-15092	1	0.9391	C=T,A=C	7	NA	rs1377731
rs4949792	chr1:77777750	(A/T)	0.4141	-17314	1	0.9391	C=A,A=T	7	NA	rs1377731
rs709164	chr3:12514157	(A/G)	0.3939	2645	1	0.9389	A=A,G=G	5	NA	rs1151988
rs2589673	chr3:12516501	(T/C)	0.3939	4989	1	0.9389	A=T,G=C	5	NA	rs1151988
rs1797885	chr3:12517103	(G/A)	0.3939	5591	1	0.9389	A=G,G=A	7	NA	rs1151988
rs1151987	chr3:12504923	(A/G)	0.3939	-6589	1	0.9389	A=A,G=G	7	NA	rs1151988
rs1699346	chr3:12504295	(C/A)	0.3939	-7217	1	0.9389	A=C,G=A	3a	NA	rs1151988
rs1619599	chr3:12504290	(G/A)	0.3939	-7222	1	0.9389	A=G,G=A	4	NA	rs1151988
rs2948293	chr8:8091720	(C/G)	0.404	-6359	0.9788	0.9383	A=C,G=G	5	NA	rs2955587
rs13404551	chr2:136721995	(T/C)	0.202	392	1	0.9381	A=T,G=C	6	NA	rs12615624
rs687670	chr2:136740900	(T/C)	0.202	19297	1	0.9381	A=T,G=C	5	NA	rs12615624
rs309145	chr2:136696138	(A/G)	0.202	-25465	1	0.9381	A=A,G=G	7	NA	rs12615624
rs309160	chr2:136685228	(C/T)	0.202	-36375	1	0.9381	A=C,G=T	7	NA	rs12615624
rs192822	chr2:136682274	(A/T)	0.202	-39329	1	0.9381	A=A,G=T	6	NA	rs12615624
rs309168	chr2:136670298	(C/T)	0.202	-51305	1	0.9381	A=C,G=T	7	NA	rs12615624
rs218174	chr2:136658345	(A/G)	0.202	-63258	1	0.9381	A=A,G=G	6	NA	rs12615624
rs4988183	chr2:136622046	(T/C)	0.202	-99557	1	0.9381	A=T,G=C	5	NA	rs12615624
rs2607135	chr5:71840198	(A/C)	0.1919	-3557	1	0.9381	G=A,A=C	7	NA	rs381734
rs2561776	chr5:71840191	(T/C)	0.1919	-3564	1	0.9381	G=T,A=C	6	NA	rs381734
rs2607134	chr5:71840190	(C/G)	0.1919	-3565	1	0.9381	G=C,A=G	6	NA	rs381734
rs5853885	chr3:159728365	(-/A)	0.3939	-694	0.9786	0.9375	G=-,A=A	.	NA	rs564976
rs63121660	chr3:159725487	(-/A)	0.3838	-3572	0.9785	0.9372	G=-,A=A	6	.	rs564976
rs2456451	chr8:128196627	(G/A)	0.3586	-461	1	0.9368	A=G,G=A	5	NA	rs2445610
rs2392738	chr8:128195337	(C/T)	0.3586	-1751	1	0.9368	A=C,G=T	6	NA	rs2445610
rs149782417	chr8:128195335	(G/A)	0.3586	-1753	1	0.9368	A=G,G=A	6	NA	rs2445610
rs140099016	chr8:128195334	(T/C)	0.3586	-1754	1	0.9368	A=T,G=C	6	NA	rs2445610
rs2124594	chr8:128195259	(T/C)	0.3586	-1829	1	0.9368	A=T,G=C	6	NA	rs2445610
rs897586	chr8:128193294	(G/A)	0.3586	-3794	1	0.9368	A=G,G=A	5	NA	rs2445610
rs2456449	chr8:128192981	(A/G)	0.3586	-4107	1	0.9368	A=A,G=G	5	NA	rs2445610
rs34651747	chr14:103255806	(-/G)	0.3737	-7982	0.9782	0.9366	A=-,G=G	5	NA	rs12148050
rs7145882	chr14:103255461	(T/C)	0.3737	-8327	0.9782	0.9366	A=T,G=C	5	NA	rs12148050
rs4906263	chr14:103249127	(G/C)	0.3737	-14661	0.9782	0.9366	A=G,G=C	5	NA	rs12148050
rs12887521	chr14:103247844	(C/A)	0.3737	-15944	0.9782	0.9366	A=C,G=A	5	NA	rs12148050
rs35726357	chr14:103247512	(G/-)	0.3737	-16276	0.9782	0.9366	A=G,G=-	.	NA	rs12148050
rs17030668	chr2:43541412	(A/G)	0.0808	-55334	1	0.936	T=A,G=G	6	NA	rs6705304
rs11688178	chr2:43538009	(T/G)	0.0808	-58737	1	0.936	T=T,G=G	7	NA	rs6705304
rs12754100	chr1:111580480	(C/T)	0.1919	-111960	1	0.9357	T=C,C=T	7	NA	rs586995
rs369173808	chr6:90939178	(A/-)	0.3586	-51953	0.9779	0.9355	A=A,T=-	.	.	rs639575
rs11066309	chr12:112883476	(G/A)	0.3636	291790	0.9779	0.9355	G=G,A=A	6	NA	rs17630235
rs12324159	chr15:41462468	(G/A)	0.3636	26419	0.9779	0.9355	T=G,G=A	5	NA	rs6492983
rs2578655	chr15:41462809	(T/G)	0.3636	26760	0.9779	0.9355	T=T,G=G	7	NA	rs6492983
rs1717198	chr15:41465862	(T/C)	0.3636	29813	0.9779	0.9355	T=T,G=C	6	NA	rs6492983
rs11858678	chr15:41467932	(A/G)	0.3636	31883	0.9779	0.9355	T=A,G=G	7	NA	rs6492983
rs537244	chr15:41469313	(G/T)	0.3636	33264	0.9779	0.9355	T=T,G=G	6	NA	rs6492983
rs28737302	chr15:41469943	(G/A)	0.3636	33894	0.9779	0.9355	T=G,G=A	7	NA	rs6492983
rs2928142	chr15:41470449	(T/C)	0.3636	34400	0.9779	0.9355	T=C,G=T	7	NA	rs6492983
rs557864	chr15:41471358	(T/C)	0.3636	35309	0.9779	0.9355	T=C,G=T	7	NA	rs6492983
rs58109657	chr15:41471750	(A/G)	0.3636	35701	0.9779	0.9355	T=G,G=A	6	NA	rs6492983
rs1659228	chr15:41471978	(A/G)	0.3636	35929	0.9779	0.9355	T=A,G=G	6	NA	rs6492983
rs1659227	chr15:41472398	(G/A)	0.3636	36349	0.9779	0.9355	T=A,G=G	7	NA	rs6492983
rs691702	chr15:41474399	(C/G)	0.3636	38350	0.9779	0.9355	T=C,G=G	6	NA	rs6492983
rs690733	chr15:41476465	(G/A)	0.3636	40416	0.9779	0.9355	T=G,G=A	5	synonymous	rs6492983
rs551482	chr15:41477133	(C/T)	0.3636	41084	0.9779	0.9355	T=T,G=C	4	NA	rs6492983
.	chr15:41478668	(-/AAA)	0.3636	42619	0.9779	0.9355	T=AAA,G=-	.	.	rs6492983
rs1717196	chr15:41479218	(C/G)	0.3636	43169	0.9779	0.9355	T=C,G=G	7	NA	rs6492983
rs2918462	chr15:41481254	(A/G)	0.3636	45205	0.9779	0.9355	T=G,G=A	5	NA	rs6492983
rs7170049	chr15:41484287	(C/A)	0.3636	48238	0.9779	0.9355	T=C,G=A	5	NA	rs6492983
rs2928143	chr15:41484791	(C/T)	0.3636	48742	0.9779	0.9355	T=T,G=C	6	NA	rs6492983
rs692335	chr15:41486257	(T/C)	0.3636	50208	0.9779	0.9355	T=C,G=T	7	NA	rs6492983
rs9972622	chr15:41490980	(T/C)	0.3636	54931	0.9779	0.9355	T=T,G=C	7	NA	rs6492983
rs9972623	chr15:41491027	(T/C)	0.3636	54978	0.9779	0.9355	T=T,G=C	6	NA	rs6492983
rs9972349	chr15:41491656	(A/G)	0.3636	55607	0.9779	0.9355	T=A,G=G	7	NA	rs6492983
rs2899013	chr15:41492283	(G/T)	0.3636	56234	0.9779	0.9355	T=G,G=T	6	NA	rs6492983
rs6492991	chr15:41500819	(G/A)	0.3636	64770	0.9779	0.9355	T=G,G=A	7	NA	rs6492983
rs112772265	chr15:41369416	(T/-)	0.3636	-66633	0.9779	0.9355	T=T,G=-	.	NA	rs6492983
rs2013002	chr12:112200150	(T/C)	0.3535	-391536	0.9777	0.9351	G=C,A=T	6	NA	rs17630235
rs13274028	chr8:8729193	(A/C)	0.3485	10343	0.9776	0.9347	G=A,A=C	1f	NA	rs1039917
rs57994353	chr9:139356987	(T/C)	0.3182	-17470	1	0.9317	A=T,C=C	4	NA	rs34602454
rs11636952	chr15:75114322	(T/C)	0.303	36955	1	0.9317	C=T,A=C	5	NA	rs1378942
rs3923776	chr9:139331221	(G/C)	0.3081	-43236	0.9759	0.93	A=G,C=C	1f	NA	rs34602454
rs11146021	chr9:139327858	(G/A)	0.3081	-46599	0.9759	0.93	A=G,C=A	1f	NA	rs34602454
rs7148416	chr14:68747868	(A/T)	0.3081	-5725	0.9759	0.93	C=T,T=A	6	NA	rs911263
rs55943517	chr14:73270312	(T/G)	0.1717	19632	1	0.9298	G=T,T=G	6	NA	rs11629434
rs72730359	chr14:73271798	(T/C)	0.1717	21118	1	0.9298	G=T,T=C	5	NA	rs11629434
rs7928249	chr11:71161063	(A/G)	0.298	6243	0.9754	0.9287	G=A,A=G	2b	NA	rs12422045
rs12793530	chr11:71161656	(G/A)	0.298	6836	0.9754	0.9287	G=G,A=A	4	NA	rs12422045
rs11546509	chr11:71162785	(A/G)	0.298	7965	0.9754	0.9287	G=A,A=G	5	NA	rs12422045
rs2002063	chr11:71163476	(T/C)	0.298	8656	0.9754	0.9287	G=T,A=C	2b	NA	rs12422045
rs11600860	chr11:71164019	(T/C)	0.298	9199	0.9754	0.9287	G=T,A=C	4	NA	rs12422045
rs11606611	chr11:71164046	(C/G)	0.298	9226	0.9754	0.9287	G=C,A=G	4	NA	rs12422045
rs11606612	chr11:71164047	(C/A)	0.298	9227	0.9754	0.9287	G=C,A=A	4	NA	rs12422045
rs11606631	chr11:71164121	(C/A)	0.298	9301	0.9754	0.9287	G=C,A=A	4	NA	rs12422045
rs12789751	chr11:71164471	(G/A)	0.298	9651	0.9754	0.9287	G=G,A=A	2b	NA	rs12422045
rs12791871	chr11:71164544	(A/C)	0.298	9724	0.9754	0.9287	G=A,A=C	4	NA	rs12422045
rs4488226	chr11:71164965	(T/A)	0.298	10145	0.9754	0.9287	G=T,A=A	4	NA	rs12422045
rs7944926	chr11:71165625	(A/G)	0.298	10805	0.9754	0.9287	G=A,A=G	5	NA	rs12422045
rs71049982	chr11:71165638	(-/TGG)	0.298	10818	0.9754	0.9287	G=-,A=TGG	.	NA	rs12422045
rs3831470	chr11:71165944	(-/AT)	0.298	11124	0.9754	0.9287	G=-,A=AT	3a	NA	rs12422045
rs60782422	chr11:71166060	(-/G)	0.298	11240	0.9754	0.9287	G=-,A=G	2a	NA	rs12422045
rs12792306	chr11:71166992	(T/C)	0.298	12172	0.9754	0.9287	G=T,A=C	5	NA	rs12422045
rs12785878	chr11:71167449	(G/T)	0.298	12629	0.9754	0.9287	G=G,A=T	5	NA	rs12422045
rs4944955	chr11:71167677	(C/T)	0.298	12857	0.9754	0.9287	G=C,A=T	7	NA	rs12422045
rs4944956	chr11:71167765	(C/T)	0.298	12945	0.9754	0.9287	G=C,A=T	7	NA	rs12422045
rs4944957	chr11:71168035	(A/G)	0.298	13215	0.9754	0.9287	G=A,A=G	5	NA	rs12422045
rs4944958	chr11:71168073	(A/G)	0.298	13253	0.9754	0.9287	G=A,A=G	5	NA	rs12422045
rs4944959	chr11:71168234	(T/C)	0.298	13414	0.9754	0.9287	G=T,A=C	5	NA	rs12422045
rs12793224	chr11:71168710	(G/A)	0.298	13890	0.9754	0.9287	G=G,A=A	7	NA	rs12422045
rs12794668	chr11:71168715	(C/T)	0.298	13895	0.9754	0.9287	G=C,A=T	7	NA	rs12422045
rs2276360	chr11:71169547	(G/C)	0.298	14727	0.9754	0.9287	G=G,A=C	7	missense	rs12422045
rs2276361	chr11:71169648	(A/G)	0.298	14828	0.9754	0.9287	G=A,A=G	5	NA	rs12422045
rs7938885	chr11:71170043	(T/C)	0.298	15223	0.9754	0.9287	G=T,A=C	5	NA	rs12422045
rs12790010	chr11:71170653	(T/C)	0.298	15833	0.9754	0.9287	G=T,A=C	5	NA	rs12422045
rs12806844	chr11:71170770	(G/A)	0.298	15950	0.9754	0.9287	G=G,A=A	4	NA	rs12422045
rs12808368	chr11:71170817	(C/T)	0.298	15997	0.9754	0.9287	G=C,A=T	5	NA	rs12422045
rs12790558	chr11:71170905	(T/C)	0.298	16085	0.9754	0.9287	G=T,A=C	5	NA	rs12422045
rs12800438	chr11:71171003	(G/A)	0.298	16183	0.9754	0.9287	G=G,A=A	2a	NA	rs12422045
rs12807718	chr11:71171170	(T/C)	0.298	16350	0.9754	0.9287	G=T,A=C	2b	NA	rs12422045
rs11233746	chr11:71171440	(A/G)	0.298	16620	0.9754	0.9287	G=A,A=G	7	NA	rs12422045
rs11233747	chr11:71171642	(G/A)	0.298	16822	0.9754	0.9287	G=G,A=A	7	NA	rs12422045
rs34448346	chr11:71171743	(G/-)	0.298	16923	0.9754	0.9287	G=G,A=-	.	NA	rs12422045
rs2040323	chr11:71172783	(A/C)	0.298	17963	0.9754	0.9287	G=A,A=C	7	NA	rs12422045
rs4423214	chr11:71173254	(C/T)	0.298	18434	0.9754	0.9287	G=C,A=T	7	NA	rs12422045
rs11600569	chr11:71173747	(C/G)	0.298	18927	0.9754	0.9287	G=C,A=G	7	NA	rs12422045
rs2276362	chr11:71174452	(A/G)	0.298	19632	0.9754	0.9287	G=A,A=G	5	NA	rs12422045
rs11233789	chr11:71181085	(A/G)	0.298	26265	0.9754	0.9287	G=A,A=G	7	NA	rs12422045
rs12278461	chr11:71182185	(C/T)	0.298	27365	0.9754	0.9287	G=C,A=T	4	NA	rs12422045
rs2282621	chr11:71183474	(C/T)	0.298	28654	0.9754	0.9287	G=C,A=T	5	NA	rs12422045
rs2282620	chr11:71183477	(C/T)	0.298	28657	0.9754	0.9287	G=C,A=T	5	NA	rs12422045
rs7935125	chr11:71184190	(C/A)	0.298	29370	0.9754	0.9287	G=C,A=A	4	NA	rs12422045
rs732934	chr11:71186476	(G/A)	0.298	31656	0.9754	0.9287	G=G,A=A	5	NA	rs12422045
rs4944062	chr11:71187294	(G/T)	0.298	32474	0.9754	0.9287	G=G,A=T	5	NA	rs12422045
rs3794060	chr11:71187679	(C/T)	0.298	32859	0.9754	0.9287	G=C,A=T	5	NA	rs12422045
rs9929088	chr16:29001460	(A/C)	0.2929	24440	1	0.9284	G=A,A=C	6	NA	rs7500321
rs111855534	chr14:73249405	(A/G)	0.1515	-1275	1	0.9263	G=A,T=G	6	NA	rs11629434
rs113466970	chr14:73249404	(A/G)	0.1515	-1276	1	0.9263	G=A,T=G	6	NA	rs11629434
rs12433250	chr14:73247404	(C/T)	0.1515	-3276	1	0.9263	G=C,T=T	7	NA	rs11629434
rs11622025	chr14:73246426	(C/A)	0.1515	-4254	1	0.9263	G=C,T=A	5	NA	rs11629434
rs1076432	chr14:73245571	(A/T)	0.1515	-5109	1	0.9263	G=A,T=T	6	NA	rs11629434
rs1061505	chr11:613297	(T/G)	0.2778	89	1	0.926	T=T,C=G	2b	synonymous	rs1131665
rs748954	chr1:38619122	(G/A)	0.4798	9408	1	0.9223	C=G,T=A	6	NA	rs11207485
rs11465077	chr2:198940894	(-/T)	0.4798	43999	1	0.9221	A=-,G=T	.	NA	rs6738825
rs4410288	chr2:198819824	(C/T)	0.4798	-77071	1	0.9221	A=C,G=T	7	NA	rs6738825
rs2069832	chr7:22767433	(A/G)	0.4848	1212	0.9794	0.9212	A=A,G=G	1d	NA	rs1800797
rs1474348	chr7:22767908	(C/G)	0.4848	1687	0.9794	0.9212	A=C,G=G	5	NA	rs1800797
rs1474347	chr7:22768124	(C/A)	0.4848	1903	0.9794	0.9212	A=C,G=A	1f	NA	rs1800797
rs1930785	chr9:123691237	(T/G)	0.4747	-24259	0.9793	0.9209	C=T,T=G	4	NA	rs2075049
rs10985070	chr9:123636121	(C/A)	0.4747	-79375	0.9793	0.9209	C=C,T=A	4	NA	rs2075049
rs1878732	chr2:198809545	(G/A)	0.4697	-87350	0.9793	0.9208	A=G,G=A	5	NA	rs6738825
rs57862683	chr2:198747537	(A/G)	0.4697	-149358	0.9793	0.9208	A=A,G=G	6	NA	rs6738825
rs2655265	chr3:12510781	(C/T)	0.4293	-731	1	0.9204	A=C,G=T	7	NA	rs1151988
rs4930194	chr11:64310091	(C/G)	0.4444	441	0.9792	0.9204	T=C,C=G	2b	NA	rs11231814
rs7936185	chr11:64305452	(C/T)	0.4444	-4198	0.9792	0.9204	T=C,C=T	5	NA	rs11231814
rs7123852	chr11:64303019	(T/C)	0.4444	-6631	0.9792	0.9204	T=T,C=C	5	NA	rs11231814
rs11231808	chr11:64302341	(G/A)	0.4444	-7309	0.9792	0.9204	T=G,C=A	3a	NA	rs11231814
rs12417589	chr11:64301713	(G/A)	0.4444	-7937	0.9792	0.9204	T=G,C=A	5	NA	rs11231814
rs34484509	chr11:64299110	(C/T)	0.4444	-10540	0.9792	0.9204	T=C,C=T	5	NA	rs11231814
rs6735214	chr2:198760507	(C/T)	0.4596	-136388	0.9593	0.9203	A=C,G=T	6	NA	rs6738825
rs7314715	chr12:62096720	(G/T)	0.1465	-63358	1	0.9201	T=G,C=T	7	NA	rs6581430
rs1983133	chr12:62045037	(T/C)	0.1465	-115041	1	0.9201	T=T,C=C	5	NA	rs6581430
rs1506846	chr12:62036534	(T/C)	0.1465	-123544	1	0.9201	T=T,C=C	6	NA	rs6581430
rs1506845	chr12:62036414	(A/C)	0.1465	-123664	1	0.9201	T=A,C=C	6	NA	rs6581430
rs10784244	chr12:62035165	(G/A)	0.1465	-124913	1	0.9201	T=G,C=A	6	NA	rs6581430
rs10784243	chr12:62035132	(A/G)	0.1465	-124946	1	0.9201	T=A,C=G	7	NA	rs6581430
rs4758838	chr12:62034057	(G/A)	0.1465	-126021	1	0.9201	T=G,C=A	7	NA	rs6581430
rs2056625	chr1:167420299	(G/A)	0.399	-126	1	0.9198	T=G,G=A	5	NA	rs2056626
rs34276574	chr1:167418468	(C/T)	0.399	-1957	1	0.9198	T=C,G=T	7	NA	rs2056626
rs35014055	chr1:167418449	(G/A)	0.399	-1976	1	0.9198	T=G,G=A	6	NA	rs2056626
rs2949669	chr1:167417884	(C/T)	0.399	-2541	1	0.9198	T=C,G=T	5	NA	rs2056626
rs12714871	chr3:12518729	(T/C)	0.3889	7217	1	0.9192	A=T,G=C	7	NA	rs1151988
rs796292	chr3:12520721	(A/C)	0.3889	9209	1	0.9192	A=A,G=C	7	NA	rs1151988
rs2980434	chr8:8091706	(G/A)	0.399	-6373	0.9786	0.9183	A=G,G=A	5	NA	rs2955587
rs2945255	chr8:8091701	(C/T)	0.399	-6378	0.9786	0.9183	A=C,G=T	5	NA	rs2955587
rs2948296	chr8:8089711	(C/G)	0.399	-8368	0.9786	0.9183	A=C,G=G	5	NA	rs2955587
rs2980484	chr8:8089693	(G/C)	0.399	-8386	0.9786	0.9183	A=G,G=C	5	NA	rs2955587
rs2948300	chr8:8106508	(C/T)	0.4091	8429	0.9582	0.9182	A=C,G=T	5	NA	rs2955587
rs11379095	chr2:135784073	(-/T)	0.1414	-89965	1	0.9178	C=-,T=T	.	NA	rs61087958
rs4680536	chr3:159720271	(A/G)	0.399	-8788	0.9784	0.9176	G=A,A=G	4	NA	rs564976
rs78646487	chr11:118607013	(T/-)	0.2323	-35072	1	0.9167	A=T,C=-	.	NA	rs10892286
rs35900578	chr8:8719513	(G/A)	0.3737	663	1	0.9164	G=G,A=A	4	NA	rs1039917
rs6581426	chr12:62145760	(T/C)	0.1364	-14318	0.9571	0.9161	T=T,C=C	7	NA	rs6581430
rs10747944	chr12:62188655	(T/A)	0.1364	28577	0.9571	0.9161	T=T,C=A	6	NA	rs6581430
rs2198779	chr12:62201467	(T/G)	0.1364	41389	0.9571	0.9161	T=T,C=G	7	NA	rs6581430
rs7296609	chr12:62011737	(A/G)	0.1364	-148341	0.9571	0.9161	T=A,C=G	7	NA	rs6581430
rs1947409	chr12:62008810	(C/T)	0.1364	-151268	0.9571	0.9161	T=C,C=T	6	NA	rs6581430
rs1377616	chr12:62008710	(C/G)	0.1364	-151368	0.9571	0.9161	T=C,C=G	6	NA	rs6581430
rs1453691	chr12:62004843	(T/C)	0.1364	-155235	0.9571	0.9161	T=T,C=C	6	NA	rs6581430
rs847888	chr12:112151742	(C/A)	0.3687	-439944	0.9777	0.915	G=A,A=C	6	NA	rs17630235
rs111548471	chr2:65646003	(-/T)	0.3333	-18347	1	0.9143	C=-,T=T	6	NA	rs1437466
[truncated: 4,104 more rows]
