# Supplementary material for: Angiotensin receptor blockers modulate the lupus CD4+ T cell epigenome characterized by TNF family–linked signaling
Source: JCI Insight. 2024 Dec 17;10(3):e176811. doi: 10.1172/jci.insight.176811 (PMC11948580; doi:10.1172/jci.insight.176811)
Supplement: Supplemental data set 4 [file jciinsight-10-176811-s106.xlsx]

## Sheet: AcTfh_SpecificDAR_Enrichment
Geneset.Type	Geneset.ID	Description		P.value	FDR	Effect	Odds.Ratio	Status	N.Geneset.Genes	N.Geneset.Peak.Genes	Geneset.Avg.Gene.Length	Geneset.Peak.Genes
Gene Ontology Biological Process	GO:0034340	response to type I interferon		0.00146014	0.636278	2.64842	14.1316	enriched	84	3	5364.52	103, 3430, 9641
Gene Ontology Biological Process	GO:0060337	type I interferon signaling pathway		0.0205328	0.636278	2.25556	9.5406	enriched	80	2	5396.25	103, 3430
Gene Ontology Biological Process	GO:0071357	cellular response to type I interferon		0.0205328	0.636278	2.25556	9.5406	enriched	80	2	5396.25	103, 3430
Gene Ontology Biological Process	GO:1903901	negative regulation of viral life cycle		0.0235341	0.636278	2.18967	8.93226	enriched	86	2	5720.86	103, 10318
Gene Ontology Biological Process	GO:0002224	toll-like receptor signaling pathway		0.00592684	0.636278	2.17822	8.83056	enriched	128	3	6037.8	1508, 9641, 10318
Gene Ontology Biological Process	GO:0045069	regulation of viral genome replication		0.0257306	0.636278	2.14487	8.5409	enriched	82	2	6202.09	103, 10318
Hallmark (MSigDB)	M5911	HALLMARK_INTERFERON_ALPHA_RESPONSE		0.0093175	0.369116	2.06453	7.88161	enriched	97	3	6023.49	103, 3430, 10561
Gene Ontology Biological Process	GO:0043467	regulation of generation of precursor metabolites and energy		0.0307246	0.636278	2.05706	7.82294	enriched	86	2	6190.03	5223, 79085
Gene Ontology Biological Process	GO:1905954	positive regulation of lipid localization		0.0311492	0.636278	2.05174	7.78144	enriched	75	2	6924.29	6721, 9641
Gene Ontology Biological Process	GO:0000422	mitophagy		0.0383735	0.636278	1.94674	7.00582	enriched	79	2	7899.25	6721, 65991
Gene Ontology Biological Process	GO:0061726	mitochondrion disassembly		0.0383735	0.636278	1.94674	7.00582	enriched	79	2	7899.25	6721, 65991
Gene Ontology Biological Process	GO:0043648	dicarboxylic acid metabolic process		0.0428897	0.636278	1.89103	6.62619	enriched	98	2	6895.7	137872, 197322
Gene Ontology Biological Process	GO:0048525	negative regulation of viral process		0.0454523	0.636278	1.8618	6.43532	enriched	108	2	6197.24	103, 10318
Gene Ontology Biological Process	GO:0007062	sister chromatid cohesion		0.0148968	0.636278	1.86057	6.42741	enriched	126	3	7813.91	3619, 5885, 6249
Gene Ontology Biological Process	GO:0000187	activation of MAPK activity		0.0149305	0.636278	1.85683	6.4034	enriched	147	3	6865.68	5602, 5606, 11214
Gene Ontology Biological Process	GO:0002221	pattern recognition receptor signaling pathway		0.01593	0.636278	1.83407	6.2593	enriched	171	3	6230.43	1508, 9641, 10318
Gene Ontology Biological Process	GO:0038061	NIK/NF-kappaB signaling		0.0487031	0.636278	1.82816	6.2224	enriched	119	2	6085.35	7186, 9641
Gene Ontology Biological Process	GO:0051928	positive regulation of calcium ion transport		0.0487213	0.636278	1.82791	6.22087	enriched	97	2	6719.42	6786, 162514
Gene Ontology Biological Process	GO:0032092	positive regulation of protein binding		0.04891	0.636278	1.82735	6.2174	enriched	80	2	8275.59	7186, 9709
Gene Ontology Biological Process	GO:0043244	regulation of protein complex disassembly		0.0497278	0.636278	1.81886	6.16483	enriched	83	2	8022.7	1984, 5341
Gene Ontology Biological Process	GO:0002244	hematopoietic progenitor cell differentiation		0.0511848	0.636278	1.80233	6.06378	enriched	96	2	7217.96	103, 5341
Gene Ontology Biological Process	GO:0006637	acyl-CoA metabolic process		0.0534784	0.636278	1.7801	5.93047	enriched	97	2	7439.22	11332, 197322
Gene Ontology Biological Process	GO:0035383	thioester metabolic process		0.0534784	0.636278	1.7801	5.93047	enriched	97	2	7439.22	11332, 197322
Hallmark (MSigDB)	M5923	HALLMARK_PI3K_AKT_MTOR_SIGNALING		0.0212668	0.369116	1.7679	5.85852	enriched	105	3	7742.82	5602, 5606, 7186
Gene Ontology Biological Process	GO:1903008	organelle disassembly		0.0552215	0.636278	1.76346	5.83256	enriched	100	2	7510.37	6721, 65991
Gene Ontology Biological Process	GO:0043123	positive regulation of I-kappaB kinase/NF-kappaB signaling		0.0199147	0.636278	1.75443	5.78017	enriched	177	3	6427.28	7186, 9641, 11214
Gene Ontology Biological Process	GO:0043122	regulation of I-kappaB kinase/NF-kappaB signaling		0.00770794	0.636278	1.74557	5.72918	enriched	234	4	6763.37	7186, 9641, 10318, 11214
Gene Ontology Biological Process	GO:0007218	neuropeptide signaling pathway		0.178825	0.636278	1.74079	5.70183	enriched	99	1	3621.98	57105
Gene Ontology Biological Process	GO:0019079	viral genome replication		0.0577808	0.636278	1.74047	5.70002	enriched	110	2	6757.01	103, 10318
Gene Ontology Biological Process	GO:0043406	positive regulation of MAP kinase activity		0.00805259	0.636278	1.73449	5.66601	enriched	216	4	7151.94	5602, 5606, 7186, 11214
Gene Ontology Biological Process	GO:0010675	regulation of cellular carbohydrate metabolic process		0.0618867	0.636278	1.70547	5.50396	enriched	122	2	6374.66	5223, 5341
Gene Ontology Biological Process	GO:0006415	translational termination		0.192589	0.636278	1.67355	5.33108	enriched	103	1	3898.99	1984
Gene Ontology Biological Process	GO:0006633	fatty acid biosynthetic process		0.0661776	0.636278	1.67119	5.31852	enriched	123	2	6522.19	11332, 197322
Gene Ontology Biological Process	GO:1990542	mitochondrial transmembrane transport		0.196003	0.636278	1.65206	5.21771	enriched	75	1	5289.99	79085
Gene Ontology Biological Process	GO:0007249	I-kappaB kinase/NF-kappaB signaling		0.010965	0.636278	1.64752	5.19407	enriched	261	4	6655	7186, 9641, 10318, 11214
Gene Ontology Biological Process	GO:0001959	regulation of cytokine-mediated signaling pathway		0.0708737	0.636278	1.63656	5.13748	enriched	145	2	5783.85	103, 7186
Gene Ontology Biological Process	GO:0006119	oxidative phosphorylation		0.201334	0.636278	1.63165	5.11228	enriched	102	1	4099.24	79085
Gene Ontology Biological Process	GO:0051592	response to calcium ion		0.0726923	0.636278	1.62352	5.07093	enriched	115	2	7225.34	6786, 79085
Gene Ontology Biological Process	GO:0006094	gluconeogenesis		0.21025	0.636278	1.58923	4.89999	enriched	79	1	5822.22	5223
Gene Ontology Biological Process	GO:0007200	phospholipase C-activating G-protein coupled receptor signaling pathway		0.211592	0.636278	1.58737	4.89086	enriched	109	1	4034.54	57105
Gene Ontology Biological Process	GO:0060759	regulation of response to cytokine stimulus		0.0781531	0.636278	1.58607	4.88451	enriched	151	2	5822.81	103, 7186
Gene Ontology Biological Process	GO:0097193	intrinsic apoptotic signaling pathway		0.0137351	0.636278	1.58406	4.87472	enriched	281	4	6536.99	7186, 9641, 9709, 10962
Gene Ontology Biological Process	GO:0002367	cytokine production involved in immune response		0.213963	0.636278	1.57218	4.81713	enriched	77	1	5773.65	7186
Gene Ontology Biological Process	GO:0043901	negative regulation of multi-organism process		0.0838562	0.636278	1.54975	4.71031	enriched	157	2	5871.16	103, 10318
Gene Ontology Biological Process	GO:0019319	hexose biosynthetic process		0.21981	0.636278	1.54854	4.70459	enriched	82	1	5860.73	5223
Gene Ontology Biological Process	GO:1905952	regulation of lipid localization		0.0845955	0.636278	1.5456	4.6908	enriched	127	2	6779.86	6721, 9641
Gene Ontology Biological Process	GO:0002824	positive regulation of adaptive immune response based on somatic recombination of immune receptors built from immunoglobulin superfamily domains		0.223025	0.636278	1.53377	4.6356	enriched	76	1	5663.18	7186
Gene Ontology Biological Process	GO:0002456	T cell mediated immunity		0.226901	0.636278	1.51819	4.56397	enriched	77	1	6125.21	7186
Gene Ontology Biological Process	GO:0016073	snRNA metabolic process		0.228463	0.636278	1.51225	4.53691	enriched	82	1	5818.84	80789
Gene Ontology Biological Process	GO:0006919	activation of cysteine-type endopeptidase activity involved in apoptotic process		0.232078	0.636278	1.49778	4.47174	enriched	82	1	5921.87	7186
Gene Ontology Biological Process	GO:0042035	regulation of cytokine biosynthetic process		0.234309	0.636278	1.48994	4.43682	enriched	96	1	5021.68	5606
Gene Ontology Biological Process	GO:0006109	regulation of carbohydrate metabolic process		0.0943676	0.636278	1.48763	4.42657	enriched	145	2	6603.81	5223, 5341
Gene Ontology Biological Process	GO:0009108	coenzyme biosynthetic process		0.0945109	0.636278	1.48689	4.42331	enriched	152	2	6461.32	11332, 197322
Gene Ontology Biological Process	GO:0031294	lymphocyte costimulation		0.235843	0.636278	1.48245	4.40374	enriched	76	1	6068.45	915
Gene Ontology Biological Process	GO:0046364	monosaccharide biosynthetic process		0.240501	0.636278	1.46581	4.33104	enriched	88	1	5955.6	5223
Gene Ontology Biological Process	GO:0002821	positive regulation of adaptive immune response		0.24061	0.636278	1.46401	4.32324	enriched	80	1	5805.18	7186
Gene Ontology Biological Process	GO:0030193	regulation of blood coagulation		0.24213	0.636278	1.45894	4.30139	enriched	84	1	6147.71	5341
Gene Ontology Biological Process	GO:1900046	regulation of hemostasis		0.24213	0.636278	1.45894	4.30139	enriched	84	1	6147.71	5341
Hallmark (MSigDB)	M5950	HALLMARK_ALLOGRAFT_REJECTION		0.050477	0.369116	1.4572	4.29391	enriched	197	3	5330.82	915, 1984, 7186
Hallmark (MSigDB)	M5890	HALLMARK_TNFA_SIGNALING_VIA_NFKB		0.0516573	0.369116	1.44573	4.24496	enriched	198	3	5372.74	5341, 5606, 10318
Gene Ontology Biological Process	GO:0030301	cholesterol transport		0.250561	0.636278	1.42661	4.16456	enriched	77	1	6477.56	6721
Gene Ontology Biological Process	GO:0006081	cellular aldehyde metabolic process		0.252775	0.636278	1.41971	4.13592	enriched	94	1	5735.16	5223
Gene Ontology Biological Process	GO:0071902	positive regulation of protein serine/threonine kinase activity		0.0244034	0.636278	1.41896	4.13283	enriched	300	4	7095.85	5602, 5606, 7186, 11214
Gene Ontology Biological Process	GO:0032147	activation of protein kinase activity		0.0245361	0.636278	1.4174	4.12637	enriched	297	4	7180.05	5602, 5606, 7186, 11214
Gene Ontology Biological Process	GO:0050818	regulation of coagulation		0.255096	0.636278	1.41077	4.09912	enriched	88	1	6171.51	5341
Gene Ontology Biological Process	GO:1903900	regulation of viral life cycle		0.111965	0.636278	1.39802	4.04717	enriched	178	2	6046.38	103, 10318
Gene Ontology Biological Process	GO:2001243	negative regulation of intrinsic apoptotic signaling pathway		0.259544	0.636278	1.39424	4.03191	enriched	89	1	5899.07	9709
Gene Ontology Biological Process	GO:0042089	cytokine biosynthetic process		0.26171	0.636278	1.38798	4.00673	enriched	107	1	5028.9	5606
Gene Ontology Biological Process	GO:0050729	positive regulation of inflammatory response		0.26231	0.636278	1.38484	3.99417	enriched	99	1	5347.88	10318
Gene Ontology Biological Process	GO:0016051	carbohydrate biosynthetic process		0.116064	0.636278	1.37987	3.97439	enriched	191	2	5882.9	5223, 5341
Gene Ontology Biological Process	GO:0042107	cytokine metabolic process		0.264349	0.636278	1.37874	3.96991	enriched	109	1	4973.3	5606
Gene Ontology Biological Process	GO:0044243	multicellular organismal catabolic process		0.263996	0.636278	1.37826	3.96798	enriched	76	1	7086.05	1508
Gene Ontology Biological Process	GO:0008625	extrinsic apoptotic signaling pathway via death domain receptors		0.265832	0.636278	1.37183	3.94257	enriched	81	1	6567.85	7186
Gene Ontology Biological Process	GO:0043154	negative regulation of cysteine-type endopeptidase activity involved in apoptotic process		0.269268	0.636278	1.35991	3.89584	enriched	82	1	6518.68	9709
Gene Ontology Biological Process	GO:0043255	regulation of carbohydrate biosynthetic process		0.270097	0.636278	1.35706	3.88474	enriched	82	1	6651.11	5341
Gene Ontology Biological Process	GO:0000819	sister chromatid segregation		0.0605846	0.636278	1.3476	3.84819	enriched	217	3	7647.31	3619, 5885, 6249
Gene Ontology Biological Process	GO:0043405	regulation of MAP kinase activity		0.0319279	0.636278	1.33968	3.81782	enriched	324	4	7054.96	5602, 5606, 7186, 11214
Gene Ontology Biological Process	GO:0032436	positive regulation of proteasomal ubiquitin-dependent protein catabolic process		0.279268	0.636278	1.326	3.76594	enriched	77	1	7414.55	9709
Gene Ontology Biological Process	GO:0051099	positive regulation of binding		0.129785	0.636278	1.31911	3.74011	enriched	155	2	7280.03	7186, 9709
Gene Ontology Biological Process	GO:0002705	positive regulation of leukocyte mediated immunity		0.283486	0.636278	1.31206	3.71382	enriched	88	1	6160.23	7186
Gene Ontology Biological Process	GO:0046470	phosphatidylcholine metabolic process		0.284032	0.636278	1.31037	3.70754	enriched	79	1	7086.8	54979
Gene Ontology Biological Process	GO:0010822	positive regulation of mitochondrion organization		0.133367	0.636278	1.30431	3.68514	enriched	170	2	6661.17	6721, 10962
Gene Ontology Biological Process	GO:0002758	innate immune response-activating signal transduction		0.067954	0.636278	1.302	3.67665	enriched	273	3	6480.1	1508, 9641, 10318
Hallmark (MSigDB)	M5913	HALLMARK_INTERFERON_GAMMA_RESPONSE		0.0742927	0.369116	1.30057	3.67141	enriched	200	3	6161.04	103, 3430, 10561
Gene Ontology Biological Process	GO:0045088	regulation of innate immune response		0.0363484	0.636278	1.30039	3.67072	enriched	387	4	6185.44	103, 1508, 9641, 10318
Gene Ontology Biological Process	GO:0050867	positive regulation of cell activation		0.0684262	0.636278	1.29962	3.66791	enriched	294	3	6070.43	915, 5341, 7186
Gene Ontology Biological Process	GO:0010972	negative regulation of G2/M transition of mitotic cell cycle		0.288215	0.636278	1.29661	3.65688	enriched	83	1	6892.42	5885
Gene Ontology Biological Process	GO:1903955	positive regulation of protein targeting to mitochondrion		0.289553	0.636278	1.29227	3.64104	enriched	86	1	6596.6	6721
Gene Ontology Biological Process	GO:2001235	positive regulation of apoptotic signaling pathway		0.13689	0.636278	1.29024	3.63365	enriched	176	2	6543.15	7186, 10962
Gene Ontology Biological Process	GO:0051188	cofactor biosynthetic process		0.137391	0.636278	1.28839	3.62694	enriched	192	2	6254.4	11332, 197322
Gene Ontology Biological Process	GO:0036503	ERAD pathway		0.291098	0.636278	1.28736	3.6232	enriched	90	1	6648.91	9709
Gene Ontology Biological Process	GO:0043331	response to dsRNA		0.291359	0.636278	1.28688	3.62149	enriched	85	1	6286.94	103
Gene Ontology Biological Process	GO:0042475	odontogenesis of dentin-containing tooth		0.29383	0.636278	1.2789	3.59269	enriched	82	1	6820.33	6786
Gene Ontology Biological Process	GO:0051260	protein homooligomerization		0.0721977	0.636278	1.2787	3.59197	enriched	286	3	6317.76	915, 7186, 9641
Gene Ontology Biological Process	GO:0043281	regulation of cysteine-type endopeptidase activity involved in apoptotic process		0.139948	0.636278	1.2785	3.59123	enriched	196	2	6148.55	7186, 9709
Gene Ontology Biological Process	GO:0050848	regulation of calcium-mediated signaling		0.294191	0.636278	1.27818	3.59011	enriched	77	1	7230.74	5341
Gene Ontology Biological Process	GO:0002218	activation of innate immune response		0.0723623	0.636278	1.2778	3.58874	enriched	280	3	6478.48	1508, 9641, 10318
Gene Ontology Biological Process	GO:0015918	sterol transport		0.295919	0.636278	1.27195	3.56782	enriched	84	1	6892.25	6721
Gene Ontology Biological Process	GO:0044728	DNA methylation or demethylation		0.297082	0.636278	1.26916	3.55786	enriched	77	1	7180.83	55729
Gene Ontology Biological Process	GO:1902905	positive regulation of supramolecular fiber organization		0.143737	0.636278	1.26424	3.54038	enriched	165	2	7088.32	5341, 6249
Gene Ontology Biological Process	GO:1902750	negative regulation of cell cycle G2/M phase transition		0.298429	0.636278	1.26405	3.53971	enriched	85	1	6939.4	5885
Gene Ontology Biological Process	GO:2000117	negative regulation of cysteine-type endopeptidase activity		0.29969	0.636278	1.26008	3.5257	enriched	87	1	6740.98	9709
Gene Ontology Biological Process	GO:0043410	positive regulation of MAPK cascade		0.0239309	0.636278	1.25611	3.51175	enriched	472	5	6638.39	5602, 5606, 7186, 11214, 57105
Gene Ontology Biological Process	GO:0050870	positive regulation of T cell activation		0.14648	0.636278	1.25387	3.50389	enriched	205	2	6049.38	915, 7186
Gene Ontology Biological Process	GO:0001676	long-chain fatty acid metabolic process		0.302487	0.636278	1.25135	3.49508	enriched	94	1	6406.33	11332
Gene Ontology Biological Process	GO:0043506	regulation of JUN kinase activity		0.303314	0.636278	1.24888	3.48644	enriched	82	1	7334.59	7186
Gene Ontology Biological Process	GO:0006338	chromatin remodeling		0.147997	0.636278	1.24864	3.48562	enriched	156	2	7717.37	6595, 57680
Gene Ontology Biological Process	GO:0003015	heart process		0.0797743	0.636278	1.24152	3.46088	enriched	262	3	6802.73	5606, 6786, 11214
Gene Ontology Biological Process	GO:0016579	protein deubiquitination		0.0799803	0.636278	1.23903	3.45225	enriched	281	3	6867.74	7186, 10318, 54726
Gene Ontology Biological Process	GO:0051817	modification of morphology or physiology of other organism involved in symbiotic interaction		0.30679	0.636278	1.23808	3.44897	enriched	93	1	6508.75	10318
Gene Ontology Biological Process	GO:0071241	cellular response to inorganic substance		0.150979	0.636278	1.2379	3.44837	enriched	172	2	6887.16	7186, 79085
Gene Ontology Biological Process	GO:0006414	translational elongation		0.308353	0.636278	1.23581	3.44118	enriched	135	1	4630.07	1984
Gene Ontology Biological Process	GO:0006165	nucleoside diphosphate phosphorylation		0.308033	0.636278	1.23433	3.43608	enriched	85	1	7218.24	5223
Gene Ontology Biological Process	GO:1903902	positive regulation of viral life cycle		0.308806	0.636278	1.23195	3.42791	enriched	95	1	6536.89	103
Gene Ontology Biological Process	GO:0046165	alcohol biosynthetic process		0.309534	0.636278	1.22985	3.42071	enriched	104	1	5932.52	5341
Gene Ontology Biological Process	GO:0002377	immunoglobulin production		0.311803	0.636278	1.22298	3.39728	enriched	89	1	6716.52	7186
Gene Ontology Biological Process	GO:1903214	regulation of protein targeting to mitochondrion		0.311909	0.636278	1.22252	3.39575	enriched	96	1	6352.04	6721
Gene Ontology Biological Process	GO:0072330	monocarboxylic acid biosynthetic process		0.155232	0.636278	1.22191	3.39366	enriched	191	2	6583.12	11332, 197322
Gene Ontology Biological Process	GO:0008630	intrinsic apoptotic signaling pathway in response to DNA damage		0.312812	0.636278	1.21981	3.38655	enriched	97	1	6369.08	9641
Gene Ontology Biological Process	GO:0070509	calcium ion import		0.157911	0.636278	1.21468	3.36923	enriched	159	2	7529.18	79085, 162514
Gene Ontology Biological Process	GO:0006874	cellular calcium ion homeostasis		0.0485648	0.636278	1.21294	3.36336	enriched	391	4	6374.25	6786, 9709, 55177, 79085
Gene Ontology Biological Process	GO:0009615	response to virus		0.0864017	0.636278	1.20881	3.3495	enriched	311	3	6101.61	103, 9641, 10561
Gene Ontology Biological Process	GO:0044272	sulfur compound biosynthetic process		0.159351	0.636278	1.2078	3.34612	enriched	211	2	6071.42	11332, 197322
Gene Ontology Biological Process	GO:0043624	cellular protein complex disassembly		0.16044	0.636278	1.20407	3.33365	enriched	198	2	6159.66	1984, 5341
Gene Ontology Biological Process	GO:1903039	positive regulation of leukocyte cell-cell adhesion		0.160515	0.636278	1.2039	3.33309	enriched	214	2	6060.05	915, 7186
Gene Ontology Biological Process	GO:0009451	RNA modification		0.321327	0.636278	1.19617	3.30743	enriched	127	1	5290.29	103
Gene Ontology Biological Process	GO:0034470	ncRNA processing		0.0905919	0.636278	1.19366	3.29914	enriched	386	3	5285.16	103, 23160, 80789
Gene Ontology Biological Process	GO:0055074	calcium ion homeostasis		0.0528431	0.636278	1.1867	3.27625	enriched	404	4	6352.02	6786, 9709, 55177, 79085
Gene Ontology Biological Process	GO:0031047	gene silencing by RNA		0.166949	0.636278	1.18512	3.27109	enriched	159	2	7565.44	103, 23112
Gene Ontology Biological Process	GO:0070646	protein modification by small protein removal		0.0925536	0.636278	1.18178	3.26017	enriched	296	3	6900.56	7186, 10318, 54726
Gene Ontology Biological Process	GO:0055088	lipid homeostasis		0.325976	0.636278	1.18106	3.25784	enriched	109	1	5878.93	6721
Gene Ontology Biological Process	GO:0046939	nucleotide phosphorylation		0.327398	0.636278	1.17686	3.24416	enriched	91	1	7174.51	5223
Gene Ontology Biological Process	GO:0015748	organophosphate ester transport		0.327846	0.636278	1.17613	3.2418	enriched	84	1	7340.89	79085
Gene Ontology Biological Process	GO:0046034	ATP metabolic process		0.169375	0.636278	1.1746	3.23684	enriched	230	2	5757.48	5223, 79085
Hallmark (MSigDB)	M5946	HALLMARK_COAGULATION		0.17533	0.369116	1.17417	3.23546	enriched	138	2	6515.65	1508, 5341
Gene Ontology Biological Process	GO:0051701	interaction with host		0.172609	0.636278	1.16371	3.20179	enriched	196	2	6735.23	1508, 10318
Gene Ontology Biological Process	GO:2000116	regulation of cysteine-type endopeptidase activity		0.172675	0.636278	1.16352	3.20119	enriched	210	2	6359.73	7186, 9709
Gene Ontology Biological Process	GO:1901800	positive regulation of proteasomal protein catabolic process		0.332866	0.636278	1.16116	3.19363	enriched	92	1	7294.53	9709
Gene Ontology Biological Process	GO:0072503	cellular divalent inorganic cation homeostasis		0.0576546	0.636278	1.15953	3.18845	enriched	415	4	6355.27	6786, 9709, 55177, 79085
Gene Ontology Biological Process	GO:0017148	negative regulation of translation		0.174799	0.636278	1.15903	3.18683	enriched	154	2	8329.86	103, 23112
Gene Ontology Biological Process	GO:0002700	regulation of production of molecular mediator of immune response		0.333772	0.636278	1.15864	3.18558	enriched	110	1	5882.47	7186
Gene Ontology Biological Process	GO:0042752	regulation of circadian rhythm		0.333921	0.636278	1.15816	3.18407	enriched	98	1	6866.76	5602
Gene Ontology Biological Process	GO:0051153	regulation of striated muscle cell differentiation		0.335621	0.636278	1.15392	3.17059	enriched	91	1	6778.73	11214
Gene Ontology Biological Process	GO:0002764	immune response-regulating signaling pathway		0.0360109	0.636278	1.15274	3.16686	enriched	496	5	6964.76	915, 1508, 5602, 9641, 10318
Gene Ontology Biological Process	GO:0030218	erythrocyte differentiation		0.336147	0.636278	1.15186	3.16409	enriched	96	1	6995	103
Gene Ontology Biological Process	GO:0032392	DNA geometric change		0.336287	0.636278	1.15172	3.16363	enriched	83	1	8014.98	57680
Gene Ontology Biological Process	GO:0051495	positive regulation of cytoskeleton organization		0.177638	0.636278	1.14826	3.15272	enriched	188	2	6943.87	5341, 6249
Gene Ontology Biological Process	GO:2001234	negative regulation of apoptotic signaling pathway		0.177627	0.636278	1.14795	3.15172	enriched	203	2	6505.83	7186, 9709
Gene Ontology Biological Process	GO:0035821	modification of morphology or physiology of other organism		0.341564	0.636278	1.13678	3.11673	enriched	112	1	5975.52	10318
Gene Ontology Biological Process	GO:0032368	regulation of lipid transport		0.342303	0.636278	1.13483	3.11064	enriched	99	1	6499.9	6721
Gene Ontology Biological Process	GO:0045089	positive regulation of innate immune response		0.104795	0.636278	1.13241	3.10313	enriched	323	3	6428.9	1508, 9641, 10318
Gene Ontology Biological Process	GO:0006090	pyruvate metabolic process		0.343365	0.636278	1.13174	3.10104	enriched	104	1	6659.38	5223
Gene Ontology Biological Process	GO:0098781	ncRNA transcription		0.34349	0.636278	1.13136	3.09987	enriched	101	1	6743.94	80789
Gene Ontology Biological Process	GO:0043280	positive regulation of cysteine-type endopeptidase activity involved in apoptotic process		0.345563	0.636278	1.126	3.08331	enriched	117	1	5971.64	7186
Gene Ontology Biological Process	GO:0006732	coenzyme metabolic process		0.106607	0.636278	1.12558	3.08202	enriched	317	3	6780.87	5223, 11332, 197322
Hallmark (MSigDB)	M5945	HALLMARK_HEME_METABOLISM		0.114859	0.369116	1.12525	3.08099	enriched	198	3	7607.9	1508, 5606, 23112
Gene Ontology Biological Process	GO:0001578	microtubule bundle formation		0.346553	0.636278	1.12459	3.07896	enriched	77	1	8257.74	6249
Gene Ontology Biological Process	GO:0098813	nuclear chromosome segregation		0.107525	0.636278	1.12279	3.07343	enriched	284	3	7370.87	3619, 5885, 6249
Gene Ontology Biological Process	GO:0008637	apoptotic mitochondrial changes		0.346869	0.636278	1.12214	3.07141	enriched	116	1	5856.14	10962
Gene Ontology Biological Process	GO:0007127	meiosis I		0.347465	0.636278	1.12047	3.0663	enriched	105	1	6707.09	5885
Gene Ontology Biological Process	GO:0043500	muscle adaptation		0.349759	0.636278	1.11558	3.05133	enriched	81	1	7884.95	11214
Gene Ontology Biological Process	GO:1900542	regulation of purine nucleotide metabolic process		0.18862	0.636278	1.11452	3.0481	enriched	218	2	6165.37	5223, 79085
Gene Ontology Biological Process	GO:0034248	regulation of cellular amide metabolic process		0.0677042	0.636278	1.1099	3.03404	enriched	379	4	7486.24	103, 1984, 5223, 23112
Gene Ontology Biological Process	GO:0072507	divalent inorganic cation homeostasis		0.0704383	0.636278	1.09686	2.99475	enriched	435	4	6387.9	6786, 9709, 55177, 79085
Gene Ontology Biological Process	GO:0006140	regulation of nucleotide metabolic process		0.194679	0.636278	1.09684	2.99469	enriched	225	2	6081.52	5223, 79085
Gene Ontology Biological Process	GO:0034249	negative regulation of cellular amide metabolic process		0.195604	0.636278	1.09625	2.99291	enriched	166	2	8227.26	103, 23112
Gene Ontology Biological Process	GO:0007254	JNK cascade		0.195723	0.636278	1.09428	2.98703	enriched	193	2	7246.49	5602, 7186
Gene Ontology Biological Process	GO:0048524	positive regulation of viral process		0.359523	0.636278	1.08792	2.96811	enriched	108	1	6637.98	103
Gene Ontology Biological Process	GO:0031109	microtubule polymerization or depolymerization		0.362446	0.636278	1.08164	2.94952	enriched	84	1	7864.04	6249
Gene Ontology Biological Process	GO:0006304	DNA modification		0.362121	0.636278	1.08155	2.94924	enriched	98	1	6837.53	55729
Gene Ontology Biological Process	GO:0070588	calcium ion transmembrane transport		0.12056	0.636278	1.07914	2.94214	enriched	271	3	7701.99	6786, 79085, 162514
Gene Ontology Biological Process	GO:0034101	erythrocyte homeostasis		0.364076	0.636278	1.07589	2.93259	enriched	104	1	6959.85	103
Gene Ontology Biological Process	GO:0009205	purine ribonucleoside triphosphate metabolic process		0.202395	0.636278	1.0756	2.93176	enriched	254	2	5791.43	5223, 79085
Gene Ontology Biological Process	GO:0042303	molting cycle		0.36632	0.636278	1.07007	2.9156	enriched	109	1	6341.56	162514
Gene Ontology Biological Process	GO:0042633	hair cycle		0.36632	0.636278	1.07007	2.9156	enriched	109	1	6341.56	162514
Gene Ontology Biological Process	GO:0043241	protein complex disassembly		0.204566	0.636278	1.06907	2.91266	enriched	234	2	5997.23	1984, 5341
Gene Ontology Biological Process	GO:1901019	regulation of calcium ion transmembrane transporter activity		0.368995	0.636278	1.06666	2.90566	enriched	76	1	8410.13	6786
Gene Ontology Biological Process	GO:0043393	regulation of protein binding		0.207354	0.636278	1.06258	2.89382	enriched	181	2	7879.34	7186, 9709
Gene Ontology Biological Process	GO:0097191	extrinsic apoptotic signaling pathway		0.20725	0.636278	1.06196	2.89205	enriched	213	2	6717.09	7186, 10962
Gene Ontology Biological Process	GO:0009144	purine nucleoside triphosphate metabolic process		0.208513	0.636278	1.05891	2.88324	enriched	261	2	5731.66	5223, 79085
Gene Ontology Biological Process	GO:0002706	regulation of lymphocyte mediated immunity		0.370984	0.636278	1.05789	2.88029	enriched	117	1	6025.62	7186
Gene Ontology Biological Process	GO:0009135	purine nucleoside diphosphate metabolic process		0.371967	0.636278	1.05581	2.87431	enriched	90	1	7946.39	5223
Gene Ontology Biological Process	GO:0009179	purine ribonucleoside diphosphate metabolic process		0.371967	0.636278	1.05581	2.87431	enriched	90	1	7946.39	5223
Gene Ontology Biological Process	GO:0045766	positive regulation of angiogenesis		0.372516	0.636278	1.05404	2.86921	enriched	122	1	5975.7	57105
Gene Ontology Biological Process	GO:0045727	positive regulation of translation		0.373806	0.636278	1.05071	2.85969	enriched	104	1	6937.88	1984
Gene Ontology Biological Process	GO:0032963	collagen metabolic process		0.374231	0.636278	1.04959	2.85647	enriched	111	1	6794.32	1508
Gene Ontology Biological Process	GO:0031503	protein complex localization		0.376215	0.636278	1.04461	2.84229	enriched	121	1	6227.66	83658
Gene Ontology Biological Process	GO:0051983	regulation of chromosome segregation		0.376843	0.636278	1.04436	2.84158	enriched	83	1	8495.04	5885
Gene Ontology Biological Process	GO:0032231	regulation of actin filament bundle assembly		0.377427	0.636278	1.04292	2.8375	enriched	84	1	8196.02	5341
Gene Ontology Biological Process	GO:0010821	regulation of mitochondrion organization		0.214731	0.636278	1.04173	2.83411	enriched	221	2	6678.49	6721, 10962
Gene Ontology Biological Process	GO:0007159	leukocyte cell-cell adhesion		0.13156	0.636278	1.04053	2.83072	enriched	343	3	6521.45	915, 7186, 10318
Gene Ontology Biological Process	GO:0002822	regulation of adaptive immune response based on somatic recombination of immune receptors built from immunoglobulin superfamily domains		0.377842	0.636278	1.04032	2.83011	enriched	119	1	6026.8	7186
Gene Ontology Biological Process	GO:0009185	ribonucleoside diphosphate metabolic process		0.378745	0.636278	1.03844	2.82482	enriched	92	1	7919.66	5223
Gene Ontology Biological Process	GO:0046718	viral entry into host cell		0.379042	0.636278	1.03727	2.8215	enriched	113	1	6532.04	1508
Gene Ontology Biological Process	GO:0009199	ribonucleoside triphosphate metabolic process		0.218036	0.636278	1.03343	2.8107	enriched	260	2	5896.18	5223, 79085
Gene Ontology Biological Process	GO:0070372	regulation of ERK1 and ERK2 cascade		0.219086	0.636278	1.03029	2.80187	enriched	245	2	6087.71	10318, 57105
Gene Ontology Biological Process	GO:0051168	nuclear export		0.221975	0.636278	1.02398	2.78427	enriched	195	2	7569.81	1984, 11214
Gene Ontology Biological Process	GO:0019751	polyol metabolic process		0.385029	0.636278	1.02224	2.77942	enriched	107	1	7049.24	5341
Gene Ontology Biological Process	GO:0016925	protein sumoylation		0.385413	0.636278	1.0219	2.77847	enriched	90	1	8183.72	3619
Gene Ontology Biological Process	GO:0031214	biomineral tissue development		0.386175	0.636278	1.01944	2.77163	enriched	129	1	5827.66	6786
Gene Ontology Biological Process	GO:0044262	cellular carbohydrate metabolic process		0.223628	0.636278	1.01877	2.76979	enriched	246	2	6364.05	5223, 5341
Gene Ontology Biological Process	GO:0022409	positive regulation of cell-cell adhesion		0.224201	0.636278	1.01715	2.7653	enriched	243	2	6246.77	915, 7186
Gene Ontology Biological Process	GO:1903749	positive regulation of establishment of protein localization to mitochondrion		0.388666	0.636278	1.01314	2.75423	enriched	115	1	6557.17	6721
Gene Ontology Biological Process	GO:0048565	digestive tract development		0.38916	0.636278	1.01208	2.7513	enriched	127	1	6083.53	57680
Gene Ontology Biological Process	GO:0032434	regulation of proteasomal ubiquitin-dependent protein catabolic process		0.389324	0.636278	1.0115	2.74974	enriched	110	1	7103.42	9709
Gene Ontology Biological Process	GO:1902903	regulation of supramolecular fiber organization		0.142997	0.636278	1.0098	2.74505	enriched	279	3	7981.25	5341, 6249, 11214
Gene Ontology Biological Process	GO:2000021	regulation of ion homeostasis		0.231843	0.636278	1.0016	2.72264	enriched	195	2	7268.57	10962, 79085
Gene Ontology Biological Process	GO:2001056	positive regulation of cysteine-type endopeptidase activity		0.395791	0.636278	0.995706	2.70663	enriched	126	1	6228.42	7186
Gene Ontology Biological Process	GO:0008203	cholesterol metabolic process		0.396091	0.636278	0.99487	2.70437	enriched	121	1	6301.54	6721
Gene Ontology Biological Process	GO:0006818	hydrogen transport		0.398061	0.636278	0.991366	2.69491	enriched	155	1	5213.97	137872
Gene Ontology Biological Process	GO:0071900	regulation of protein serine/threonine kinase activity		0.0975907	0.636278	0.990335	2.69214	enriched	471	4	6911.98	5602, 5606, 7186, 11214
Gene Ontology Biological Process	GO:2001237	negative regulation of extrinsic apoptotic signaling pathway		0.398679	0.636278	0.989302	2.68936	enriched	101	1	7287.48	7186
Gene Ontology Biological Process	GO:0006875	cellular metal ion homeostasis		0.0988501	0.636278	0.986599	2.6821	enriched	486	4	6427.68	6786, 9709, 55177, 79085
Gene Ontology Biological Process	GO:0050777	negative regulation of immune response		0.40005	0.636278	0.98527	2.67854	enriched	122	1	6253.89	103
Gene Ontology Biological Process	GO:0051251	positive regulation of lymphocyte activation		0.237789	0.636278	0.983576	2.674	enriched	259	2	6137.79	915, 7186
Gene Ontology Biological Process	GO:0009141	nucleoside triphosphate metabolic process		0.239612	0.636278	0.979742	2.66377	enriched	281	2	5769.62	5223, 79085
Gene Ontology Biological Process	GO:0070371	ERK1 and ERK2 cascade		0.239786	0.636278	0.978735	2.66109	enriched	260	2	6048.93	10318, 57105
Gene Ontology Biological Process	GO:0002757	immune response-activating signal transduction		0.102136	0.636278	0.976145	2.6542	enriched	463	4	6938.36	915, 1508, 9641, 10318
Gene Ontology Biological Process	GO:0051384	response to glucocorticoid		0.403979	0.636278	0.976038	2.65392	enriched	145	1	5369.23	11214
Gene Ontology Biological Process	GO:0051235	maintenance of location		0.157655	0.636278	0.97157	2.64209	enriched	290	3	7731.17	6721, 9641, 79085
Gene Ontology Biological Process	GO:0007286	spermatid development		0.408138	0.636278	0.965857	2.62704	enriched	129	1	6139.4	6595
Gene Ontology Biological Process	GO:0051924	regulation of calcium ion transport		0.247313	0.636278	0.962917	2.61933	enriched	204	2	7460.93	6786, 162514
Gene Ontology Biological Process	GO:0043270	positive regulation of ion transport		0.248057	0.636278	0.96087	2.61397	enriched	221	2	6827.86	6786, 162514
Gene Ontology Biological Process	GO:0007059	chromosome segregation		0.159837	0.636278	0.960316	2.61252	enriched	327	3	7506.87	3619, 5885, 6249
Gene Ontology Biological Process	GO:0032411	positive regulation of transporter activity		0.413163	0.636278	0.959238	2.60971	enriched	76	1	9108.12	6786
Gene Ontology Biological Process	GO:0051186	cofactor metabolic process		0.161192	0.636278	0.956194	2.60177	enriched	386	3	6588.17	5223, 11332, 197322
Gene Ontology Biological Process	GO:0051899	membrane depolarization		0.413706	0.636278	0.955154	2.59907	enriched	97	1	7408.77	10962
Gene Ontology Biological Process	GO:0002819	regulation of adaptive immune response		0.412898	0.636278	0.954597	2.59762	enriched	130	1	6060.66	7186
Gene Ontology Biological Process	GO:0009167	purine ribonucleoside monophosphate metabolic process		0.250855	0.636278	0.952876	2.59316	enriched	273	2	6037.03	5223, 79085
Gene Ontology Biological Process	GO:0009126	purine nucleoside monophosphate metabolic process		0.251516	0.636278	0.951362	2.58923	enriched	274	2	6022.3	5223, 79085
Gene Ontology Biological Process	GO:0045333	cellular respiration		0.417878	0.636278	0.944403	2.57128	enriched	166	1	5116.22	79085
Gene Ontology Biological Process	GO:2001233	regulation of apoptotic signaling pathway		0.165946	0.636278	0.943973	2.57017	enriched	371	3	6648.22	7186, 9709, 10962
Gene Ontology Biological Process	GO:0051668	localization within membrane		0.418725	0.636278	0.943923	2.57004	enriched	81	1	9114.86	6249
Gene Ontology Biological Process	GO:1903747	regulation of establishment of protein localization to mitochondrion		0.419198	0.636278	0.939865	2.55964	enriched	128	1	6363.84	6721
Gene Ontology Biological Process	GO:0044259	multicellular organismal macromolecule metabolic process		0.419608	0.636278	0.93892	2.55722	enriched	116	1	7108.49	1508
Gene Ontology Biological Process	GO:0042476	odontogenesis		0.420299	0.636278	0.937483	2.55355	enriched	116	1	6846.69	6786
Gene Ontology Biological Process	GO:0055007	cardiac muscle cell differentiation		0.420725	0.636278	0.93745	2.55346	enriched	97	1	7951.07	11214
Gene Ontology Biological Process	GO:0045860	positive regulation of protein kinase activity		0.11555	0.636278	0.934565	2.54611	enriched	476	4	7122.93	5602, 5606, 7186, 11214
Gene Ontology Biological Process	GO:1902652	secondary alcohol metabolic process		0.422343	0.636278	0.932607	2.54113	enriched	126	1	6376.31	6721
Gene Ontology Biological Process	GO:0031334	positive regulation of protein complex assembly		0.260414	0.636278	0.931431	2.53814	enriched	222	2	7399.77	5341, 6249
Gene Ontology Biological Process	GO:0032479	regulation of type I interferon production		0.424073	0.636278	0.928874	2.53166	enriched	117	1	6774.21	9641
Gene Ontology Biological Process	GO:0032984	macromolecular complex disassembly		0.261784	0.636278	0.927943	2.5293	enriched	265	2	6124.28	1984, 5341
Gene Ontology Biological Process	GO:0009132	nucleoside diphosphate metabolic process		0.425962	0.636278	0.924392	2.52034	enriched	111	1	7429.62	5223
Gene Ontology Biological Process	GO:0090279	regulation of calcium ion import		0.426882	0.636278	0.923617	2.51838	enriched	100	1	7675.19	162514
Gene Ontology Biological Process	GO:0002576	platelet degranulation		0.428194	0.636278	0.919215	2.50732	enriched	128	1	6745.05	5341
Gene Ontology Biological Process	GO:0032606	type I interferon production		0.428503	0.636278	0.918718	2.50607	enriched	118	1	6796.04	9641
Gene Ontology Biological Process	GO:0010389	regulation of G2/M transition of mitotic cell cycle		0.42897	0.636278	0.917512	2.50305	enriched	114	1	7251.97	5885
Gene Ontology Biological Process	GO:0006417	regulation of translation		0.177991	0.636278	0.914867	2.49644	enriched	341	3	7456.05	103, 1984, 23112
Gene Ontology Biological Process	GO:0031349	positive regulation of defense response		0.17796	0.636278	0.914189	2.49475	enriched	415	3	6197.98	1508, 9641, 10318
Gene Ontology Biological Process	GO:0048515	spermatid differentiation		0.430548	0.636278	0.913782	2.49374	enriched	134	1	6207.77	6595
Gene Ontology Biological Process	GO:0031532	actin cytoskeleton reorganization		0.431834	0.636278	0.913089	2.49201	enriched	87	1	8830.66	5341
Gene Ontology Biological Process	GO:1904018	positive regulation of vasculature development		0.431173	0.636278	0.912438	2.49039	enriched	139	1	6038.45	57105
Gene Ontology Biological Process	GO:0002696	positive regulation of leukocyte activation		0.269173	0.636278	0.911866	2.48896	enriched	285	2	6016.99	915, 7186
Gene Ontology Biological Process	GO:0009161	ribonucleoside monophosphate metabolic process		0.269723	0.636278	0.910716	2.4861	enriched	285	2	6044.52	5223, 79085
Gene Ontology Biological Process	GO:0055123	digestive system development		0.434913	0.636278	0.903998	2.46946	enriched	138	1	6196.18	57680
Gene Ontology Biological Process	GO:0015931	nucleobase-containing compound transport		0.273199	0.636278	0.903531	2.4683	enriched	228	2	7363.46	1984, 79085
Gene Ontology Biological Process	GO:0009267	cellular response to starvation		0.435232	0.636278	0.903202	2.46749	enriched	125	1	6934.8	6721
Gene Ontology Biological Process	GO:0046330	positive regulation of JNK cascade		0.435665	0.636278	0.902367	2.46543	enriched	118	1	7046.08	7186
Gene Ontology Biological Process	GO:0010950	positive regulation of endopeptidase activity		0.435976	0.636278	0.901618	2.46359	enriched	140	1	6101.86	7186
Gene Ontology Biological Process	GO:0051261	protein depolymerization		0.436894	0.636278	0.901417	2.46309	enriched	91	1	8675.52	5341
Gene Ontology Biological Process	GO:0030968	endoplasmic reticulum unfolded protein response		0.436502	0.636278	0.90037	2.46051	enriched	124	1	6849.09	9709
Gene Ontology Biological Process	GO:0019362	pyridine nucleotide metabolic process		0.43789	0.636278	0.897313	2.453	enriched	135	1	6500.98	5223
Gene Ontology Biological Process	GO:0046496	nicotinamide nucleotide metabolic process		0.43789	0.636278	0.897313	2.453	enriched	135	1	6500.98	5223
Gene Ontology Biological Process	GO:0051291	protein heterooligomerization		0.438334	0.636278	0.8973	2.45297	enriched	118	1	6603.39	7186
Gene Ontology Biological Process	GO:0061041	regulation of wound healing		0.440232	0.636278	0.892006	2.44002	enriched	128	1	6636.56	5341
Gene Ontology Biological Process	GO:0002262	myeloid cell homeostasis		0.443809	0.636278	0.884055	2.4207	enriched	126	1	6921.1	103
Gene Ontology Biological Process	GO:0016125	sterol metabolic process		0.44433	0.636278	0.882908	2.41792	enriched	139	1	6153.34	6721
Gene Ontology Biological Process	GO:0006839	mitochondrial transport		0.283199	0.636278	0.882311	2.41648	enriched	310	2	5701.9	6721, 79085
Gene Ontology Biological Process	GO:0009123	nucleoside monophosphate metabolic process		0.283781	0.636278	0.880945	2.41318	enriched	298	2	5958.4	5223, 79085
Gene Ontology Biological Process	GO:0051092	positive regulation of NF-kappaB transcription factor activity		0.447865	0.636278	0.875132	2.39919	enriched	132	1	6559	7186
Gene Ontology Biological Process	GO:0032273	positive regulation of protein polymerization		0.448329	0.636278	0.874653	2.39804	enriched	109	1	7668.53	6249
Gene Ontology Biological Process	GO:0006626	protein targeting to mitochondrion		0.448237	0.636278	0.874397	2.39743	enriched	149	1	5825.46	6721
Gene Ontology Biological Process	GO:0033209	tumor necrosis factor-mediated signaling pathway		0.448981	0.636278	0.873762	2.39591	enriched	167	1	5491.03	7186
Gene Ontology Biological Process	GO:0030260	entry into host cell		0.449452	0.636278	0.871644	2.39084	enriched	129	1	6697.12	1508
Gene Ontology Biological Process	GO:0044409	entry into host		0.449452	0.636278	0.871644	2.39084	enriched	129	1	6697.12	1508
Gene Ontology Biological Process	GO:0051806	entry into cell of other organism involved in symbiotic interaction		0.449452	0.636278	0.871644	2.39084	enriched	129	1	6697.12	1508
Gene Ontology Biological Process	GO:0051828	entry into other organism involved in symbiotic interaction		0.449452	0.636278	0.871644	2.39084	enriched	129	1	6697.12	1508
Gene Ontology Biological Process	GO:0038095	Fc-epsilon receptor signaling pathway		0.450319	0.636278	0.869728	2.38626	enriched	125	1	7164.23	5602
Gene Ontology Biological Process	GO:0051282	regulation of sequestering of calcium ion		0.451398	0.636278	0.868779	2.384	enriched	104	1	7810.02	79085
Gene Ontology Biological Process	GO:0051403	stress-activated MAPK cascade		0.291092	0.636278	0.865751	2.37679	enriched	250	2	7085.7	5602, 7186
Gene Ontology Biological Process	GO:1904064	positive regulation of cation transmembrane transport		0.454504	0.636278	0.863556	2.37158	enriched	102	1	7547.36	6786
Gene Ontology Biological Process	GO:0050792	regulation of viral process		0.293903	0.636278	0.860009	2.36318	enriched	264	2	6692.61	103, 10318
Gene Ontology Biological Process	GO:0034620	cellular response to unfolded protein		0.455162	0.636278	0.859211	2.3613	enriched	129	1	6882.28	9709
Gene Ontology Biological Process	GO:0072524	pyridine-containing compound metabolic process		0.455628	0.636278	0.858255	2.35904	enriched	140	1	6507.11	5223
Gene Ontology Biological Process	GO:0006406	mRNA export from nucleus		0.455952	0.636278	0.85799	2.35842	enriched	110	1	7861.43	1984
Gene Ontology Biological Process	GO:0071427	mRNA-containing ribonucleoprotein complex export from nucleus		0.455952	0.636278	0.85799	2.35842	enriched	110	1	7861.43	1984
Gene Ontology Biological Process	GO:0034976	response to endoplasmic reticulum stress		0.296848	0.636278	0.854043	2.34912	enriched	262	2	6894.04	7186, 9709
Gene Ontology Biological Process	GO:0031960	response to corticosteroid		0.460568	0.636278	0.847726	2.33433	enriched	161	1	5512.58	11214
Gene Ontology Biological Process	GO:0060047	heart contraction		0.300605	0.636278	0.847052	2.33276	enriched	259	2	6697.05	5606, 6786
Gene Ontology Biological Process	GO:2001242	regulation of intrinsic apoptotic signaling pathway		0.462989	0.636278	0.842494	2.32215	enriched	150	1	6098.09	9709
Gene Ontology Biological Process	GO:0044724	single-organism carbohydrate catabolic process		0.462972	0.636278	0.842442	2.32203	enriched	141	1	6534.5	5223
Gene Ontology Biological Process	GO:0051208	sequestering of calcium ion		0.464971	0.636278	0.839441	2.31507	enriched	107	1	7843.87	79085
Hallmark (MSigDB)	M5893	HALLMARK_MITOTIC_SPINDLE		0.233967	0.374347	0.836641	2.3086	enriched	200	3	10770.7	3619, 6249, 11214
Gene Ontology Biological Process	GO:1902749	regulation of cell cycle G2/M phase transition		0.465922	0.636278	0.836226	2.30764	enriched	122	1	7377.72	5885
Gene Ontology Biological Process	GO:0031098	stress-activated protein kinase signaling cascade		0.312696	0.636278	0.823182	2.27773	enriched	256	2	7185.18	5602, 7186
Gene Ontology Biological Process	GO:0034250	positive regulation of cellular amide metabolic process		0.473243	0.636278	0.821014	2.2728	enriched	121	1	7343.8	1984
Gene Ontology Biological Process	GO:0044236	multicellular organism metabolic process		0.47403	0.636278	0.818993	2.26821	enriched	136	1	6853.46	1508
Gene Ontology Biological Process	GO:0006816	calcium ion transport		0.228005	0.636278	0.807907	2.24321	enriched	377	3	7287.68	6786, 79085, 162514
Gene Ontology Biological Process	GO:0034614	cellular response to reactive oxygen species		0.479427	0.636278	0.807832	2.24304	enriched	146	1	6602.14	7186
Gene Ontology Biological Process	GO:0016053	organic acid biosynthetic process		0.323822	0.636278	0.80197	2.22993	enriched	293	2	6552.22	11332, 197322
Gene Ontology Biological Process	GO:0046394	carboxylic acid biosynthetic process		0.323822	0.636278	0.80197	2.22993	enriched	293	2	6552.22	11332, 197322
Gene Ontology Biological Process	GO:0040029	regulation of gene expression, epigenetic		0.324399	0.636278	0.801716	2.22936	enriched	260	2	6879.93	103, 23112
Gene Ontology Biological Process	GO:0019058	viral life cycle		0.231401	0.636278	0.799979	2.22549	enriched	447	3	6351.56	103, 1508, 10318
Gene Ontology Biological Process	GO:0006733	oxidoreduction coenzyme metabolic process		0.48459	0.636278	0.797189	2.21929	enriched	151	1	6446.66	5223
Gene Ontology Biological Process	GO:0050863	regulation of T cell activation		0.32687	0.636278	0.796284	2.21729	enriched	299	2	6288.95	915, 7186
Gene Ontology Biological Process	GO:0043254	regulation of protein complex assembly		0.234072	0.636278	0.796041	2.21675	enriched	372	3	7609.84	5341, 6249, 55729
Gene Ontology Biological Process	GO:0006066	alcohol metabolic process		0.327902	0.636278	0.794374	2.21306	enriched	293	2	6503.43	5341, 6721
Gene Ontology Biological Process	GO:0008277	regulation of G-protein coupled receptor protein signaling pathway		0.486194	0.636278	0.794031	2.2123	enriched	128	1	7172.27	5341
Gene Ontology Biological Process	GO:0043903	regulation of symbiosis, encompassing mutualism through parasitism		0.331209	0.636278	0.78836	2.19979	enriched	286	2	6631.67	103, 10318
Gene Ontology Biological Process	GO:0034767	positive regulation of ion transmembrane transport		0.490765	0.636278	0.786766	2.19628	enriched	112	1	7531.9	6786
Gene Ontology Biological Process	GO:0010921	regulation of phosphatase activity		0.490492	0.636278	0.78647	2.19563	enriched	106	1	8342.04	5341
Gene Ontology Biological Process	GO:0035051	cardiocyte differentiation		0.490264	0.636278	0.786052	2.19471	enriched	121	1	7489.98	11214
Hallmark (MSigDB)	M5924	HALLMARK_MTORC1_SIGNALING		0.343276	0.429094	0.78166	2.1851	enriched	200	2	6533.4	5606, 10962
Gene Ontology Biological Process	GO:0016458	gene silencing		0.336885	0.636278	0.779785	2.181	enriched	249	2	7203.42	103, 23112
Gene Ontology Biological Process	GO:0016052	carbohydrate catabolic process		0.496166	0.638711	0.773524	2.16739	enriched	149	1	6613.04	5223
Gene Ontology Biological Process	GO:0031348	negative regulation of defense response		0.499014	0.640867	0.767781	2.15498	enriched	151	1	6229.15	103
Gene Ontology Biological Process	GO:0006091	generation of precursor metabolites and energy		0.343405	0.636278	0.766898	2.15308	enriched	352	2	5645.64	5223, 79085
Gene Ontology Biological Process	GO:0051238	sequestering of metal ion		0.503693	0.640867	0.759245	2.13666	enriched	124	1	7351.34	79085
Gene Ontology Biological Process	GO:0032874	positive regulation of stress-activated MAPK cascade		0.50348	0.640867	0.758877	2.13588	enriched	139	1	6961.56	7186
Gene Ontology Biological Process	GO:0043902	positive regulation of multi-organism process		0.505984	0.640867	0.753896	2.12526	enriched	161	1	6153.47	103
Gene Ontology Biological Process	GO:0070304	positive regulation of stress-activated protein kinase signaling cascade		0.506138	0.640867	0.753584	2.1246	enriched	140	1	6954.83	7186
Gene Ontology Biological Process	GO:0071248	cellular response to metal ion		0.508698	0.641355	0.748567	2.11397	enriched	147	1	6512.99	79085
Gene Ontology Biological Process	GO:1903037	regulation of leukocyte cell-cell adhesion		0.354125	0.636278	0.747525	2.11177	enriched	314	2	6275.97	915, 7186
Gene Ontology Biological Process	GO:0071426	ribonucleoprotein complex export from nucleus		0.509475	0.641355	0.747281	2.11125	enriched	127	1	7602.8	1984
Gene Ontology Biological Process	GO:0034764	positive regulation of transmembrane transport		0.511153	0.641355	0.745632	2.10777	enriched	118	1	7512.56	6786
Gene Ontology Biological Process	GO:0061136	regulation of proteasomal protein catabolic process		0.511764	0.641355	0.742421	2.10102	enriched	148	1	6870.99	9709
Gene Ontology Biological Process	GO:0060048	cardiac muscle contraction		0.513272	0.641355	0.740581	2.09715	enriched	124	1	7430.63	5606
Gene Ontology Biological Process	GO:0002703	regulation of leukocyte mediated immunity		0.512731	0.641355	0.740545	2.09708	enriched	154	1	6249.86	7186
Gene Ontology Biological Process	GO:0071166	ribonucleoprotein complex localization		0.512973	0.641355	0.740364	2.0967	enriched	129	1	7537.41	1984
Gene Ontology Biological Process	GO:0001890	placenta development		0.513276	0.641355	0.739754	2.09542	enriched	145	1	6484.11	1508
Gene Ontology Biological Process	GO:0090090	negative regulation of canonical Wnt signaling pathway		0.513341	0.641355	0.7394	2.09468	enriched	164	1	6162.68	57680
Gene Ontology Biological Process	GO:1903311	regulation of mRNA metabolic process		0.513988	0.641355	0.738203	2.09217	enriched	132	1	7487.76	23112
Hallmark (MSigDB)	M5921	HALLMARK_COMPLEMENT		0.370419	0.447242	0.733803	2.08299	enriched	200	2	6926.13	1508, 5341
Gene Ontology Biological Process	GO:0002440	production of molecular mediator of immune response		0.516452	0.643493	0.733225	2.08178	enriched	159	1	6225.06	7186
Gene Ontology Biological Process	GO:0051056	regulation of small GTPase mediated signal transduction		0.274374	0.636278	0.729635	2.07432	enriched	300	3	9691.17	10144, 11214, 116984
Gene Ontology Biological Process	GO:0061337	cardiac conduction		0.521133	0.646363	0.724352	2.06339	enriched	137	1	7186.45	6786
Gene Ontology Biological Process	GO:0010927	cellular component assembly involved in morphogenesis		0.524003	0.647462	0.722023	2.05859	enriched	95	1	9386.85	11214
Gene Ontology Biological Process	GO:0035967	cellular response to topologically incorrect protein		0.52293	0.647023	0.720728	2.05593	enriched	145	1	6899.11	9709
Gene Ontology Biological Process	GO:0070838	divalent metal ion transport		0.277265	0.636278	0.719174	2.05274	enriched	426	3	7068.43	6786, 79085, 162514
Gene Ontology Biological Process	GO:0072511	divalent inorganic cation transport		0.280887	0.636278	0.713164	2.04044	enriched	430	3	7049.96	6786, 79085, 162514
Gene Ontology Biological Process	GO:0007565	female pregnancy		0.528316	0.65028	0.71057	2.03515	enriched	184	1	5659.36	1508
Gene Ontology Biological Process	GO:1903034	regulation of response to wounding		0.528328	0.65028	0.710248	2.0345	enriched	151	1	6753.61	5341
Gene Ontology Biological Process	GO:0010952	positive regulation of peptidase activity		0.528676	0.65028	0.709572	2.03312	enriched	158	1	6487.76	7186
Gene Ontology Biological Process	GO:0050865	regulation of cell activation		0.283093	0.636278	0.708856	2.03167	enriched	481	3	6430.77	915, 5341, 7186
Gene Ontology Biological Process	GO:0002699	positive regulation of immune effector process		0.530946	0.651597	0.70523	2.02431	enriched	162	1	6290.09	7186
Gene Ontology Biological Process	GO:0070374	positive regulation of ERK1 and ERK2 cascade		0.531551	0.65185	0.704188	2.0222	enriched	179	1	5709.44	57105
Gene Ontology Biological Process	GO:0051259	protein oligomerization		0.288079	0.636278	0.700868	2.0155	enriched	482	3	6447.23	915, 7186, 9641
Gene Ontology Biological Process	GO:0030308	negative regulation of cell growth		0.534588	0.654589	0.698282	2.0103	enriched	158	1	6550.96	6595
Gene Ontology Biological Process	GO:0006405	RNA export from nucleus		0.539466	0.659572	0.689292	1.99231	enriched	139	1	7371.6	1984
Gene Ontology Biological Process	GO:0000070	mitotic sister chromatid segregation		0.540327	0.660129	0.687835	1.9894	enriched	133	1	7761.54	5885
Gene Ontology Biological Process	GO:1902532	negative regulation of intracellular signal transduction		0.299185	0.636278	0.683318	1.98044	enriched	467	3	6839.88	5341, 9709, 10318
Gene Ontology Biological Process	GO:0006986	response to unfolded protein		0.543057	0.662045	0.682324	1.97847	enriched	167	1	6413.5	9709
Gene Ontology Biological Process	GO:0009416	response to light stimulus		0.393603	0.636278	0.682082	1.97799	enriched	294	2	7239.05	5602, 83658
Gene Ontology Biological Process	GO:0007229	integrin-mediated signaling pathway		0.546474	0.665645	0.68	1.97388	enriched	92	1	10191.8	5341
Gene Ontology Biological Process	GO:0010038	response to metal ion		0.400252	0.636278	0.671667	1.9575	enriched	315	2	6639.94	6786, 79085
Gene Ontology Biological Process	GO:0043409	negative regulation of MAPK cascade		0.550795	0.670407	0.668005	1.95034	enriched	147	1	7107.86	10318
Hallmark (MSigDB)	M5901	HALLMARK_G2M_CHECKPOINT		0.413557	0.472636	0.664079	1.9427	enriched	199	2	7536.52	3619, 5885
Gene Ontology Biological Process	GO:0007067	mitotic nuclear division		0.313544	0.636278	0.661606	1.9379	enriched	452	3	7221.48	3619, 5885, 6249
Gene Ontology Biological Process	GO:0044282	small molecule catabolic process		0.407527	0.636278	0.660278	1.93533	enriched	344	2	6577.7	5223, 197322
Gene Ontology Biological Process	GO:0007088	regulation of mitotic nuclear division		0.556005	0.673733	0.658403	1.93171	enriched	150	1	7074.83	5885
Gene Ontology Biological Process	GO:0010035	response to inorganic substance		0.319592	0.636278	0.652397	1.92014	enriched	484	3	6772.6	6786, 7186, 79085
Gene Ontology Biological Process	GO:1903533	regulation of protein targeting		0.414004	0.636278	0.650824	1.91712	enriched	297	2	7075.93	4924, 6721
Gene Ontology Biological Process	GO:1903169	regulation of calcium ion transmembrane transport		0.561618	0.679426	0.649713	1.91499	enriched	123	1	8017.09	6786
Gene Ontology Biological Process	GO:2001251	negative regulation of chromosome organization		0.561953	0.679426	0.648846	1.91333	enriched	114	1	8981.73	5885
Gene Ontology Biological Process	GO:0035567	non-canonical Wnt signaling pathway		0.562513	0.679478	0.646443	1.90874	enriched	150	1	7166.77	23112
Gene Ontology Biological Process	GO:0006631	fatty acid metabolic process		0.417514	0.636278	0.644735	1.90548	enriched	340	2	6546.87	11332, 197322
Gene Ontology Biological Process	GO:0031099	regeneration		0.564217	0.68041	0.643196	1.90255	enriched	171	1	6325.62	4815
Gene Ontology Biological Process	GO:0010608	posttranscriptional regulation of gene expression		0.332183	0.636278	0.634203	1.88552	enriched	466	3	7193.65	103, 1984, 23112
Hallmark (MSigDB)	M5922	HALLMARK_UNFOLDED_PROTEIN_RESPONSE		0.573744	0.637494	0.632129	1.88161	enriched	113	1	6538.06	9709
Gene Ontology Biological Process	GO:0070507	regulation of microtubule cytoskeleton organization		0.573573	0.687865	0.627358	1.87266	enriched	132	1	7812.31	6249
Gene Ontology Biological Process	GO:0052548	regulation of endopeptidase activity		0.429774	0.636278	0.626316	1.87071	enriched	365	2	6118.89	7186, 9709
Gene Ontology Biological Process	GO:0000910	cytokinesis		0.574528	0.688505	0.625205	1.86863	enriched	139	1	7681.16	3619
Gene Ontology Biological Process	GO:0032844	regulation of homeostatic process		0.346281	0.636278	0.615732	1.85101	enriched	448	3	7315.35	6721, 10962, 79085
Gene Ontology Biological Process	GO:0006790	sulfur compound metabolic process		0.438045	0.636278	0.614088	1.84797	enriched	361	2	6391.86	11332, 197322
Gene Ontology Biological Process	GO:2001236	regulation of extrinsic apoptotic signaling pathway		0.581376	0.694173	0.612613	1.84525	enriched	154	1	7018.68	7186
Gene Ontology Biological Process	GO:0072655	establishment of protein localization to mitochondrion		0.582261	0.694709	0.610832	1.84196	enriched	192	1	5915.2	6721
Gene Ontology Biological Process	GO:0031669	cellular response to nutrient levels		0.583687	0.695902	0.60824	1.8372	enriched	174	1	6693.51	6721
Gene Ontology Biological Process	GO:0055002	striated muscle cell development		0.584779	0.696694	0.607292	1.83545	enriched	136	1	7712.65	11214
Gene Ontology Biological Process	GO:0003013	circulatory system process		0.354746	0.636278	0.60288	1.82737	enriched	499	3	6704.2	5606, 6786, 11214
Gene Ontology Biological Process	GO:0060401	cytosolic calcium ion transport		0.589387	0.701672	0.599088	1.82046	enriched	139	1	7661.83	79085
Gene Ontology Biological Process	GO:0051493	regulation of cytoskeleton organization		0.366555	0.636278	0.589407	1.80292	enriched	422	3	7850.52	5341, 6249, 11214
Gene Ontology Biological Process	GO:0070585	protein localization to mitochondrion		0.594735	0.707255	0.588823	1.80187	enriched	194	1	5976.95	6721
Gene Ontology Biological Process	GO:0006364	rRNA processing		0.595811	0.707255	0.588515	1.80131	enriched	251	1	4823.3	23160
Gene Ontology Biological Process	GO:0051098	regulation of binding		0.456194	0.636278	0.587991	1.80037	enriched	320	2	7225.08	7186, 9709
Gene Ontology Biological Process	GO:0071456	cellular response to hypoxia		0.595224	0.707255	0.587977	1.80034	enriched	186	1	6373.89	51142
Gene Ontology Biological Process	GO:0042594	response to starvation		0.597268	0.708468	0.58437	1.79386	enriched	161	1	7227.89	6721
Gene Ontology Biological Process	GO:2001257	regulation of cation channel activity		0.599592	0.709677	0.582757	1.79097	enriched	126	1	8088.14	6786
Gene Ontology Biological Process	GO:0019722	calcium-mediated signaling		0.598956	0.709677	0.581905	1.78944	enriched	149	1	7467.74	5341
Gene Ontology Biological Process	GO:0001701	in utero embryonic development		0.465511	0.636278	0.575074	1.77726	enriched	311	2	7444.89	103, 57680
Gene Ontology Biological Process	GO:0032956	regulation of actin cytoskeleton organization		0.468025	0.636278	0.572533	1.77275	enriched	285	2	7907.06	5341, 11214
Gene Ontology Biological Process	GO:0010970	transport along microtubule		0.609182	0.717384	0.56565	1.76059	enriched	124	1	8665.9	83658
Gene Ontology Biological Process	GO:0099111	microtubule-based transport		0.609182	0.717384	0.56565	1.76059	enriched	124	1	8665.9	83658
Gene Ontology Biological Process	GO:0050852	T cell receptor signaling pathway		0.609833	0.717632	0.562645	1.75531	enriched	168	1	7077.49	915
Gene Ontology Biological Process	GO:0007126	meiotic nuclear division		0.612732	0.720005	0.557647	1.74656	enriched	182	1	6669.7	5885
Gene Ontology Biological Process	GO:0035966	response to topologically incorrect protein		0.614535	0.721603	0.554562	1.74118	enriched	185	1	6468.28	9709
Gene Ontology Biological Process	GO:0009408	response to heat		0.616149	0.722978	0.551991	1.73671	enriched	161	1	7323.4	162514
Gene Ontology Biological Process	GO:0051090	regulation of sequence-specific DNA binding transcription factor activity		0.482166	0.636278	0.551653	1.73612	enriched	367	2	6458.13	5602, 7186
Gene Ontology Biological Process	GO:0006006	glucose metabolic process		0.616765	0.72318	0.550845	1.73472	enriched	194	1	6350.37	5223
Gene Ontology Biological Process	GO:0097164	ammonium ion metabolic process		0.61749	0.72351	0.549576	1.73252	enriched	192	1	6386.52	54979
Gene Ontology Biological Process	GO:0043900	regulation of multi-organism process		0.484983	0.636278	0.547768	1.72939	enriched	380	2	6313.34	103, 10318
Gene Ontology Biological Process	GO:0051783	regulation of nuclear division		0.618784	0.724497	0.547439	1.72882	enriched	172	1	6878.59	5885
Gene Ontology Biological Process	GO:0052547	regulation of peptidase activity		0.485391	0.636278	0.547239	1.72847	enriched	391	2	6175.93	7186, 9709
Gene Ontology Biological Process	GO:0046328	regulation of JNK cascade		0.619221	0.724497	0.546736	1.72761	enriched	163	1	7253.72	7186
Gene Ontology Biological Process	GO:0036294	cellular response to decreased oxygen levels		0.620119	0.724772	0.545139	1.72485	enriched	193	1	6413.79	51142
Gene Ontology Biological Process	GO:0007623	circadian rhythm		0.620344	0.724772	0.544734	1.72415	enriched	194	1	6315.72	5602
Gene Ontology Biological Process	GO:0035303	regulation of dephosphorylation		0.622943	0.727287	0.541272	1.71819	enriched	136	1	8382.77	5341
Gene Ontology Biological Process	GO:0044089	positive regulation of cellular component biogenesis		0.403371	0.636278	0.541083	1.71787	enriched	461	3	7650.16	5341, 6249, 23160
Gene Ontology Biological Process	GO:0006367	transcription initiation from RNA polymerase II promoter		0.62647	0.730359	0.534479	1.70656	enriched	173	1	6898.58	55729
Gene Ontology Biological Process	GO:0044706	multi-multicellular organism process		0.628975	0.732756	0.530227	1.69932	enriched	212	1	5752.75	1508
Gene Ontology Biological Process	GO:1901617	organic hydroxy compound biosynthetic process		0.632451	0.73628	0.524374	1.6894	enriched	202	1	6142.8	5341
Gene Ontology Biological Process	GO:0031331	positive regulation of cellular catabolic process		0.506854	0.640867	0.518576	1.67963	enriched	357	2	6973.61	9709, 23112
Gene Ontology Biological Process	GO:0010876	lipid localization		0.508742	0.641355	0.516347	1.6759	enriched	350	2	6883.33	6721, 9641
Gene Ontology Biological Process	GO:0051249	regulation of lymphocyte activation		0.508987	0.641355	0.515707	1.67482	enriched	388	2	6307.85	915, 7186
Gene Ontology Biological Process	GO:1903052	positive regulation of proteolysis involved in cellular protein catabolic process		0.63969	0.743646	0.512393	1.66928	enriched	175	1	7055.92	9709
Gene Ontology Biological Process	GO:0000956	nuclear-transcribed mRNA catabolic process		0.641856	0.745377	0.50871	1.66315	enriched	203	1	6033.57	23112
Gene Ontology Biological Process	GO:1901215	negative regulation of neuron death		0.642094	0.745377	0.508343	1.66253	enriched	182	1	6810.77	7186
Gene Ontology Biological Process	GO:0051017	actin filament bundle assembly		0.643082	0.745608	0.508062	1.66207	enriched	129	1	8986.4	5341
Gene Ontology Biological Process	GO:0008361	regulation of cell size		0.643207	0.745608	0.506986	1.66028	enriched	150	1	8094.05	5341
Gene Ontology Biological Process	GO:2001252	positive regulation of chromosome organization		0.644292	0.745672	0.505079	1.65712	enriched	151	1	8160.03	5885
Gene Ontology Biological Process	GO:0051028	mRNA transport		0.644445	0.745672	0.504918	1.65685	enriched	147	1	8323.87	1984
Gene Ontology Biological Process	GO:0008064	regulation of actin polymerization or depolymerization		0.644919	0.745672	0.503968	1.65528	enriched	157	1	7805.52	5341
Gene Ontology Biological Process	GO:0051147	regulation of muscle cell differentiation		0.645091	0.745672	0.503912	1.65518	enriched	165	1	7061.9	11214
Gene Ontology Biological Process	GO:0030168	platelet activation		0.64598	0.746171	0.502454	1.65277	enriched	157	1	7623.24	5341
Gene Ontology Biological Process	GO:0022613	ribonucleoprotein complex biogenesis		0.52257	0.647023	0.498189	1.64574	enriched	436	2	5893.41	103, 23160
Gene Ontology Biological Process	GO:0071453	cellular response to oxygen levels		0.648682	0.748164	0.497537	1.64467	enriched	202	1	6409.22	51142
Gene Ontology Biological Process	GO:0044033	multi-organism metabolic process		0.64954	0.748164	0.496127	1.64235	enriched	212	1	5974.95	5606
Gene Ontology Biological Process	GO:0061572	actin filament bundle organization		0.650312	0.748525	0.496095	1.6423	enriched	132	1	8904.92	5341
Gene Ontology Biological Process	GO:0009593	detection of chemical stimulus		0.654971	0.752294	0.493224	1.63759	enriched	445	1	2489.21	6786
Gene Ontology Biological Process	GO:0055001	muscle cell development		0.65214	0.750099	0.492773	1.63685	enriched	151	1	7748.86	11214
Gene Ontology Biological Process	GO:0045862	positive regulation of proteolysis		0.529658	0.650876	0.48901	1.6307	enriched	366	2	6974.95	7186, 9709
Gene Ontology Biological Process	GO:0031668	cellular response to extracellular stimulus		0.657874	0.755097	0.482546	1.62019	enriched	203	1	6497.63	6721
Gene Ontology Biological Process	GO:0006941	striated muscle contraction		0.659056	0.75539	0.481143	1.61792	enriched	165	1	7320.27	5606
Gene Ontology Biological Process	GO:1903046	meiotic cell cycle process		0.659008	0.75539	0.48065	1.61713	enriched	193	1	6761.04	5885
Gene Ontology Biological Process	GO:0045785	positive regulation of cell adhesion		0.541181	0.660679	0.474458	1.60714	enriched	379	2	6712.82	915, 7186
Gene Ontology Biological Process	GO:0030832	regulation of actin filament length		0.663558	0.75895	0.473699	1.60592	enriched	158	1	7923.29	5341
Gene Ontology Biological Process	GO:0015850	organic hydroxy compound transport		0.668063	0.763312	0.46609	1.59375	enriched	215	1	6060.81	6721
Gene Ontology Biological Process	GO:0030178	negative regulation of Wnt signaling pathway		0.669816	0.763965	0.463244	1.58922	enriched	197	1	6599.05	57680
Gene Ontology Biological Process	GO:0022618	ribonucleoprotein complex assembly		0.670608	0.764334	0.462016	1.58727	enriched	190	1	6761.52	103
Gene Ontology Biological Process	GO:0010959	regulation of metal ion transport		0.55249	0.67197	0.461921	1.58712	enriched	321	2	7635.76	6786, 162514
Gene Ontology Biological Process	GO:0002768	immune response-regulating cell surface receptor signaling pathway		0.553474	0.672664	0.459555	1.58337	enriched	353	2	7241.88	915, 5602
Gene Ontology Biological Process	GO:0022407	regulation of cell-cell adhesion		0.554001	0.672804	0.458603	1.58186	enriched	388	2	6557.45	915, 7186
Gene Ontology Biological Process	GO:0030705	cytoskeleton-dependent intracellular transport		0.677469	0.770484	0.452406	1.57209	enriched	141	1	8627.25	83658
Gene Ontology Biological Process	GO:0002449	lymphocyte mediated immunity		0.677894	0.770484	0.450366	1.56889	enriched	213	1	6181.07	7186
Gene Ontology Biological Process	GO:0044723	single-organism carbohydrate metabolic process		0.564435	0.68041	0.445699	1.56158	enriched	448	2	6147.55	5223, 5341
Gene Ontology Biological Process	GO:0006650	glycerophospholipid metabolic process		0.565448	0.681127	0.444765	1.56012	enriched	341	2	7702.63	5341, 54979
Gene Ontology Biological Process	GO:0001933	negative regulation of protein phosphorylation		0.570936	0.685207	0.437618	1.54901	enriched	396	2	6736.19	103, 10318
Gene Ontology Biological Process	GO:1903364	positive regulation of cellular protein catabolic process		0.687006	0.779052	0.436022	1.54654	enriched	190	1	7024.88	9709
Gene Ontology Biological Process	GO:0030217	T cell differentiation		0.68775	0.779052	0.434783	1.54463	enriched	216	1	6160.06	915
Gene Ontology Biological Process	GO:0065004	protein-DNA complex assembly		0.687973	0.779052	0.434431	1.54408	enriched	232	1	5538.36	55729
Gene Ontology Biological Process	GO:0001818	negative regulation of cytokine production		0.688298	0.779052	0.433954	1.54335	enriched	222	1	6089.38	9641
Gene Ontology Biological Process	GO:0002460	adaptive immune response based on somatic recombination of immune receptors built from immunoglobulin superfamily domains		0.689693	0.78009	0.431738	1.53993	enriched	214	1	6303.86	7186
Gene Ontology Biological Process	GO:0032886	regulation of microtubule-based process		0.693239	0.783007	0.42728	1.53308	enriched	155	1	8004.03	6249
Gene Ontology Biological Process	GO:0006402	mRNA catabolic process		0.702137	0.789436	0.412327	1.51033	enriched	222	1	6103.65	23112
Gene Ontology Biological Process	GO:0032103	positive regulation of response to external stimulus		0.702588	0.789436	0.411922	1.50972	enriched	258	1	5377.29	10318
Gene Ontology Biological Process	GO:0071826	ribonucleoprotein complex subunit organization		0.703281	0.789436	0.410585	1.5077	enriched	202	1	6698.79	103
Gene Ontology Biological Process	GO:0042110	T cell activation		0.595586	0.707255	0.408078	1.50392	enriched	447	2	6130.49	915, 7186
Gene Ontology Biological Process	GO:0032970	regulation of actin filament-based process		0.601833	0.711667	0.402124	1.495	enriched	325	2	8104.06	5341, 11214
Gene Ontology Biological Process	GO:0006611	protein export from nucleus		0.710835	0.796819	0.399148	1.49055	enriched	178	1	7631.67	1984
Gene Ontology Biological Process	GO:0033157	regulation of intracellular protein transport		0.603772	0.713072	0.399022	1.49037	enriched	372	2	7224.56	4924, 6721
Gene Ontology Biological Process	GO:0015980	energy derivation by oxidation of organic compounds		0.712178	0.797229	0.397127	1.48754	enriched	257	1	5561.35	79085
Gene Ontology Biological Process	GO:0018205	peptidyl-lysine modification		0.611936	0.719587	0.389388	1.47608	enriched	362	2	7689.19	1984, 3619
Gene Ontology Biological Process	GO:0019318	hexose metabolic process		0.718715	0.803444	0.386939	1.47247	enriched	233	1	6233.87	5223
Gene Ontology Biological Process	GO:0010951	negative regulation of endopeptidase activity		0.72	0.803778	0.384886	1.46945	enriched	228	1	6088.6	9709
Gene Ontology Biological Process	GO:0000302	response to reactive oxygen species		0.72081	0.804132	0.383726	1.46774	enriched	227	1	6439.96	7186
Gene Ontology Biological Process	GO:1902115	regulation of organelle assembly		0.723023	0.806049	0.382274	1.46561	enriched	144	1	8703.68	11214
Gene Ontology Biological Process	GO:0048738	cardiac muscle tissue development		0.724733	0.806852	0.377919	1.45925	enriched	186	1	7326.1	11214
Gene Ontology Biological Process	GO:0022406	membrane docking		0.725771	0.807457	0.376452	1.45711	enriched	171	1	8093.42	5341
Gene Ontology Biological Process	GO:0009896	positive regulation of catabolic process		0.624744	0.728868	0.374337	1.45403	enriched	411	2	6933.73	9709, 23112
Gene Ontology Biological Process	GO:0032872	regulation of stress-activated MAPK cascade		0.727298	0.808605	0.373846	1.45331	enriched	201	1	7028.03	7186
Gene Ontology Biological Process	GO:0070302	regulation of stress-activated protein kinase signaling cascade		0.729705	0.810176	0.370206	1.44803	enriched	202	1	7023.04	7186
Gene Ontology Biological Process	GO:0006302	double-strand break repair		0.730471	0.81028	0.369025	1.44632	enriched	206	1	6970.31	5885
Gene Ontology Biological Process	GO:0071356	cellular response to tumor necrosis factor		0.731415	0.810346	0.367979	1.44481	enriched	269	1	5517.85	7186
Gene Ontology Biological Process	GO:0035637	multicellular organismal signaling		0.732203	0.810346	0.366704	1.44297	enriched	192	1	7135.43	6786
Gene Ontology Biological Process	GO:0060348	bone development		0.732839	0.810346	0.365845	1.44173	enriched	182	1	7438.34	11214
Gene Ontology Biological Process	GO:0032271	regulation of protein polymerization		0.735785	0.811952	0.361518	1.43551	enriched	172	1	7969.3	6249
Gene Ontology Biological Process	GO:0002694	regulation of leukocyte activation		0.637515	0.741646	0.35977	1.433	enriched	447	2	6369.21	915, 7186
Gene Ontology Biological Process	GO:0045765	regulation of angiogenesis		0.739618	0.815079	0.355279	1.42658	enriched	215	1	6653.94	57105
Gene Ontology Biological Process	GO:0016072	rRNA metabolic process		0.741478	0.816026	0.352885	1.42317	enriched	283	1	5254.07	23160
Gene Ontology Biological Process	GO:0010466	negative regulation of peptidase activity		0.742953	0.817098	0.350289	1.41948	enriched	238	1	6037.94	9709
Gene Ontology Biological Process	GO:0042326	negative regulation of phosphorylation		0.646979	0.746796	0.349169	1.41789	enriched	432	2	6708.28	103, 10318
Gene Ontology Biological Process	GO:0035023	regulation of Rho protein signal transduction		0.745673	0.818985	0.348321	1.41669	enriched	125	1	10469.2	11214
Gene Ontology Biological Process	GO:1901615	organic hydroxy compound metabolic process		0.649104	0.748164	0.346742	1.41445	enriched	463	2	6410.7	5341, 6721
Gene Ontology Biological Process	GO:0043401	steroid hormone mediated signaling pathway		0.746948	0.819834	0.344553	1.41136	enriched	182	1	7912.14	11214
Gene Ontology Biological Process	GO:0050851	antigen receptor-mediated signaling pathway		0.748356	0.820827	0.342338	1.40824	enriched	205	1	7062.15	915
Gene Ontology Biological Process	GO:0007281	germ cell development		0.749758	0.821811	0.340155	1.40517	enriched	227	1	6446.93	6595
Gene Ontology Biological Process	GO:0006469	negative regulation of protein kinase activity		0.751817	0.822962	0.337128	1.40092	enriched	240	1	6192.35	103
Gene Ontology Biological Process	GO:1901991	negative regulation of mitotic cell cycle phase transition		0.752667	0.82334	0.335956	1.39928	enriched	200	1	7351.99	5885
Gene Ontology Biological Process	GO:0045926	negative regulation of growth		0.755121	0.824914	0.3323	1.39417	enriched	221	1	6459.39	6595
Gene Ontology Biological Process	GO:0007264	small GTPase mediated signal transduction		0.599231	0.709677	0.331681	1.39331	enriched	490	3	8716.12	10144, 11214, 116984
Gene Ontology Biological Process	GO:0051607	defense response to virus		0.760404	0.829169	0.324465	1.38329	enriched	233	1	6222.88	103
Gene Ontology Biological Process	GO:0051091	positive regulation of sequence-specific DNA binding transcription factor activity		0.760538	0.829169	0.324251	1.38299	enriched	231	1	6451.74	7186
Gene Ontology Biological Process	GO:0009152	purine ribonucleotide biosynthetic process		0.762248	0.829899	0.321763	1.37956	enriched	247	1	6058.56	11332
Gene Ontology Biological Process	GO:0006352	DNA-templated transcription, initiation		0.763231	0.829899	0.320317	1.37756	enriched	229	1	6444.62	55729
Gene Ontology Biological Process	GO:0048872	homeostasis of number of cells		0.763317	0.829899	0.320171	1.37736	enriched	228	1	6646.11	103
Gene Ontology Biological Process	GO:0042254	ribosome biogenesis		0.765734	0.830054	0.317216	1.3733	enriched	306	1	5093.82	23160
Gene Ontology Biological Process	GO:0009314	response to radiation		0.676523	0.769999	0.316569	1.37241	enriched	430	2	7073.32	5602, 83658
Gene Ontology Biological Process	GO:0051321	meiotic cell cycle		0.76775	0.830054	0.313688	1.36846	enriched	231	1	6657.87	5885
Gene Ontology Biological Process	GO:0008154	actin polymerization or depolymerization		0.768344	0.830054	0.313237	1.36785	enriched	180	1	8040.34	5341
Gene Ontology Biological Process	GO:1901988	negative regulation of cell cycle phase transition		0.771442	0.832481	0.308385	1.36122	enriched	208	1	7264.53	5885
Gene Ontology Biological Process	GO:0016054	organic acid catabolic process		0.773239	0.832994	0.305697	1.35757	enriched	229	1	6882.14	197322
Gene Ontology Biological Process	GO:0046395	carboxylic acid catabolic process		0.773239	0.832994	0.305697	1.35757	enriched	229	1	6882.14	197322
Gene Ontology Biological Process	GO:0038093	Fc receptor signaling pathway		0.777759	0.836206	0.299579	1.34929	enriched	187	1	7834.35	5602
Gene Ontology Biological Process	GO:0034612	response to tumor necrosis factor		0.780922	0.838066	0.29486	1.34294	enriched	287	1	5550.88	7186
Gene Ontology Biological Process	GO:0006164	purine nucleotide biosynthetic process		0.780922	0.838066	0.294567	1.34254	enriched	250	1	6134.33	11332
Gene Ontology Biological Process	GO:0003012	muscle system process		0.698313	0.786024	0.293778	1.34149	enriched	401	2	7253.14	5606, 11214
Gene Ontology Biological Process	GO:0050657	nucleic acid transport		0.782162	0.838178	0.293012	1.34046	enriched	190	1	7893.56	1984
Gene Ontology Biological Process	GO:0050658	RNA transport		0.782162	0.838178	0.293012	1.34046	enriched	190	1	7893.56	1984
Gene Ontology Biological Process	GO:0001649	osteoblast differentiation		0.784037	0.838534	0.290375	1.33693	enriched	204	1	7152.73	103
Gene Ontology Biological Process	GO:0033673	negative regulation of kinase activity		0.787176	0.840572	0.285571	1.33052	enriched	257	1	6105.23	103
Gene Ontology Biological Process	GO:0006397	mRNA processing		0.70586	0.791787	0.285027	1.3298	enriched	471	2	6757.99	103, 9584
Gene Ontology Biological Process	GO:0071824	protein-DNA complex subunit organization		0.789679	0.842359	0.281947	1.32571	enriched	261	1	5772.97	55729
Gene Ontology Biological Process	GO:0008016	regulation of heart contraction		0.797253	0.847666	0.271175	1.3115	enriched	229	1	6647.62	6786
Gene Ontology Biological Process	GO:0009266	response to temperature stimulus		0.798203	0.848123	0.269789	1.30969	enriched	221	1	7149.5	162514
Gene Ontology Biological Process	GO:0090257	regulation of muscle system process		0.803512	0.852654	0.262539	1.30023	enriched	204	1	7280.9	11214
Gene Ontology Biological Process	GO:0009260	ribonucleotide biosynthetic process		0.804222	0.852852	0.261219	1.29851	enriched	260	1	6127.18	11332
Gene Ontology Biological Process	GO:0005996	monosaccharide metabolic process		0.805519	0.853672	0.259474	1.29625	enriched	273	1	6033.21	5223
Gene Ontology Biological Process	GO:0046486	glycerolipid metabolic process		0.730792	0.81028	0.259074	1.29573	enriched	427	2	7351.59	5341, 54979
Gene Ontology Biological Process	GO:0034599	cellular response to oxidative stress		0.806993	0.854472	0.257285	1.29341	enriched	246	1	6658.94	7186
Gene Ontology Biological Process	GO:1901342	regulation of vasculature development		0.80842	0.85508	0.25526	1.2908	enriched	239	1	6629.09	57105
Gene Ontology Biological Process	GO:0009306	protein secretion		0.735748	0.811952	0.253724	1.28882	enriched	486	2	6515.9	5341, 7186
Gene Ontology Biological Process	GO:0046390	ribose phosphate biosynthetic process		0.810371	0.855494	0.252517	1.28726	enriched	263	1	6113.56	11332
Gene Ontology Biological Process	GO:0072522	purine-containing compound biosynthetic process		0.811774	0.855494	0.250533	1.28471	enriched	262	1	6138.17	11332
Gene Ontology Biological Process	GO:0051236	establishment of RNA localization		0.812434	0.855494	0.249874	1.28386	enriched	193	1	8044.7	1984
Gene Ontology Biological Process	GO:1903050	regulation of proteolysis involved in cellular protein catabolic process		0.812336	0.855494	0.249743	1.2837	enriched	235	1	6853.68	9709
Gene Ontology Biological Process	GO:0060828	regulation of canonical Wnt signaling pathway		0.812483	0.855494	0.249523	1.28341	enriched	238	1	6727.01	57680
Gene Ontology Biological Process	GO:0006401	RNA catabolic process		0.813812	0.85634	0.24765	1.28101	enriched	252	1	6251.25	23112
Gene Ontology Biological Process	GO:0006914	autophagy		0.743869	0.817555	0.245366	1.27809	enriched	447	2	7289.63	6721, 65991
Gene Ontology Biological Process	GO:0002283	neutrophil activation involved in immune response		0.755623	0.824914	0.233293	1.26275	enriched	481	2	6773.7	1508, 5223
Gene Ontology Biological Process	GO:0043312	neutrophil degranulation		0.755623	0.824914	0.233293	1.26275	enriched	481	2	6773.7	1508, 5223
Gene Ontology Biological Process	GO:0042119	neutrophil activation		0.76543	0.830054	0.223312	1.25021	enriched	486	2	6764.61	1508, 5223
Gene Ontology Biological Process	GO:0006913	nucleocytoplasmic transport		0.76697	0.830054	0.221823	1.24835	enriched	461	2	7101.38	1984, 11214
Gene Ontology Biological Process	GO:0044057	regulation of system process		0.768475	0.830054	0.220265	1.24641	enriched	492	2	6532.57	6786, 11214
Gene Ontology Biological Process	GO:0036230	granulocyte activation		0.771742	0.832481	0.21692	1.24224	enriched	491	2	6740.49	1508, 5223
Gene Ontology Biological Process	GO:0009755	hormone-mediated signaling pathway		0.836355	0.876104	0.216215	1.24137	enriched	222	1	7382.24	11214
Gene Ontology Biological Process	GO:0051169	nuclear transport		0.777344	0.836206	0.211333	1.23532	enriched	469	2	7059.25	1984, 11214
Gene Ontology Biological Process	GO:0002446	neutrophil mediated immunity		0.777738	0.836206	0.210878	1.23476	enriched	494	2	6734.09	1508, 5223
Gene Ontology Biological Process	GO:0006644	phospholipid metabolic process		0.781031	0.838066	0.207791	1.23096	enriched	444	2	7413.78	5341, 54979
Gene Ontology Biological Process	GO:0048015	phosphatidylinositol-mediated signaling		0.844216	0.883771	0.205697	1.22838	enriched	204	1	7688.54	23112
Gene Ontology Biological Process	GO:0031396	regulation of protein ubiquitination		0.845943	0.884829	0.202916	1.22497	enriched	258	1	6432.29	9709
Gene Ontology Biological Process	GO:0071103	DNA conformation change		0.848746	0.886807	0.199051	1.22024	enriched	275	1	6118.45	57680
Gene Ontology Biological Process	GO:0007266	Rho protein signal transduction		0.853573	0.891278	0.193208	1.21314	enriched	169	1	9236.25	11214
Gene Ontology Biological Process	GO:0016055	Wnt signaling pathway		0.796585	0.847666	0.192152	1.21185	enriched	467	2	7178.81	23112, 57680
Gene Ontology Biological Process	GO:0008015	blood circulation		0.796861	0.847666	0.191846	1.21148	enriched	495	2	6664.54	5606, 6786
Gene Ontology Biological Process	GO:0046488	phosphatidylinositol metabolic process		0.854827	0.891944	0.190897	1.21034	enriched	212	1	7759.49	5341
Gene Ontology Biological Process	GO:0032412	regulation of ion transmembrane transporter activity		0.856286	0.891944	0.189528	1.20868	enriched	190	1	8001.88	6786
Gene Ontology Biological Process	GO:0198738	cell-cell signaling by wnt		0.799523	0.848972	0.189234	1.20832	enriched	468	2	7185.82	23112, 57680
Gene Ontology Biological Process	GO:0071496	cellular response to external stimulus		0.855986	0.891944	0.189142	1.20821	enriched	273	1	6397.54	6721
Gene Ontology Biological Process	GO:0048017	inositol lipid-mediated signaling		0.859	0.893513	0.185384	1.20368	enriched	207	1	7729.42	23112
Gene Ontology Biological Process	GO:0019932	second-messenger-mediated signaling		0.864744	0.897541	0.177307	1.194	enriched	228	1	7281.68	5341
Gene Ontology Biological Process	GO:0022898	regulation of transmembrane transporter activity		0.866433	0.89838	0.175594	1.19195	enriched	196	1	7882.27	6786
Gene Ontology Biological Process	GO:0006310	DNA recombination		0.869345	0.900375	0.170927	1.1864	enriched	258	1	6781.79	5885
Gene Ontology Biological Process	GO:0031032	actomyosin structure organization		0.874515	0.904507	0.16477	1.17912	enriched	165	1	9515.99	11214
Gene Ontology Biological Process	GO:0022412	cellular process involved in reproduction in multicellular organism		0.87456	0.904507	0.163857	1.17805	enriched	269	1	6465.81	6595
Gene Ontology Biological Process	GO:0050727	regulation of inflammatory response		0.87799	0.906416	0.159234	1.17261	enriched	284	1	6101.04	10318
Gene Ontology Biological Process	GO:0008202	steroid metabolic process		0.886013	0.912495	0.148446	1.16003	enriched	290	1	6139.49	6721
Gene Ontology Biological Process	GO:0006403	RNA localization		0.8862	0.912495	0.148306	1.15987	enriched	222	1	7825.62	1984
Hallmark (MSigDB)	M5956	HALLMARK_KRAS_SIGNALING_DN		0.89058	0.962789	0.144196	1.15511	enriched	200	1	5855.45	79085
Gene Ontology Biological Process	GO:1903362	regulation of cellular protein catabolic process		0.892436	0.915766	0.139848	1.1501	enriched	259	1	6930.34	9709
Gene Ontology Biological Process	GO:0045732	positive regulation of protein catabolic process		0.896686	0.91923	0.134194	1.14361	enriched	256	1	6969.71	9709
Gene Ontology Biological Process	GO:0051146	striated muscle cell differentiation		0.903004	0.924111	0.125842	1.1341	enriched	241	1	7193.8	11214
Gene Ontology Biological Process	GO:1903522	regulation of blood circulation		0.903367	0.924111	0.125275	1.13346	enriched	273	1	6455.48	6786
Gene Ontology Biological Process	GO:0090068	positive regulation of cell cycle process		0.903714	0.924111	0.124846	1.13297	enriched	250	1	7122.51	5885
Gene Ontology Biological Process	GO:0071383	cellular response to steroid hormone stimulus		0.906272	0.926059	0.121441	1.12912	enriched	245	1	7336.17	11214
Gene Ontology Biological Process	GO:0032409	regulation of transporter activity		0.906754	0.926059	0.121225	1.12888	enriched	209	1	7862.4	6786
Gene Ontology Biological Process	GO:0032386	regulation of intracellular transport		0.879339	0.907149	0.111864	1.11836	enriched	497	2	7204.35	4924, 6721
Hallmark (MSigDB)	M5937	HALLMARK_GLYCOLYSIS		0.920912	0.969381	0.10345	1.10899	enriched	200	1	6071.11	5223
Gene Ontology Biological Process	GO:1903320	regulation of protein modification by small protein conjugation or removal		0.924032	0.940759	0.0979764	1.10294	enriched	280	1	6577.89	9709
Gene Ontology Biological Process	GO:1901214	regulation of neuron death		0.927272	0.942881	0.0937259	1.09826	enriched	268	1	6910.83	7186
Gene Ontology Biological Process	GO:0045861	negative regulation of proteolysis		0.93182	0.946915	0.0877604	1.09173	enriched	309	1	6082.23	9709
Gene Ontology Biological Process	GO:0043414	macromolecule methylation		0.940417	0.952683	0.0765414	1.07955	enriched	277	1	6811.32	55729
Gene Ontology Biological Process	GO:0060070	canonical Wnt signaling pathway		0.945964	0.957708	0.069318	1.07178	enriched	289	1	6626.84	57680
Gene Ontology Biological Process	GO:0010948	negative regulation of cell cycle process		0.9484	0.959317	0.0661666	1.0684	enriched	271	1	7103.35	5885
Gene Ontology Biological Process	GO:0016042	lipid catabolic process		0.955009	0.965068	0.0575943	1.05929	enriched	299	1	6456.65	54979
Gene Ontology Biological Process	GO:0009165	nucleotide biosynthetic process		0.956112	0.965584	0.0561777	1.05779	enriched	323	1	6079.24	11332
Gene Ontology Biological Process	GO:1901293	nucleoside phosphate biosynthetic process		0.964972	0.973577	0.044748	1.04576	enriched	326	1	6097.58	11332
Gene Ontology Biological Process	GO:0090316	positive regulation of intracellular protein transport		0.966814	0.974582	0.0424345	1.04335	enriched	254	1	7297.93	6721
Gene Ontology Biological Process	GO:0000086	G2/M transition of mitotic cell cycle		0.967922	0.975096	0.0410049	1.04186	enriched	232	1	8200.18	5885
Gene Ontology Biological Process	GO:0045930	negative regulation of mitotic cell cycle		0.972543	0.978543	0.0350233	1.03564	enriched	273	1	7238.9	5885
Hallmark (MSigDB)	M5925	HALLMARK_E2F_TARGETS		0.978809	0.978809	0.0273364	1.02771	enriched	200	1	6629.71	5885
Gene Ontology Biological Process	GO:0048511	rhythmic process		0.983733	0.987973	0.0206751	1.02089	enriched	313	1	6417.44	5602
Gene Ontology Biological Process	GO:0051258	protein polymerization		0.9867	0.990343	0.0169417	1.01709	enriched	235	1	8174.92	6249
Gene Ontology Biological Process	GO:0002250	adaptive immune response		0.99076	0.992585	0.0117461	1.01182	enriched	341	1	5998.4	7186
Gene Ontology Biological Process	GO:0044839	cell cycle G2/M phase transition		0.997738	0.997738	0.00289243	1.0029	enriched	241	1	8220.56	5885
Gene Ontology Biological Process	GO:0000209	protein polyubiquitination		0.996163	0.996774	-0.00489469	0.995117	depleted	286	1	7070.87	7186
Gene Ontology Biological Process	GO:0010506	regulation of autophagy		0.991491	0.992709	-0.0107787	0.989279	depleted	272	1	7583.38	6721
Gene Ontology Biological Process	GO:0030098	lymphocyte differentiation		0.988759	0.99119	-0.0142236	0.985877	depleted	316	1	6410.84	915
Gene Ontology Biological Process	GO:0046578	regulation of Ras protein signal transduction		0.988387	0.99119	-0.0147325	0.985376	depleted	203	1	9504.49	11214
Gene Ontology Biological Process	GO:0009101	glycoprotein biosynthetic process		0.977531	0.982349	-0.028365	0.972033	depleted	343	1	6338.27	10318
Hallmark (MSigDB)	M5905	HALLMARK_ADIPOGENESIS		0.977439	0.978809	-0.028854	0.971558	depleted	200	1	7077.02	55177
Gene Ontology Biological Process	GO:0051348	negative regulation of transferase activity		0.974513	0.97992	-0.0321612	0.968351	depleted	353	1	6132.5	103
Gene Ontology Biological Process	GO:0070997	neuron death		0.970571	0.977162	-0.0371091	0.963571	depleted	302	1	6920.63	7186
Gene Ontology Biological Process	GO:1904062	regulation of cation transmembrane transport		0.96522	0.973577	-0.0439641	0.956988	depleted	251	1	7717.49	6786
Gene Ontology Biological Process	GO:0030099	myeloid cell differentiation		0.94873	0.959317	-0.0643807	0.937648	depleted	332	1	6572.96	103
Gene Ontology Biological Process	GO:0032388	positive regulation of intracellular transport		0.935945	0.948742	-0.0803474	0.922796	depleted	292	1	7254.16	6721
Gene Ontology Biological Process	GO:0001666	response to hypoxia		0.9342	0.947562	-0.0824228	0.920883	depleted	331	1	6793.48	51142
Gene Ontology Biological Process	GO:0030111	regulation of Wnt signaling pathway		0.934122	0.947562	-0.0825564	0.920759	depleted	308	1	7054.82	57680
Gene Ontology Biological Process	GO:0032259	methylation		0.933398	0.947562	-0.083417	0.919967	depleted	342	1	6516.85	55729
Gene Ontology Biological Process	GO:0002697	regulation of immune effector process		0.926403	0.942585	-0.092095	0.912018	depleted	326	1	6723.58	7186
Gene Ontology Biological Process	GO:1990778	protein localization to cell periphery		0.922921	0.940215	-0.0969275	0.907622	depleted	231	1	8774	6249
Gene Ontology Biological Process	GO:0018105	peptidyl-serine phosphorylation		0.921644	0.939501	-0.0981075	0.906551	depleted	275	1	7850.68	9641
Gene Ontology Biological Process	GO:0036293	response to decreased oxygen levels		0.920698	0.939124	-0.0991195	0.905634	depleted	339	1	6752.61	51142
Gene Ontology Biological Process	GO:0006869	lipid transport		0.91765	0.9366	-0.102932	0.902189	depleted	317	1	6900.29	6721
Gene Ontology Biological Process	GO:0007596	blood coagulation		0.89949	0.921525	-0.125232	0.882292	depleted	345	1	6688.28	5341
Gene Ontology Biological Process	GO:0050817	coagulation		0.892746	0.915766	-0.133504	0.875024	depleted	349	1	6665.83	5341
Gene Ontology Biological Process	GO:0007018	microtubule-based movement		0.889458	0.913543	-0.138028	0.871075	depleted	252	1	8650.35	83658
Gene Ontology Biological Process	GO:0033044	regulation of chromosome organization		0.888159	0.912784	-0.139274	0.86999	depleted	287	1	8028.51	5885
Gene Ontology Biological Process	GO:0018209	peptidyl-serine modification		0.887813	0.912784	-0.139728	0.869595	depleted	292	1	7752.73	9641
Gene Ontology Biological Process	GO:0007599	hemostasis		0.887249	0.912784	-0.140238	0.869151	depleted	350	1	6703.02	5341
Gene Ontology Biological Process	GO:0002683	negative regulation of immune system process		0.881497	0.9088	-0.147271	0.86306	depleted	380	1	6111.76	103
Gene Ontology Biological Process	GO:0034655	nucleobase-containing compound catabolic process		0.878073	0.906416	-0.151456	0.859456	depleted	373	1	6291.84	23112
Gene Ontology Biological Process	GO:0070482	response to oxygen levels		0.875652	0.905062	-0.154413	0.856918	depleted	354	1	6819.91	51142
Gene Ontology Biological Process	GO:0045787	positive regulation of cell cycle		0.869461	0.900375	-0.161999	0.850442	depleted	340	1	7008.46	5885
Gene Ontology Biological Process	GO:1901990	regulation of mitotic cell cycle phase transition		0.865073	0.897541	-0.167418	0.845846	depleted	315	1	7597.67	5885
Gene Ontology Biological Process	GO:0002429	immune response-activating cell surface receptor signaling pathway		0.864587	0.897541	-0.168087	0.845281	depleted	321	1	7258.38	915
Gene Ontology Biological Process	GO:0014706	striated muscle tissue development		0.860662	0.894672	-0.172759	0.84134	depleted	336	1	7031.54	11214
Gene Ontology Biological Process	GO:0001819	positive regulation of cytokine production		0.858198	0.893249	-0.175695	0.838873	depleted	388	1	6164.39	7186
Gene Ontology Biological Process	GO:0006936	muscle contraction		0.856397	0.891944	-0.178076	0.836879	depleted	331	1	6962.51	5606
Gene Ontology Biological Process	GO:0098542	defense response to other organism		0.846311	0.884829	-0.190174	0.826815	depleted	446	1	5354.04	103
Gene Ontology Biological Process	GO:0048545	response to steroid hormone		0.835796	0.876081	-0.20292	0.816343	depleted	381	1	6546.25	11214
Gene Ontology Biological Process	GO:0009100	glycoprotein metabolic process		0.823419	0.863663	-0.217971	0.804149	depleted	409	1	6389.47	10318
Gene Ontology Biological Process	GO:0001503	ossification		0.82269	0.863454	-0.218876	0.803422	depleted	372	1	6607.87	103
Gene Ontology Biological Process	GO:0031667	response to nutrient levels		0.81768	0.858748	-0.224897	0.798598	depleted	409	1	6331.31	6721
Gene Ontology Biological Process	GO:1901987	regulation of cell cycle phase transition		0.816676	0.858246	-0.226223	0.79754	depleted	336	1	7532.59	5885
Gene Ontology Biological Process	GO:0032535	regulation of cellular component size		0.816497	0.858246	-0.226543	0.797285	depleted	319	1	7835.72	5341
Gene Ontology Biological Process	GO:0060537	muscle tissue development		0.811455	0.855494	-0.232539	0.792519	depleted	350	1	7125.97	11214
Gene Ontology Biological Process	GO:0006979	response to oxidative stress		0.81126	0.855494	-0.232687	0.792401	depleted	408	1	6505.54	7186
Gene Ontology Biological Process	GO:0043161	proteasome-mediated ubiquitin-dependent protein catabolic process		0.807321	0.854472	-0.237423	0.788657	depleted	377	1	6940.96	9709
Gene Ontology Biological Process	GO:0050708	regulation of protein secretion		0.793445	0.84527	-0.254243	0.775503	depleted	390	1	6556.37	7186
Gene Ontology Biological Process	GO:0046700	heterocycle catabolic process		0.79221	0.844507	-0.255687	0.774384	depleted	418	1	6274.57	23112
Gene Ontology Biological Process	GO:0018108	peptidyl-tyrosine phosphorylation		0.787489	0.840572	-0.261516	0.769883	depleted	367	1	7052.26	5606
Gene Ontology Biological Process	GO:0051346	negative regulation of hydrolase activity		0.785847	0.839919	-0.263422	0.768417	depleted	391	1	6592.44	9709
Gene Ontology Biological Process	GO:0044270	cellular nitrogen compound catabolic process		0.783882	0.838534	-0.265749	0.766631	depleted	421	1	6271.38	23112
Gene Ontology Biological Process	GO:0018212	peptidyl-tyrosine modification		0.782767	0.838275	-0.267221	0.765504	depleted	369	1	7058.82	5606
Gene Ontology Biological Process	GO:0019439	aromatic compound catabolic process		0.768292	0.830054	-0.284581	0.75233	depleted	431	1	6270.09	23112
Gene Ontology Biological Process	GO:0009991	response to extracellular stimulus		0.766948	0.830054	-0.286239	0.751083	depleted	440	1	6254.17	6721
Gene Ontology Biological Process	GO:0090150	establishment of protein localization to membrane		0.765389	0.830054	-0.288447	0.749427	depleted	371	1	6915.03	6249
Gene Ontology Biological Process	GO:0042391	regulation of membrane potential		0.763751	0.829899	-0.290252	0.748075	depleted	379	1	6971.34	10962
Gene Ontology Biological Process	GO:0042176	regulation of protein catabolic process		0.761098	0.829225	-0.293387	0.745734	depleted	381	1	7055.45	9709
Gene Ontology Biological Process	GO:0010498	proteasomal protein catabolic process		0.751684	0.822962	-0.30464	0.737389	depleted	406	1	6881.29	9709
Gene Ontology Biological Process	GO:0048608	reproductive structure development		0.741175	0.816026	-0.317386	0.72805	depleted	421	1	6444.83	1508
Gene Ontology Biological Process	GO:0008380	RNA splicing		0.738877	0.814813	-0.320104	0.726074	depleted	410	1	6952.99	9584
Gene Ontology Biological Process	GO:0061458	reproductive system development		0.734362	0.81148	-0.325619	0.72208	depleted	424	1	6450.49	1508
Gene Ontology Biological Process	GO:0002791	regulation of peptide secretion		0.732595	0.810346	-0.327776	0.720524	depleted	417	1	6559.33	7186
Gene Ontology Biological Process	GO:0042692	muscle cell differentiation		0.729482	0.810176	-0.332109	0.717409	depleted	361	1	7351.59	11214
Gene Ontology Biological Process	GO:1901361	organic cyclic compound catabolic process		0.723788	0.806351	-0.338353	0.712944	depleted	463	1	6164.86	23112
Gene Ontology Biological Process	GO:0010639	negative regulation of organelle organization		0.719262	0.803504	-0.34488	0.708305	depleted	320	1	8426.4	5885
Gene Ontology Biological Process	GO:0001558	regulation of cell growth		0.713995	0.798715	-0.350633	0.704242	depleted	376	1	7347.31	6595
Gene Ontology Biological Process	GO:1903829	positive regulation of cellular protein localization		0.712151	0.797229	-0.352911	0.70264	depleted	374	1	7381.55	6721
Gene Ontology Biological Process	GO:0044708	single-organism behavior		0.702919	0.789436	-0.363815	0.69502	depleted	405	1	6965.91	83658
Gene Ontology Biological Process	GO:0051051	negative regulation of transport		0.697857	0.786024	-0.369788	0.690881	depleted	453	1	6297.64	6721
Gene Ontology Biological Process	GO:0007265	Ras protein signal transduction		0.696536	0.785107	-0.372487	0.689019	depleted	324	1	8581	11214
Gene Ontology Biological Process	GO:0060271	cilium assembly		0.696412	0.785107	-0.3726	0.68894	depleted	331	1	8426.38	83658
Gene Ontology Biological Process	GO:0007283	spermatogenesis		0.693712	0.783007	-0.374779	0.687441	depleted	496	1	5921.11	6595
Gene Ontology Biological Process	GO:0048232	male gamete generation		0.693163	0.783007	-0.375447	0.686982	depleted	497	1	5911.87	6595
Gene Ontology Biological Process	GO:0015711	organic anion transport		0.683754	0.776063	-0.386883	0.679171	depleted	440	1	6738.84	79085
Gene Ontology Biological Process	GO:0034765	regulation of ion transmembrane transport		0.683695	0.776063	-0.387486	0.678761	depleted	405	1	6932.1	6786
Gene Ontology Biological Process	GO:0002521	leukocyte differentiation		0.676085	0.769999	-0.396179	0.672886	depleted	464	1	6394.08	915
Gene Ontology Biological Process	GO:0044782	cilium organization		0.668902	0.763456	-0.406222	0.666162	depleted	339	1	8466.75	83658
Gene Ontology Biological Process	GO:0007015	actin filament organization		0.668308	0.763312	-0.406971	0.665664	depleted	338	1	8432.27	5341
Gene Ontology Biological Process	GO:0034762	regulation of transmembrane transport		0.66349	0.75895	-0.412035	0.662301	depleted	420	1	6869.96	6786
Gene Ontology Biological Process	GO:0016311	dephosphorylation		0.660054	0.756003	-0.415838	0.659787	depleted	412	1	7444.97	5341
Gene Ontology Biological Process	GO:0001525	angiogenesis		0.653809	0.751489	-0.423731	0.6546	depleted	411	1	7246.12	57105
Gene Ontology Biological Process	GO:0090066	regulation of anatomical structure size		0.608058	0.717095	-0.479777	0.618921	depleted	447	1	7132.91	5341
Gene Ontology Biological Process	GO:0001501	skeletal system development		0.605923	0.715094	-0.482227	0.617407	depleted	484	1	6613	11214
Gene Ontology Biological Process	GO:0051222	positive regulation of protein transport		0.602146	0.711667	-0.487211	0.614338	depleted	459	1	6871.24	6721
Gene Ontology Biological Process	GO:0048514	blood vessel morphogenesis		0.519174	0.644915	-0.591813	0.553323	depleted	492	1	7174.68	57105
Gene Ontology Biological Process	GO:0016049	cell growth		0.487158	0.636278	-0.634037	0.530446	depleted	479	1	7542.99	6595
Gene Ontology Biological Process	GO:0000226	microtubule cytoskeleton organization		0.43674	0.636278	-0.703553	0.494824	depleted	441	1	8484.62	6249
Gene Ontology Biological Process	GO:0007507	heart development		0.434854	0.636278	-0.704259	0.494475	depleted	499	1	7726.78	11214
Gene Ontology Biological Process	GO:0007608	sensory perception of smell		0.291197	0.636278	-44.0626	7.30877e-20	depleted	395	0	2430.68
Gene Ontology Biological Process	GO:0007606	sensory perception of chemical stimulus		0.230993	0.636278	-44.0735	7.22972e-20	depleted	466	0	2700.14
Gene Ontology Biological Process	GO:0050906	detection of stimulus involved in sensory perception		0.232504	0.636278	-44.0782	7.19571e-20	depleted	462	0	2724.04
Gene Ontology Biological Process	GO:0050911	detection of chemical stimulus involved in sensory perception of smell		0.342251	0.636278	-44.0821	7.16797e-20	depleted	368	0	2042.11
Gene Ontology Biological Process	GO:0050907	detection of chemical stimulus involved in sensory perception		0.307591	0.636278	-44.0917	7.09965e-20	depleted	412	0	2135.83
Gene Ontology Biological Process	GO:0031424	keratinization		0.396001	0.636278	-44.1652	6.59629e-20	depleted	219	0	3131.42
Gene Ontology Biological Process	GO:0030216	keratinocyte differentiation		0.277705	0.636278	-44.2007	6.3659e-20	depleted	287	0	3911.87
Gene Ontology Biological Process	GO:0042742	defense response to bacterium		0.330948	0.636278	-44.2542	6.03458e-20	depleted	214	0	4309.46
Gene Ontology Biological Process	GO:0009913	epidermal cell differentiation		0.215743	0.636278	-44.2698	5.94144e-20	depleted	336	0	4401.54
Gene Ontology Biological Process	GO:0031497	chromatin assembly		0.386198	0.636278	-44.2735	5.91922e-20	depleted	154	0	4835.49
Gene Ontology Biological Process	GO:0034728	nucleosome organization		0.35854	0.636278	-44.308	5.71833e-20	depleted	164	0	5088.91
Gene Ontology Biological Process	GO:0043588	skin development		0.166093	0.636278	-44.3094	5.7106e-20	depleted	399	0	4655.77
Gene Ontology Biological Process	GO:0008544	epidermis development		0.136083	0.636278	-44.3416	5.52977e-20	depleted	442	0	4874.38
Gene Ontology Biological Process	GO:0006959	humoral immune response		0.325931	0.636278	-44.3481	5.49346e-20	depleted	199	0	4850.2
Gene Ontology Biological Process	GO:0006333	chromatin assembly or disassembly		0.326187	0.636278	-44.364	5.40723e-20	depleted	179	0	5382.73
Gene Ontology Biological Process	GO:0006323	DNA packaging		0.316602	0.636278	-44.3691	5.3795e-20	depleted	192	0	5269.01
Gene Ontology Biological Process	GO:0030595	leukocyte chemotaxis		0.333146	0.636278	-44.4054	5.18763e-20	depleted	189	0	5035.7
Gene Ontology Biological Process	GO:0007187	G-protein coupled receptor signaling pathway, coupled to cyclic nucleotide second messenger		0.321455	0.636278	-44.4124	5.15154e-20	depleted	178	0	5449.4
Gene Ontology Biological Process	GO:0009952	anterior/posterior pattern specification		0.289579	0.636278	-44.4243	5.09041e-20	depleted	202	0	5498.31
Gene Ontology Biological Process	GO:0003018	vascular process in circulatory system		0.333417	0.636278	-44.4452	4.98551e-20	depleted	154	0	5892.23
Gene Ontology Biological Process	GO:0032496	response to lipopolysaccharide		0.194794	0.636278	-44.4525	4.94901e-20	depleted	302	0	5550.02
Gene Ontology Biological Process	GO:0002237	response to molecule of bacterial origin		0.186046	0.636278	-44.4588	4.91788e-20	depleted	316	0	5538.5
Gene Ontology Biological Process	GO:0046651	lymphocyte proliferation		0.223636	0.636278	-44.4595	4.91463e-20	depleted	255	0	5747.34
Gene Ontology Biological Process	GO:0032943	mononuclear cell proliferation		0.220801	0.636278	-44.4646	4.88974e-20	depleted	257	0	5775.31
Gene Ontology Biological Process	GO:0070661	leukocyte proliferation		0.21221	0.636278	-44.4661	4.88228e-20	depleted	270	0	5731.06
Gene Ontology Biological Process	GO:0070663	regulation of leukocyte proliferation		0.28512	0.636278	-44.467	4.87787e-20	depleted	202	0	5681.78
Gene Ontology Biological Process	GO:0006612	protein targeting to membrane		0.257682	0.636278	-44.4679	4.8736e-20	depleted	187	0	6423.98
Gene Ontology Biological Process	GO:0007204	positive regulation of cytosolic calcium ion concentration		0.194604	0.636278	-44.4683	4.87166e-20	depleted	263	0	6123.47
Gene Ontology Biological Process	GO:0050670	regulation of lymphocyte proliferation		0.292123	0.636278	-44.4688	4.86901e-20	depleted	194	0	5730.73
Gene Ontology Biological Process	GO:0032944	regulation of mononuclear cell proliferation		0.291226	0.636278	-44.4691	4.86754e-20	depleted	195	0	5725.66
Gene Ontology Biological Process	GO:0045165	cell fate commitment		0.236714	0.636278	-44.4709	4.85882e-20	depleted	241	0	5768.05
Gene Ontology Biological Process	GO:0060326	cell chemotaxis		0.246516	0.636278	-44.472	4.85341e-20	depleted	247	0	5510.91
Gene Ontology Biological Process	GO:0019083	viral transcription		0.330859	0.636278	-44.4762	4.83325e-20	depleted	175	0	5521.67
Gene Ontology Biological Process	GO:0042098	T cell proliferation		0.31107	0.636278	-44.4862	4.78492e-20	depleted	173	0	5928.29
Gene Ontology Biological Process	GO:0051048	negative regulation of secretion		0.28104	0.636278	-44.4882	4.77547e-20	depleted	195	0	5914.11
Gene Ontology Biological Process	GO:0051480	regulation of cytosolic calcium ion concentration		0.164974	0.636278	-44.4891	4.77115e-20	depleted	297	0	6223.55
Gene Ontology Biological Process	GO:0003002	regionalization		0.161339	0.636278	-44.4927	4.75403e-20	depleted	331	0	5879.98
Gene Ontology Biological Process	GO:0030799	regulation of cyclic nucleotide metabolic process		0.31656	0.636278	-44.4931	4.75231e-20	depleted	163	0	6054.45
Gene Ontology Biological Process	GO:0030278	regulation of ossification		0.267443	0.636278	-44.4959	4.73883e-20	depleted	183	0	6417.27
Gene Ontology Biological Process	GO:1903531	negative regulation of secretion by cell		0.31164	0.636278	-44.5059	4.69156e-20	depleted	171	0	5984.69
Gene Ontology Biological Process	GO:0098742	cell-cell adhesion via plasma-membrane adhesion molecules		0.24839	0.636278	-44.5127	4.65984e-20	depleted	229	0	5872.83
Gene Ontology Biological Process	GO:0090092	regulation of transmembrane receptor protein serine/threonine kinase signaling pathway		0.268585	0.636278	-44.5134	4.65666e-20	depleted	207	0	5958.61
Gene Ontology Biological Process	GO:0046883	regulation of hormone secretion		0.199653	0.636278	-44.5168	4.64098e-20	depleted	249	0	6394.11
Gene Ontology Biological Process	GO:0050900	leukocyte migration		0.124718	0.636278	-44.5171	4.63934e-20	depleted	394	0	5948.47
Gene Ontology Biological Process	GO:0009636	response to toxic substance		0.27525	0.636278	-44.5208	4.62228e-20	depleted	216	0	5689.62
Gene Ontology Biological Process	GO:0019080	viral gene expression		0.305835	0.636278	-44.5224	4.61513e-20	depleted	186	0	5789.08
Gene Ontology Biological Process	GO:0045444	fat cell differentiation		0.26525	0.636278	-44.5231	4.61161e-20	depleted	204	0	6091.23
Gene Ontology Biological Process	GO:0008406	gonad development		0.24439	0.636278	-44.5287	4.5861e-20	depleted	214	0	6274.84
Gene Ontology Biological Process	GO:0045137	development of primary sexual characteristics		0.240281	0.636278	-44.5291	4.58408e-20	depleted	219	0	6252.4
Gene Ontology Biological Process	GO:0002793	positive regulation of peptide secretion		0.231684	0.636278	-44.5299	4.58051e-20	depleted	235	0	6125.05
Gene Ontology Biological Process	GO:0006813	potassium ion transport		0.218183	0.636278	-44.5299	4.58027e-20	depleted	225	0	6507.73
Gene Ontology Biological Process	GO:0046661	male sex differentiation		0.31767	0.636278	-44.5301	4.57978e-20	depleted	159	0	6251.44
Gene Ontology Biological Process	GO:0009187	cyclic nucleotide metabolic process		0.265721	0.636278	-44.5303	4.57853e-20	depleted	197	0	6221.3
Gene Ontology Biological Process	GO:0050663	cytokine secretion		0.313196	0.636278	-44.5307	4.57678e-20	depleted	172	0	6008.24
Gene Ontology Biological Process	GO:0071216	cellular response to biotic stimulus		0.310972	0.636278	-44.5338	4.56283e-20	depleted	176	0	5963.7
Gene Ontology Biological Process	GO:0006457	protein folding		0.262682	0.636278	-44.5344	4.56011e-20	depleted	224	0	5845.52
Gene Ontology Biological Process	GO:1903532	positive regulation of secretion by cell		0.155945	0.636278	-44.5389	4.53957e-20	depleted	331	0	6112.73
Gene Ontology Biological Process	GO:0007548	sex differentiation		0.193422	0.636278	-44.539	4.53902e-20	depleted	266	0	6297.01
Gene Ontology Biological Process	GO:0007389	pattern specification process		0.104763	0.636278	-44.5392	4.5382e-20	depleted	421	0	6179.9
Gene Ontology Biological Process	GO:0050714	positive regulation of protein secretion		0.248054	0.636278	-44.5392	4.53811e-20	depleted	216	0	6215.41
Gene Ontology Biological Process	GO:0045637	regulation of myeloid cell differentiation		0.289488	0.636278	-44.5401	4.53396e-20	depleted	184	0	6170.97
Gene Ontology Biological Process	GO:0009914	hormone transport		0.158421	0.636278	-44.5409	4.53032e-20	depleted	303	0	6411.85
Gene Ontology Biological Process	GO:0002285	lymphocyte activation involved in immune response		0.3163	0.636278	-44.5414	4.52831e-20	depleted	156	0	6355.52
Gene Ontology Biological Process	GO:0090305	nucleic acid phosphodiester bond hydrolysis		0.196681	0.636278	-44.5419	4.52569e-20	depleted	274	0	6161.09
Gene Ontology Biological Process	GO:0007601	visual perception		0.268154	0.636278	-44.542	4.52548e-20	depleted	205	0	6061.62
Gene Ontology Biological Process	GO:0046879	hormone secretion		0.16442	0.636278	-44.5424	4.52377e-20	depleted	291	0	6466.2
Gene Ontology Biological Process	GO:0090276	regulation of peptide hormone secretion		0.247947	0.636278	-44.5434	4.51927e-20	depleted	197	0	6587.69
Gene Ontology Biological Process	GO:0046058	cAMP metabolic process		0.315171	0.636278	-44.5436	4.5181e-20	depleted	155	0	6410
Gene Ontology Biological Process	GO:0071804	cellular potassium ion transport		0.247811	0.636278	-44.5441	4.51605e-20	depleted	190	0	6727.84
Gene Ontology Biological Process	GO:0071805	potassium ion transmembrane transport		0.247811	0.636278	-44.5441	4.51605e-20	depleted	190	0	6727.84
Gene Ontology Biological Process	GO:0008217	regulation of blood pressure		0.314387	0.636278	-44.545	4.51185e-20	depleted	168	0	6089.26
Gene Ontology Biological Process	GO:1901654	response to ketone		0.296775	0.636278	-44.5452	4.51098e-20	depleted	180	0	6121.74
Gene Ontology Biological Process	GO:0051047	positive regulation of secretion		0.137886	0.636278	-44.5467	4.50418e-20	depleted	362	0	6116.94
Gene Ontology Biological Process	GO:0042113	B cell activation		0.225823	0.636278	-44.5489	4.49426e-20	depleted	221	0	6481.88
Gene Ontology Biological Process	GO:0050953	sensory perception of light stimulus		0.261694	0.636278	-44.5493	4.49261e-20	depleted	209	0	6109.95
Gene Ontology Biological Process	GO:0050796	regulation of insulin secretion		0.285496	0.636278	-44.5499	4.48965e-20	depleted	169	0	6605.83
Gene Ontology Biological Process	GO:0042157	lipoprotein metabolic process		0.261497	0.636278	-44.5514	4.48306e-20	depleted	210	0	6109.72
Gene Ontology Biological Process	GO:0007416	synapse assembly		0.28377	0.636278	-44.5554	4.46529e-20	depleted	143	0	7366.29
Gene Ontology Biological Process	GO:0048562	embryonic organ morphogenesis		0.175825	0.636278	-44.5554	4.46513e-20	depleted	284	0	6400.31
Gene Ontology Biological Process	GO:1903706	regulation of hemopoiesis		0.160946	0.636278	-44.5556	4.46428e-20	depleted	323	0	6150.47
Gene Ontology Biological Process	GO:0021953	central nervous system neuron differentiation		0.27347	0.636278	-44.5579	4.45404e-20	depleted	171	0	6793.26
Gene Ontology Biological Process	GO:0060538	skeletal muscle organ development		0.300824	0.636278	-44.5627	4.43285e-20	depleted	161	0	6555.39
Gene Ontology Biological Process	GO:0030072	peptide hormone secretion		0.205059	0.636278	-44.564	4.42698e-20	depleted	237	0	6624.54
Gene Ontology Biological Process	GO:0060485	mesenchyme development		0.212135	0.636278	-44.5651	4.42215e-20	depleted	238	0	6470.76
Gene Ontology Biological Process	GO:0006937	regulation of muscle contraction		0.303226	0.636278	-44.5671	4.41306e-20	depleted	148	0	6857.05
Gene Ontology Biological Process	GO:0009749	response to glucose		0.279953	0.636278	-44.5686	4.40667e-20	depleted	177	0	6565.5
Gene Ontology Biological Process	GO:0019216	regulation of lipid metabolic process		0.173247	0.636278	-44.5699	4.40076e-20	depleted	282	0	6480.37
Gene Ontology Biological Process	GO:2000027	regulation of organ morphogenesis		0.219979	0.636278	-44.5705	4.39811e-20	depleted	248	0	6177.73
Gene Ontology Biological Process	GO:0034284	response to monosaccharide		0.269733	0.636278	-44.5711	4.3954e-20	depleted	187	0	6517.62
Gene Ontology Biological Process	GO:1902105	regulation of leukocyte differentiation		0.225134	0.636278	-44.5715	4.39404e-20	depleted	239	0	6252.38
Gene Ontology Biological Process	GO:0097305	response to alcohol		0.251116	0.636278	-44.5721	4.39124e-20	depleted	188	0	6777
Gene Ontology Biological Process	GO:0009743	response to carbohydrate		0.247669	0.636278	-44.5722	4.39062e-20	depleted	207	0	6473.78
Gene Ontology Biological Process	GO:0031398	positive regulation of protein ubiquitination		0.283131	0.636278	-44.5723	4.3901e-20	depleted	180	0	6445.3
Gene Ontology Biological Process	GO:0050731	positive regulation of peptidyl-tyrosine phosphorylation		0.29885	0.636278	-44.5735	4.38505e-20	depleted	167	0	6460.64
Gene Ontology Biological Process	GO:0009746	response to hexose		0.27429	0.636278	-44.5738	4.38371e-20	depleted	182	0	6558.83
Gene Ontology Biological Process	GO:0030073	insulin secretion		0.24782	0.636278	-44.5754	4.37687e-20	depleted	199	0	6635.72
Gene Ontology Biological Process	GO:0007178	transmembrane receptor protein serine/threonine kinase signaling pathway		0.153547	0.636278	-44.5788	4.36173e-20	depleted	312	0	6486.57
Gene Ontology Biological Process	GO:0048863	stem cell differentiation		0.28852	0.636278	-44.579	4.36082e-20	depleted	163	0	6759.78
Gene Ontology Biological Process	GO:0048705	skeletal system morphogenesis		0.247551	0.636278	-44.5797	4.35802e-20	depleted	208	0	6456.43
Gene Ontology Biological Process	GO:0050678	regulation of epithelial cell proliferation		0.180965	0.636278	-44.5815	4.35031e-20	depleted	289	0	6264.4
Gene Ontology Biological Process	GO:0072593	reactive oxygen species metabolic process		0.249121	0.636278	-44.5833	4.34226e-20	depleted	230	0	6033.27
Gene Ontology Biological Process	GO:0043583	ear development		0.255496	0.636278	-44.5838	4.34e-20	depleted	205	0	6387.34
Gene Ontology Biological Process	GO:0050866	negative regulation of cell activation		0.297009	0.636278	-44.5854	4.33331e-20	depleted	163	0	6644.31
Gene Ontology Biological Process	GO:0050730	regulation of peptidyl-tyrosine phosphorylation		0.232537	0.636278	-44.5857	4.3317e-20	depleted	222	0	6446.79
Gene Ontology Biological Process	GO:0061138	morphogenesis of a branching epithelium		0.279925	0.636278	-44.5885	4.31983e-20	depleted	180	0	6513.48
Gene Ontology Biological Process	GO:0001894	tissue homeostasis		0.255351	0.636278	-44.5918	4.3057e-20	depleted	198	0	6552.89
Gene Ontology Biological Process	GO:0048839	inner ear development		0.287895	0.636278	-44.592	4.30453e-20	depleted	179	0	6423.7
Gene Ontology Biological Process	GO:0002573	myeloid leukocyte differentiation		0.273529	0.636278	-44.5925	4.30268e-20	depleted	185	0	6528.86
Gene Ontology Biological Process	GO:0051216	cartilage development		0.264937	0.636278	-44.5938	4.29709e-20	depleted	181	0	6745.1
Gene Ontology Biological Process	GO:0048568	embryonic organ development		0.091959	0.636278	-44.595	4.29164e-20	depleted	420	0	6632.55
Gene Ontology Biological Process	GO:0042063	gliogenesis		0.191455	0.636278	-44.5961	4.28725e-20	depleted	241	0	6878.49
Gene Ontology Biological Process	GO:0051651	maintenance of location in cell		0.321314	0.636278	-44.5972	4.28255e-20	depleted	103	0	8232.32
Gene Ontology Biological Process	GO:1903322	positive regulation of protein modification by small protein conjugation or removal		0.258115	0.636278	-44.5977	4.28038e-20	depleted	195	0	6602.04
Gene Ontology Biological Process	GO:1904950	negative regulation of establishment of protein localization		0.251208	0.636278	-44.5988	4.27566e-20	depleted	207	0	6452.5
Gene Ontology Biological Process	GO:0007517	muscle organ development		0.11699	0.636278	-44.6001	4.27012e-20	depleted	352	0	6769.29
Gene Ontology Biological Process	GO:0050673	epithelial cell proliferation		0.14503	0.636278	-44.6005	4.26808e-20	depleted	343	0	6290.98
Gene Ontology Biological Process	GO:0001763	morphogenesis of a branching structure		0.259154	0.636278	-44.6076	4.23821e-20	depleted	193	0	6626.54
Gene Ontology Biological Process	GO:0014066	regulation of phosphatidylinositol 3-kinase signaling		0.287517	0.636278	-44.6078	4.23713e-20	depleted	145	0	7341.14
Gene Ontology Biological Process	GO:0048762	mesenchymal cell differentiation		0.262047	0.636278	-44.6087	4.23319e-20	depleted	182	0	6819.01
Gene Ontology Biological Process	GO:0019882	antigen processing and presentation		0.237832	0.636278	-44.6094	4.23031e-20	depleted	225	0	6365.02
Gene Ontology Biological Process	GO:0042180	cellular ketone metabolic process		0.252912	0.636278	-44.6097	4.2293e-20	depleted	225	0	6102.75
Gene Ontology Biological Process	GO:0090596	sensory organ morphogenesis		0.202265	0.636278	-44.6113	4.2223e-20	depleted	247	0	6613.39
Gene Ontology Biological Process	GO:0033002	muscle cell proliferation		0.289075	0.636278	-44.6115	4.22138e-20	depleted	166	0	6738.12
Gene Ontology Biological Process	GO:0051224	negative regulation of protein transport		0.272004	0.636278	-44.6126	4.21674e-20	depleted	195	0	6374.94
Gene Ontology Biological Process	GO:0015849	organic acid transport		0.156763	0.636278	-44.6126	4.2167e-20	depleted	306	0	6586.99
Gene Ontology Biological Process	GO:0032102	negative regulation of response to external stimulus		0.196692	0.636278	-44.6131	4.21465e-20	depleted	253	0	6613.49
Gene Ontology Biological Process	GO:0046942	carboxylic acid transport		0.160897	0.636278	-44.6139	4.21157e-20	depleted	299	0	6606.21
Gene Ontology Biological Process	GO:0043523	regulation of neuron apoptotic process		0.248517	0.636278	-44.6155	4.20466e-20	depleted	194	0	6832.51
Gene Ontology Biological Process	GO:0014065	phosphatidylinositol 3-kinase signaling		0.257745	0.636278	-44.6158	4.20353e-20	depleted	163	0	7382.12
Gene Ontology Biological Process	GO:1901136	carbohydrate derivative catabolic process		0.296228	0.636278	-44.6159	4.20311e-20	depleted	175	0	6413.9
Gene Ontology Biological Process	GO:0042445	hormone metabolic process		0.282566	0.636278	-44.6162	4.20188e-20	depleted	188	0	6351.04
Gene Ontology Biological Process	GO:0035265	organ growth		0.289489	0.636278	-44.6164	4.20089e-20	depleted	143	0	7375.1
Gene Ontology Biological Process	GO:0048732	gland development		0.0908322	0.636278	-44.6165	4.20058e-20	depleted	417	0	6727.31
Gene Ontology Biological Process	GO:0042787	protein ubiquitination involved in ubiquitin-dependent protein catabolic process		0.220496	0.636278	-44.6166	4.20003e-20	depleted	204	0	7141.59
Gene Ontology Biological Process	GO:0045185	maintenance of protein location		0.338721	0.636278	-44.6168	4.19933e-20	depleted	93	0	8439.82
Gene Ontology Biological Process	GO:0045665	negative regulation of neuron differentiation		0.249511	0.636278	-44.617	4.19821e-20	depleted	184	0	7061.8
Gene Ontology Biological Process	GO:2000147	positive regulation of cell motility		0.0816181	0.636278	-44.6172	4.19758e-20	depleted	409	0	7063.88
Gene Ontology Biological Process	GO:0001101	response to acid chemical		0.151572	0.636278	-44.6186	4.19165e-20	depleted	317	0	6544.57
Gene Ontology Biological Process	GO:0061448	connective tissue development		0.209135	0.636278	-44.619	4.18994e-20	depleted	235	0	6704.72
Gene Ontology Biological Process	GO:0007050	cell cycle arrest		0.193985	0.636278	-44.6194	4.18821e-20	depleted	244	0	6881
Gene Ontology Biological Process	GO:1905330	regulation of morphogenesis of an epithelium		0.271292	0.636278	-44.6197	4.18711e-20	depleted	179	0	6764.51
Gene Ontology Biological Process	GO:0051402	neuron apoptotic process		0.216705	0.636278	-44.6215	4.17964e-20	depleted	218	0	6916.17
Gene Ontology Biological Process	GO:0051272	positive regulation of cellular component movement		0.0787321	0.636278	-44.6216	4.17896e-20	depleted	419	0	7053.05
Gene Ontology Biological Process	GO:0001508	action potential		0.298429	0.636278	-44.6223	4.1762e-20	depleted	133	0	7558.32
Gene Ontology Biological Process	GO:0010001	glial cell differentiation		0.286049	0.636278	-44.6243	4.16791e-20	depleted	179	0	6527.69
Gene Ontology Biological Process	GO:0048871	multicellular organismal homeostasis		0.142599	0.636278	-44.6243	4.16771e-20	depleted	331	0	6565.59
Gene Ontology Biological Process	GO:0023061	signal release		0.0843957	0.636278	-44.6244	4.16732e-20	depleted	414	0	6953.93
Gene Ontology Biological Process	GO:0031647	regulation of protein stability		0.216815	0.636278	-44.626	4.16088e-20	depleted	238	0	6565.68
Gene Ontology Biological Process	GO:0090287	regulation of cellular response to growth factor stimulus		0.210877	0.636278	-44.627	4.15672e-20	depleted	236	0	6676.79
Gene Ontology Biological Process	GO:0019884	antigen processing and presentation of exogenous antigen		0.28862	0.636278	-44.6306	4.14187e-20	depleted	173	0	6635.72
Gene Ontology Biological Process	GO:0003007	heart morphogenesis		0.19268	0.636278	-44.6306	4.14166e-20	depleted	230	0	7151.31
Gene Ontology Biological Process	GO:0044801	single-organism membrane fusion		0.233264	0.636278	-44.6309	4.14041e-20	depleted	200	0	7018.9
Gene Ontology Biological Process	GO:1901796	regulation of signal transduction by p53 class mediator		0.290471	0.636278	-44.6314	4.13841e-20	depleted	166	0	6805.91
Gene Ontology Biological Process	GO:0030335	positive regulation of cell migration		0.0843625	0.636278	-44.6318	4.13664e-20	depleted	394	0	7190.27
Gene Ontology Biological Process	GO:0006643	membrane lipid metabolic process		0.287795	0.636278	-44.6325	4.13373e-20	depleted	192	0	6244.57
Gene Ontology Biological Process	GO:2001020	regulation of response to DNA damage stimulus		0.294901	0.636278	-44.6339	4.12811e-20	depleted	164	0	6786.92
Gene Ontology Biological Process	GO:0030323	respiratory tube development		0.286242	0.636278	-44.634	4.12751e-20	depleted	176	0	6627.72
Gene Ontology Biological Process	GO:0071229	cellular response to acid chemical		0.246586	0.636278	-44.6346	4.12527e-20	depleted	195	0	6869.19
Gene Ontology Biological Process	GO:0017038	protein import		0.146039	0.636278	-44.6351	4.12298e-20	depleted	319	0	6672.27
Gene Ontology Biological Process	GO:1901652	response to peptide		0.078787	0.636278	-44.6369	4.11576e-20	depleted	446	0	6826.23
Gene Ontology Biological Process	GO:0007568	aging		0.185467	0.636278	-44.6374	4.11356e-20	depleted	279	0	6497.12
Gene Ontology Biological Process	GO:0030324	lung development		0.289639	0.636278	-44.6393	4.10577e-20	depleted	172	0	6678.8
Gene Ontology Biological Process	GO:0048284	organelle fusion		0.217205	0.636278	-44.6398	4.10391e-20	depleted	210	0	7120.75
Gene Ontology Biological Process	GO:0043434	response to peptide hormone		0.0933192	0.636278	-44.6419	4.09519e-20	depleted	399	0	6935.8
Gene Ontology Biological Process	GO:0048002	antigen processing and presentation of peptide antigen		0.280223	0.636278	-44.642	4.09493e-20	depleted	179	0	6665.39
Gene Ontology Biological Process	GO:0050768	negative regulation of neurogenesis		0.175461	0.636278	-44.6432	4.08986e-20	depleted	237	0	7395.46
Gene Ontology Biological Process	GO:0009612	response to mechanical stimulus		0.212779	0.636278	-44.646	4.07855e-20	depleted	204	0	7307.4
Gene Ontology Biological Process	GO:0044242	cellular lipid catabolic process		0.26225	0.636278	-44.6472	4.07359e-20	depleted	190	0	6742.05
Gene Ontology Biological Process	GO:0090174	organelle membrane fusion		0.275684	0.636278	-44.6483	4.06914e-20	depleted	159	0	7303.16
Gene Ontology Biological Process	GO:0010721	negative regulation of cell development		0.149667	0.636278	-44.6504	4.06058e-20	depleted	273	0	7321.59
Gene Ontology Biological Process	GO:0007179	transforming growth factor beta receptor signaling pathway		0.267756	0.636278	-44.6511	4.05779e-20	depleted	168	0	7179.04
Gene Ontology Biological Process	GO:0007369	gastrulation		0.242738	0.636278	-44.6514	4.05644e-20	depleted	180	0	7294.01
Gene Ontology Biological Process	GO:0050804	modulation of synaptic transmission		0.148428	0.636278	-44.6517	4.05506e-20	depleted	297	0	6990.16
Gene Ontology Biological Process	GO:0042493	response to drug		0.0936051	0.636278	-44.6526	4.05156e-20	depleted	407	0	6862.07
Gene Ontology Biological Process	GO:0006906	vesicle fusion		0.28055	0.636278	-44.6549	4.04205e-20	depleted	154	0	7370.31
Gene Ontology Biological Process	GO:0060541	respiratory system development		0.24584	0.636278	-44.6551	4.04133e-20	depleted	197	0	6905.15
Gene Ontology Biological Process	GO:0061025	membrane fusion		0.196425	0.636278	-44.6559	4.03836e-20	depleted	232	0	7122.66
Gene Ontology Biological Process	GO:0070085	glycosylation		0.194987	0.636278	-44.6564	4.03634e-20	depleted	280	0	6342.89
Gene Ontology Biological Process	GO:0051170	nuclear import		0.158899	0.636278	-44.6565	4.03585e-20	depleted	290	0	6869.07
Gene Ontology Biological Process	GO:0060562	epithelial tube morphogenesis		0.131755	0.636278	-44.6589	4.02612e-20	depleted	309	0	7183.1
Gene Ontology Biological Process	GO:0051961	negative regulation of nervous system development		0.158329	0.636278	-44.6589	4.02611e-20	depleted	256	0	7443.87
Gene Ontology Biological Process	GO:0006888	ER to Golgi vesicle-mediated transport		0.244542	0.636278	-44.6589	4.02604e-20	depleted	169	0	7649.99
Gene Ontology Biological Process	GO:0032200	telomere organization		0.285985	0.636278	-44.6594	4.02423e-20	depleted	160	0	7172.94
Gene Ontology Biological Process	GO:0021700	developmental maturation		0.179922	0.636278	-44.6598	4.02246e-20	depleted	246	0	7199.6
Gene Ontology Biological Process	GO:0072331	signal transduction by p53 class mediator		0.180074	0.636278	-44.6605	4.01967e-20	depleted	259	0	6984.46
Gene Ontology Biological Process	GO:0033500	carbohydrate homeostasis		0.215664	0.636278	-44.6626	4.0112e-20	depleted	213	0	7155.08
Gene Ontology Biological Process	GO:0042593	glucose homeostasis		0.215664	0.636278	-44.6626	4.0112e-20	depleted	213	0	7155.08
Gene Ontology Biological Process	GO:0045927	positive regulation of growth		0.170547	0.636278	-44.6643	4.00442e-20	depleted	240	0	7490.17
Gene Ontology Biological Process	GO:0071559	response to transforming growth factor beta		0.199359	0.636278	-44.6644	4.004e-20	depleted	216	0	7371.55
Gene Ontology Biological Process	GO:0006486	protein glycosylation		0.200062	0.636278	-44.6645	4.00369e-20	depleted	271	0	6408.49
Gene Ontology Biological Process	GO:0043413	macromolecule glycosylation		0.200062	0.636278	-44.6645	4.00369e-20	depleted	271	0	6408.49
Gene Ontology Biological Process	GO:0048638	regulation of developmental growth		0.131144	0.636278	-44.6648	4.00225e-20	depleted	284	0	7555.12
Gene Ontology Biological Process	GO:0071560	cellular response to transforming growth factor beta stimulus		0.200656	0.636278	-44.6649	4.00217e-20	depleted	214	0	7388.05
Gene Ontology Biological Process	GO:0008643	carbohydrate transport		0.252026	0.636278	-44.6657	3.9988e-20	depleted	187	0	7040.28
Gene Ontology Biological Process	GO:0032868	response to insulin		0.18565	0.636278	-44.6662	3.99669e-20	depleted	246	0	7074.72
Gene Ontology Biological Process	GO:0007162	negative regulation of cell adhesion		0.178248	0.636278	-44.6669	3.9939e-20	depleted	226	0	7583.97
Gene Ontology Biological Process	GO:0001764	neuron migration		0.272024	0.636278	-44.668	3.98955e-20	depleted	136	0	8063.39
Gene Ontology Biological Process	GO:0006814	sodium ion transport		0.204507	0.636278	-44.6682	3.98892e-20	depleted	222	0	7225.24
Gene Ontology Biological Process	GO:1904589	regulation of protein import		0.283869	0.636278	-44.6684	3.98796e-20	depleted	170	0	6878.54
Gene Ontology Biological Process	GO:1901653	cellular response to peptide		0.122133	0.636278	-44.6695	3.9837e-20	depleted	319	0	7283.26
Gene Ontology Biological Process	GO:0042306	regulation of protein import into nucleus		0.286735	0.636278	-44.6701	3.98142e-20	depleted	167	0	6908.17
Gene Ontology Biological Process	GO:0032846	positive regulation of homeostatic process		0.242046	0.636278	-44.6711	3.97734e-20	depleted	206	0	6823.42
Gene Ontology Biological Process	GO:0030307	positive regulation of cell growth		0.268009	0.636278	-44.6711	3.97729e-20	depleted	152	0	7689.95
Gene Ontology Biological Process	GO:0060249	anatomical structure homeostasis		0.105193	0.636278	-44.6714	3.97616e-20	depleted	366	0	7097.15
Gene Ontology Biological Process	GO:0035239	tube morphogenesis		0.110177	0.636278	-44.6719	3.97401e-20	depleted	346	0	7216.91
Gene Ontology Biological Process	GO:0010632	regulation of epithelial cell migration		0.218569	0.636278	-44.6747	3.96309e-20	depleted	176	0	7969.8
Gene Ontology Biological Process	GO:0071375	cellular response to peptide hormone stimulus		0.133099	0.636278	-44.6748	3.96266e-20	depleted	297	0	7366.52
Gene Ontology Biological Process	GO:0090130	tissue migration		0.15923	0.636278	-44.6754	3.9602e-20	depleted	238	0	7790.52
Gene Ontology Biological Process	GO:0051604	protein maturation		0.193986	0.636278	-44.6764	3.95642e-20	depleted	256	0	6790.92
Gene Ontology Biological Process	GO:0071214	cellular response to abiotic stimulus		0.151556	0.636278	-44.6766	3.95559e-20	depleted	292	0	7044.21
Gene Ontology Biological Process	GO:0001655	urogenital system development		0.137511	0.636278	-44.6778	3.95083e-20	depleted	315	0	7024.36
Gene Ontology Biological Process	GO:0006479	protein methylation		0.254543	0.636278	-44.6781	3.94966e-20	depleted	177	0	7273.14
Gene Ontology Biological Process	GO:0008213	protein alkylation		0.254543	0.636278	-44.6781	3.94966e-20	depleted	177	0	7273.14
Gene Ontology Biological Process	GO:0034504	protein localization to nucleus		0.0998377	0.636278	-44.6782	3.94909e-20	depleted	357	0	7339.31
Gene Ontology Biological Process	GO:0016236	macroautophagy		0.181487	0.636278	-44.6791	3.94544e-20	depleted	260	0	6990.95
Gene Ontology Biological Process	GO:0016050	vesicle organization		0.0958987	0.636278	-44.6801	3.94169e-20	depleted	374	0	7269.94
Gene Ontology Biological Process	GO:0030900	forebrain development		0.100275	0.636278	-44.6808	3.93901e-20	depleted	361	0	7299.87
Gene Ontology Biological Process	GO:0043010	camera-type eye development		0.156088	0.636278	-44.6811	3.93771e-20	depleted	290	0	6989.99
Gene Ontology Biological Process	GO:1902593	single-organism nuclear import		0.166731	0.636278	-44.6815	3.93595e-20	depleted	272	0	7048.29
Gene Ontology Biological Process	GO:0050808	synapse organization		0.145167	0.636278	-44.6825	3.93223e-20	depleted	247	0	7935.63
Gene Ontology Biological Process	GO:0006606	protein import into nucleus		0.168249	0.636278	-44.6832	3.92946e-20	depleted	269	0	7069.67
Gene Ontology Biological Process	GO:0044744	protein targeting to nucleus		0.168249	0.636278	-44.6832	3.92946e-20	depleted	269	0	7069.67
Gene Ontology Biological Process	GO:0001654	eye development		0.130233	0.636278	-44.6832	3.92935e-20	depleted	335	0	6918.98
Gene Ontology Biological Process	GO:0000375	RNA splicing, via transesterification reactions		0.149509	0.636278	-44.6843	3.92518e-20	depleted	314	0	6835.58
Gene Ontology Biological Process	GO:0000377	RNA splicing, via transesterification reactions with bulged adenosine as nucleophile		0.150876	0.636278	-44.6856	3.91997e-20	depleted	311	0	6852.06
Gene Ontology Biological Process	GO:0000398	mRNA splicing, via spliceosome		0.150876	0.636278	-44.6856	3.91997e-20	depleted	311	0	6852.06
Gene Ontology Biological Process	GO:0001822	kidney development		0.168019	0.636278	-44.6881	3.91035e-20	depleted	265	0	7166.3
Gene Ontology Biological Process	GO:0048736	appendage development		0.262803	0.636278	-44.6894	3.90523e-20	depleted	169	0	7329.01
Gene Ontology Biological Process	GO:0060173	limb development		0.262803	0.636278	-44.6894	3.90523e-20	depleted	169	0	7329.01
Gene Ontology Biological Process	GO:0072001	renal system development		0.15694	0.636278	-44.6897	3.90409e-20	depleted	280	0	7154.55
Gene Ontology Biological Process	GO:0044843	cell cycle G1/S phase transition		0.181498	0.636278	-44.6899	3.90329e-20	depleted	253	0	7130.12
Gene Ontology Biological Process	GO:2000146	negative regulation of cell motility		0.184439	0.636278	-44.6901	3.90237e-20	depleted	227	0	7497.82
Gene Ontology Biological Process	GO:0032845	negative regulation of homeostatic process		0.232601	0.636278	-44.6902	3.90214e-20	depleted	182	0	7563.62
Gene Ontology Biological Process	GO:0050890	cognition		0.157486	0.636278	-44.6908	3.89973e-20	depleted	255	0	7537.29
Gene Ontology Biological Process	GO:0016485	protein processing		0.218009	0.636278	-44.691	3.89896e-20	depleted	227	0	6880.22
Gene Ontology Biological Process	GO:0051052	regulation of DNA metabolic process		0.107056	0.636278	-44.6912	3.89803e-20	depleted	374	0	6995.43
Gene Ontology Biological Process	GO:0009895	negative regulation of catabolic process		0.216787	0.636278	-44.6924	3.89358e-20	depleted	207	0	7326.05
Gene Ontology Biological Process	GO:0001667	ameboidal-type cell migration		0.105034	0.636278	-44.6933	3.89011e-20	depleted	315	0	7801.82
Hallmark (MSigDB)	M5932	HALLMARK_INFLAMMATORY_RESPONSE		0.198934	0.374347	-44.6936	3.88881e-20	depleted	199	0	5345.09
Gene Ontology Biological Process	GO:0051054	positive regulation of DNA metabolic process		0.221686	0.636278	-44.6943	3.88615e-20	depleted	209	0	7172.79
Gene Ontology Biological Process	GO:0007611	learning or memory		0.184626	0.636278	-44.6944	3.88571e-20	depleted	222	0	7610.57
Gene Ontology Biological Process	GO:0046822	regulation of nucleocytoplasmic transport		0.224733	0.636278	-44.6948	3.88416e-20	depleted	207	0	7154.33
Gene Ontology Biological Process	GO:0090132	epithelium migration		0.161004	0.636278	-44.6952	3.88253e-20	depleted	232	0	7924.42
Gene Ontology Biological Process	GO:0051271	negative regulation of cellular component movement		0.171582	0.636278	-44.6964	3.87801e-20	depleted	242	0	7487.95
Gene Ontology Biological Process	GO:0000082	G1/S transition of mitotic cell cycle		0.192343	0.636278	-44.6974	3.87388e-20	depleted	240	0	7173.69
Gene Ontology Biological Process	GO:0002064	epithelial cell development		0.219549	0.636278	-44.6977	3.873e-20	depleted	194	0	7572.06
Gene Ontology Biological Process	GO:0007626	locomotory behavior		0.2388	0.636278	-44.6985	3.86989e-20	depleted	192	0	7240.78
Gene Ontology Biological Process	GO:0043542	endothelial cell migration		0.251413	0.636278	-44.6991	3.86754e-20	depleted	155	0	7996.27
Gene Ontology Biological Process	GO:0010631	epithelial cell migration		0.16225	0.636278	-44.7007	3.86132e-20	depleted	229	0	7972.54
Gene Ontology Biological Process	GO:0030336	negative regulation of cell migration		0.201032	0.636278	-44.7015	3.85804e-20	depleted	213	0	7487.64
Gene Ontology Biological Process	GO:0030100	regulation of endocytosis		0.198947	0.636278	-44.7021	3.85607e-20	depleted	206	0	7713.71
Gene Ontology Biological Process	GO:0032869	cellular response to insulin stimulus		0.225526	0.636278	-44.7032	3.85177e-20	depleted	194	0	7452.64
Gene Ontology Biological Process	GO:0021543	pallium development		0.259649	0.636278	-44.7044	3.84703e-20	depleted	162	0	7668.23
Gene Ontology Biological Process	GO:0040013	negative regulation of locomotion		0.160805	0.636278	-44.7059	3.84118e-20	depleted	256	0	7490.68
Gene Ontology Biological Process	GO:1900180	regulation of protein localization to nucleus		0.22045	0.636278	-44.7065	3.83893e-20	depleted	215	0	7104.07
Gene Ontology Biological Process	GO:0006997	nucleus organization		0.273877	0.636278	-44.7071	3.83664e-20	depleted	142	0	8000.3
Gene Ontology Biological Process	GO:0006473	protein acetylation		0.268052	0.636278	-44.7093	3.8283e-20	depleted	176	0	7198.32
Gene Ontology Biological Process	GO:0030258	lipid modification		0.163623	0.636278	-44.7112	3.82078e-20	depleted	266	0	7275.26
Gene Ontology Biological Process	GO:1901565	organonitrogen compound catabolic process		0.128039	0.636278	-44.7136	3.81191e-20	depleted	355	0	6789.43
Gene Ontology Biological Process	GO:0021537	telencephalon development		0.183433	0.636278	-44.7138	3.81097e-20	depleted	236	0	7459.43
Gene Ontology Biological Process	GO:0017157	regulation of exocytosis		0.26813	0.636278	-44.7156	3.8042e-20	depleted	164	0	7455.41
Gene Ontology Biological Process	GO:0098656	anion transmembrane transport		0.188221	0.636278	-44.7168	3.79952e-20	depleted	263	0	6880.33
Gene Ontology Biological Process	GO:0008654	phospholipid biosynthetic process		0.163279	0.636278	-44.7199	3.78789e-20	depleted	271	0	7257.06
Gene Ontology Biological Process	GO:0006836	neurotransmitter transport		0.234853	0.636278	-44.721	3.78373e-20	depleted	186	0	7520.92
Gene Ontology Biological Process	GO:1905475	regulation of protein localization to membrane		0.252673	0.636278	-44.7224	3.77843e-20	depleted	140	0	8479.89
Gene Ontology Biological Process	GO:0043543	protein acylation		0.234547	0.636278	-44.7228	3.77687e-20	depleted	207	0	7124.81
Hallmark (MSigDB)	M5936	HALLMARK_OXIDATIVE_PHOSPHORYLATION		0.192978	0.374347	-44.7238	3.77302e-20	depleted	200	0	5441.76
Gene Ontology Biological Process	GO:0071478	cellular response to radiation		0.26223	0.636278	-44.7241	3.77217e-20	depleted	167	0	7503.25
Gene Ontology Biological Process	GO:0048639	positive regulation of developmental growth		0.24238	0.636278	-44.728	3.75715e-20	depleted	158	0	8116.7
Gene Ontology Biological Process	GO:0048193	Golgi vesicle transport		0.0974518	0.636278	-44.7285	3.75533e-20	depleted	330	0	7910.72
Gene Ontology Biological Process	GO:0006898	receptor-mediated endocytosis		0.146646	0.636278	-44.7298	3.75057e-20	depleted	286	0	7395.41
Gene Ontology Biological Process	GO:0006909	phagocytosis		0.168593	0.636278	-44.7341	3.73429e-20	depleted	212	0	8247.47
Gene Ontology Biological Process	GO:0001505	regulation of neurotransmitter levels		0.23457	0.636278	-44.7375	3.72161e-20	depleted	183	0	7642.52
Gene Ontology Biological Process	GO:0045017	glycerolipid biosynthetic process		0.166288	0.636278	-44.7409	3.70902e-20	depleted	258	0	7454.65
Gene Ontology Biological Process	GO:0007411	axon guidance		0.163722	0.636278	-44.7413	3.70753e-20	depleted	221	0	8172.26
Gene Ontology Biological Process	GO:0050769	positive regulation of neurogenesis		0.0703282	0.636278	-44.7419	3.7056e-20	depleted	389	0	7921.32
Gene Ontology Biological Process	GO:0097485	neuron projection guidance		0.162219	0.636278	-44.7436	3.69912e-20	depleted	223	0	8170.46
Gene Ontology Biological Process	GO:0010810	regulation of cell-substrate adhesion		0.190111	0.636278	-44.7505	3.67375e-20	depleted	179	0	8636.08
Gene Ontology Biological Process	GO:0030048	actin filament-based movement		0.284492	0.636278	-44.7515	3.66997e-20	depleted	121	0	8587.1
Gene Ontology Biological Process	GO:0043062	extracellular structure organization		0.111742	0.636278	-44.7516	3.66982e-20	depleted	315	0	7793.6
Gene Ontology Biological Process	GO:0030198	extracellular matrix organization		0.112063	0.636278	-44.7521	3.66768e-20	depleted	314	0	7801.58
Gene Ontology Biological Process	GO:0016197	endosomal transport		0.170634	0.636278	-44.7551	3.65667e-20	depleted	256	0	7455.96
Gene Ontology Biological Process	GO:0051656	establishment of organelle localization		0.0603805	0.636278	-44.758	3.64633e-20	depleted	425	0	7915.35
Gene Ontology Biological Process	GO:0046474	glycerophospholipid biosynthetic process		0.186835	0.636278	-44.7582	3.64557e-20	depleted	231	0	7580.45
Gene Ontology Biological Process	GO:0045666	positive regulation of neuron differentiation		0.0974057	0.636278	-44.7598	3.63977e-20	depleted	316	0	8146.33
Gene Ontology Biological Process	GO:1901605	alpha-amino acid metabolic process		0.240868	0.636278	-44.7602	3.63835e-20	depleted	216	0	6837.51
Gene Ontology Biological Process	GO:0006520	cellular amino acid metabolic process		0.129043	0.636278	-44.7641	3.62406e-20	depleted	360	0	6828.56
Gene Ontology Biological Process	GO:0006260	DNA replication		0.149649	0.636278	-44.7669	3.61381e-20	depleted	291	0	7348.43
Gene Ontology Biological Process	GO:0000075	cell cycle checkpoint		0.189229	0.636278	-44.7699	3.60315e-20	depleted	221	0	7783.82
Gene Ontology Biological Process	GO:0060491	regulation of cell projection assembly		0.24606	0.636278	-44.7724	3.59424e-20	depleted	148	0	8472.66
Gene Ontology Biological Process	GO:0030522	intracellular receptor signaling pathway		0.15861	0.636278	-44.7733	3.59086e-20	depleted	271	0	7464.58
Hallmark (MSigDB)	M5898	HALLMARK_DNA_REPAIR		0.245424	0.377575	-44.7743	3.58726e-20	depleted	150	0	5885.75
Gene Ontology Biological Process	GO:0006470	protein dephosphorylation		0.185575	0.636278	-44.7744	3.58679e-20	depleted	248	0	7322.29
Gene Ontology Biological Process	GO:0016570	histone modification		0.0665088	0.636278	-44.7882	3.53777e-20	depleted	429	0	7782.33
Hallmark (MSigDB)	M5939	HALLMARK_P53_PATHWAY		0.173437	0.369116	-44.7972	3.50606e-20	depleted	200	0	6072.29
Gene Ontology Biological Process	GO:0090002	establishment of protein localization to plasma membrane		0.245309	0.636278	-44.7998	3.49709e-20	depleted	138	0	8916.88
Gene Ontology Biological Process	GO:0060560	developmental growth involved in morphogenesis		0.18094	0.636278	-44.8002	3.49545e-20	depleted	204	0	8360.49
Gene Ontology Biological Process	GO:0071897	DNA biosynthetic process		0.231004	0.636278	-44.801	3.49272e-20	depleted	196	0	7589.91
Gene Ontology Biological Process	GO:0051648	vesicle localization		0.146172	0.636278	-44.8105	3.45992e-20	depleted	257	0	8076.75
Gene Ontology Biological Process	GO:0051650	establishment of vesicle localization		0.157376	0.636278	-44.8115	3.4564e-20	depleted	241	0	8129.1
Hallmark (MSigDB)	M5941	HALLMARK_UV_RESPONSE_UP		0.226376	0.374347	-44.8125	3.45291e-20	depleted	158	0	6068.15
Gene Ontology Biological Process	GO:0007009	plasma membrane organization		0.103791	0.636278	-44.8152	3.44338e-20	depleted	276	0	8769.24
Gene Ontology Biological Process	GO:0072659	protein localization to plasma membrane		0.144667	0.636278	-44.8163	3.4398e-20	depleted	213	0	8995.71
Hallmark (MSigDB)	M5935	HALLMARK_FATTY_ACID_METABOLISM		0.228301	0.374347	-44.8189	3.43069e-20	depleted	158	0	6002.34
Hallmark (MSigDB)	M5902	HALLMARK_APOPTOSIS		0.207691	0.374347	-44.82	3.42705e-20	depleted	161	0	6660
Hallmark (MSigDB)	M5953	HALLMARK_KRAS_SIGNALING_UP		0.165471	0.369116	-44.8217	3.42135e-20	depleted	200	0	6381.39
Gene Ontology Biological Process	GO:0048588	developmental cell growth		0.188808	0.636278	-44.8233	3.41579e-20	depleted	185	0	8721.36
Gene Ontology Biological Process	GO:0031589	cell-substrate adhesion		0.092122	0.636278	-44.8249	3.41017e-20	depleted	303	0	8677.92
Hallmark (MSigDB)	M5947	HALLMARK_IL2_STAT5_SIGNALING		0.158573	0.369116	-44.8254	3.40862e-20	depleted	200	0	6673.45
Gene Ontology Biological Process	GO:0010975	regulation of neuron projection development		0.0628762	0.636278	-44.8257	3.40759e-20	depleted	401	0	8281.16
Gene Ontology Biological Process	GO:0010769	regulation of cell morphogenesis involved in differentiation		0.137276	0.636278	-44.8303	3.39208e-20	depleted	250	0	8477.17
Gene Ontology Biological Process	GO:0031346	positive regulation of cell projection organization		0.0859324	0.636278	-44.8363	3.37176e-20	depleted	317	0	8659.15
Hallmark (MSigDB)	M5891	HALLMARK_HYPOXIA		0.16146	0.369116	-44.8363	3.37163e-20	depleted	200	0	6533.22
Gene Ontology Biological Process	GO:0050770	regulation of axonogenesis		0.237532	0.636278	-44.838	3.36602e-20	depleted	150	0	8766.48
Hallmark (MSigDB)	M5926	HALLMARK_MYC_TARGETS_V1		0.167928	0.369116	-44.8389	3.36305e-20	depleted	200	0	6221.8
Gene Ontology Biological Process	GO:1990138	neuron projection extension		0.250963	0.636278	-44.8511	3.32201e-20	depleted	139	0	8894
Gene Ontology Biological Process	GO:0022604	regulation of cell morphogenesis		0.0532243	0.636278	-44.8564	3.30463e-20	depleted	422	0	8471.61
Gene Ontology Biological Process	GO:0010976	positive regulation of neuron projection development		0.143998	0.636278	-44.8641	3.27905e-20	depleted	235	0	8675.88
Gene Ontology Biological Process	GO:0045216	cell-cell junction organization		0.123452	0.636278	-44.8726	3.25149e-20	depleted	221	0	9458.19
Hallmark (MSigDB)	M5934	HALLMARK_XENOBIOTIC_METABOLISM		0.159082	0.369116	-44.8742	3.24624e-20	depleted	200	0	6558.35
Gene Ontology Biological Process	GO:0007160	cell-matrix adhesion		0.160973	0.636278	-44.8768	3.23775e-20	depleted	195	0	9229.92
Gene Ontology Biological Process	GO:0046777	protein autophosphorylation		0.149601	0.636278	-44.8794	3.22931e-20	depleted	233	0	8644.88
Hallmark (MSigDB)	M5907	HALLMARK_ESTROGEN_RESPONSE_LATE		0.15313	0.369116	-44.8891	3.1982e-20	depleted	200	0	6801.42
Gene Ontology Biological Process	GO:0034330	cell junction organization		0.100127	0.636278	-44.9059	3.1451e-20	depleted	249	0	9590.7
Gene Ontology Biological Process	GO:0034329	cell junction assembly		0.137289	0.636278	-44.915	3.11653e-20	depleted	193	0	9907.17
Gene Ontology Biological Process	GO:0016358	dendrite development		0.180436	0.636278	-44.9232	3.09117e-20	depleted	197	0	8874.7
Gene Ontology Biological Process	GO:0008360	regulation of cell shape		0.229134	0.636278	-44.9381	3.04528e-20	depleted	142	0	9482.71
Hallmark (MSigDB)	M5906	HALLMARK_ESTROGEN_RESPONSE_EARLY		0.138448	0.369116	-44.9424	3.03236e-20	depleted	200	0	7415.7
Gene Ontology Biological Process	GO:0007163	establishment or maintenance of cell polarity		0.165545	0.636278	-44.9487	3.01324e-20	depleted	165	0	10148.2
Hallmark (MSigDB)	M5930	HALLMARK_EPITHELIAL_MESENCHYMAL_TRANSITION		0.128526	0.369116	-44.9846	2.90689e-20	depleted	200	0	7893.45
Hallmark (MSigDB)	M5915	HALLMARK_APICAL_JUNCTION		0.123292	0.369116	-44.9919	2.88591e-20	depleted	200	0	8182.77
Gene Ontology Biological Process	GO:0034332	adherens junction organization		0.23088	0.636278	-45.0133	2.82472e-20	depleted	120	0	10511.2
Gene Ontology Biological Process	GO:0019730	antimicrobial humoral response		0.576714	0.689863	-45.1757	2.40118e-20	depleted	79	0	3820.85
Hallmark (MSigDB)	M5942	HALLMARK_UV_RESPONSE_DN		0.154803	0.369116	-45.1902	2.36661e-20	depleted	144	0	9898.19
Gene Ontology Biological Process	GO:0006334	nucleosome assembly		0.425138	0.636278	-45.2003	2.34291e-20	depleted	137	0	4517.08
Gene Ontology Biological Process	GO:0070098	chemokine-mediated signaling pathway		0.581386	0.694173	-45.2112	2.31759e-20	depleted	80	0	3750.86
Gene Ontology Biological Process	GO:0070125	mitochondrial translational elongation		0.57693	0.689863	-45.2358	2.26118e-20	depleted	86	0	3697.4
Gene Ontology Biological Process	GO:0006342	chromatin silencing		0.441331	0.636278	-45.2468	2.23658e-20	depleted	111	0	5115.72
Gene Ontology Biological Process	GO:0070126	mitochondrial translational termination		0.575831	0.689559	-45.2471	2.23571e-20	depleted	87	0	3703.39
Gene Ontology Biological Process	GO:0042773	ATP synthesis coupled electron transport		0.566186	0.681399	-45.2513	2.22635e-20	depleted	83	0	4096.42
Gene Ontology Biological Process	GO:0042775	mitochondrial ATP synthesis coupled electron transport		0.567708	0.682337	-45.2538	2.22081e-20	depleted	82	0	4119.01
Gene Ontology Biological Process	GO:0071674	mononuclear cell migration		0.570244	0.68488	-45.287	2.14836e-20	depleted	77	0	4246.3
Gene Ontology Biological Process	GO:0032543	mitochondrial translation		0.49144	0.636514	-45.2888	2.14446e-20	depleted	120	0	4117.36
Gene Ontology Biological Process	GO:0072676	lymphocyte migration		0.566509	0.681399	-45.2964	2.12817e-20	depleted	81	0	4106.79
Gene Ontology Biological Process	GO:0070268	cornification		0.51079	0.641355	-45.2989	2.12296e-20	depleted	108	0	4061.38
Gene Ontology Biological Process	GO:0045814	negative regulation of gene expression, epigenetic		0.406473	0.636278	-45.3143	2.09057e-20	depleted	127	0	5310.62
Gene Ontology Biological Process	GO:0033108	mitochondrial respiratory chain complex assembly		0.56283	0.679478	-45.3198	2.0791e-20	depleted	83	0	4245.4
Gene Ontology Biological Process	GO:0046425	regulation of JAK-STAT cascade		0.407799	0.636278	-45.3216	2.07535e-20	depleted	145	0	4722.95
Gene Ontology Biological Process	GO:1904892	regulation of STAT cascade		0.407799	0.636278	-45.3216	2.07535e-20	depleted	145	0	4722.95
Gene Ontology Biological Process	GO:0030593	neutrophil chemotaxis		0.506684	0.640867	-45.3223	2.07394e-20	depleted	87	0	4942.4
Gene Ontology Biological Process	GO:0002690	positive regulation of leukocyte chemotaxis		0.560378	0.678528	-45.3224	2.07361e-20	depleted	85	0	4127.19
Gene Ontology Biological Process	GO:0007631	feeding behavior		0.450293	0.636278	-45.3239	2.07046e-20	depleted	109	0	5055.39
Gene Ontology Biological Process	GO:0022904	respiratory electron transport chain		0.506832	0.640867	-45.342	2.0333e-20	depleted	98	0	4695.27
Gene Ontology Biological Process	GO:0001708	cell fate specification		0.502927	0.640867	-45.3465	2.02425e-20	depleted	77	0	5533.83
Gene Ontology Biological Process	GO:1990266	neutrophil migration		0.489521	0.636278	-45.348	2.0213e-20	depleted	94	0	5013.66
Gene Ontology Biological Process	GO:0022900	electron transport chain		0.49964	0.640867	-45.3539	2.00929e-20	depleted	100	0	4765.51
Gene Ontology Biological Process	GO:0042100	B cell proliferation		0.487618	0.636278	-45.3543	2.00848e-20	depleted	88	0	5298.41
Gene Ontology Biological Process	GO:0071621	granulocyte chemotaxis		0.465806	0.636278	-45.3555	2.00619e-20	depleted	107	0	4946
Gene Ontology Biological Process	GO:0007259	JAK-STAT cascade		0.370015	0.636278	-45.3562	2.00463e-20	depleted	166	0	4878.89
Gene Ontology Biological Process	GO:0097696	STAT cascade		0.370015	0.636278	-45.3562	2.00463e-20	depleted	166	0	4878.89
Gene Ontology Biological Process	GO:0097530	granulocyte migration		0.447284	0.636278	-45.3687	1.97983e-20	depleted	117	0	4950.12
Gene Ontology Biological Process	GO:0006614	SRP-dependent cotranslational protein targeting to membrane		0.555065	0.673093	-45.3714	1.97443e-20	depleted	92	0	4001.59
Gene Ontology Biological Process	GO:0045047	protein targeting to ER		0.535443	0.655144	-45.3763	1.96477e-20	depleted	101	0	4030.48
Gene Ontology Biological Process	GO:0019233	sensory perception of pain		0.475308	0.636278	-45.3766	1.96428e-20	depleted	93	0	5412.61
Gene Ontology Biological Process	GO:0006613	cotranslational protein targeting to membrane		0.543113	0.662045	-45.3796	1.95841e-20	depleted	97	0	4041.59
Gene Ontology Biological Process	GO:0045815	positive regulation of gene expression, epigenetic		0.513766	0.641355	-45.3841	1.94946e-20	depleted	78	0	5483.85
Gene Ontology Biological Process	GO:0071347	cellular response to interleukin-1		0.514342	0.641355	-45.3859	1.94615e-20	depleted	89	0	4892.66
Gene Ontology Biological Process	GO:0002688	regulation of leukocyte chemotaxis		0.503375	0.640867	-45.3885	1.94108e-20	depleted	101	0	4631.8
Gene Ontology Biological Process	GO:0072599	establishment of protein localization to endoplasmic reticulum		0.520689	0.646305	-45.3904	1.93739e-20	depleted	105	0	4172.61
Gene Ontology Biological Process	GO:0002687	positive regulation of leukocyte migration		0.487118	0.636278	-45.3913	1.93558e-20	depleted	114	0	4465.44
Gene Ontology Biological Process	GO:0035150	regulation of tube size		0.396765	0.636278	-45.3933	1.9317e-20	depleted	134	0	5301.29
Gene Ontology Biological Process	GO:0035296	regulation of tube diameter		0.410183	0.636278	-45.3935	1.93122e-20	depleted	125	0	5354.02
Gene Ontology Biological Process	GO:0097746	regulation of blood vessel diameter		0.410183	0.636278	-45.3935	1.93122e-20	depleted	125	0	5354.02
Gene Ontology Biological Process	GO:0009617	response to bacterium		0.1105	0.636278	-45.3941	1.93007e-20	depleted	495	0	5072.46
Gene Ontology Biological Process	GO:0050880	regulation of blood vessel size		0.397791	0.636278	-45.3948	1.92877e-20	depleted	133	0	5317.98
Gene Ontology Biological Process	GO:0070972	protein localization to endoplasmic reticulum		0.447404	0.636278	-45.3984	1.9218e-20	depleted	127	0	4716.29
Gene Ontology Biological Process	GO:0002685	regulation of leukocyte migration		0.367479	0.636278	-45.4041	1.91087e-20	depleted	156	0	5226.47
Gene Ontology Biological Process	GO:0001906	cell killing		0.484888	0.636278	-45.4061	1.90711e-20	depleted	105	0	4814.55
Gene Ontology Biological Process	GO:0015837	amine transport		0.555035	0.673093	-45.4119	1.89615e-20	depleted	81	0	4562.7
Gene Ontology Biological Process	GO:0050886	endocrine process		0.50045	0.640867	-45.4133	1.8935e-20	depleted	79	0	5624.09
Gene Ontology Biological Process	GO:0050921	positive regulation of chemotaxis		0.423818	0.636278	-45.4197	1.88134e-20	depleted	126	0	5178.48
Gene Ontology Biological Process	GO:0090501	RNA phosphodiester bond hydrolysis		0.384266	0.636278	-45.4239	1.87342e-20	depleted	129	0	5790.1
Gene Ontology Biological Process	GO:0097529	myeloid leukocyte migration		0.351932	0.636278	-45.4254	1.87064e-20	depleted	165	0	5305.17
Gene Ontology Biological Process	GO:0032649	regulation of interferon-gamma production		0.505139	0.640867	-45.4264	1.86872e-20	depleted	91	0	5035.24
Gene Ontology Biological Process	GO:0097756	negative regulation of blood vessel diameter		0.525469	0.648781	-45.4321	1.85821e-20	depleted	80	0	5168.18
Gene Ontology Biological Process	GO:0032680	regulation of tumor necrosis factor production		0.448674	0.636278	-45.4328	1.85689e-20	depleted	100	0	5693.01
Gene Ontology Biological Process	GO:1902600	hydrogen ion transmembrane transport		0.472668	0.636278	-45.4329	1.85677e-20	depleted	105	0	5142.73
Gene Ontology Biological Process	GO:0070555	response to interleukin-1		0.444871	0.636278	-45.4344	1.85384e-20	depleted	114	0	5243.65
Gene Ontology Biological Process	GO:0008033	tRNA processing		0.473265	0.636278	-45.4346	1.8536e-20	depleted	113	0	4921.96
Gene Ontology Biological Process	GO:0046887	positive regulation of hormone secretion		0.409852	0.636278	-45.4367	1.84966e-20	depleted	115	0	5851.92
Gene Ontology Biological Process	GO:0032640	tumor necrosis factor production		0.443592	0.636278	-45.4439	1.83645e-20	depleted	102	0	5729.84
Gene Ontology Biological Process	GO:0032675	regulation of interleukin-6 production		0.461087	0.636278	-45.444	1.83627e-20	depleted	101	0	5472.43
Gene Ontology Biological Process	GO:0071346	cellular response to interferon-gamma		0.396319	0.636278	-45.445	1.83434e-20	depleted	134	0	5433.43
Gene Ontology Biological Process	GO:0007586	digestion		0.373389	0.636278	-45.4452	1.83406e-20	depleted	167	0	4973.19
Gene Ontology Biological Process	GO:0035282	segmentation		0.452834	0.636278	-45.4463	1.832e-20	depleted	96	0	5781.86
Gene Ontology Biological Process	GO:0032609	interferon-gamma production		0.483816	0.636278	-45.447	1.83079e-20	depleted	100	0	5096.14
Gene Ontology Biological Process	GO:1903555	regulation of tumor necrosis factor superfamily cytokine production		0.441697	0.636278	-45.4476	1.82959e-20	depleted	103	0	5734.75
Gene Ontology Biological Process	GO:0001909	leukocyte mediated cytotoxicity		0.526878	0.650028	-45.4482	1.82858e-20	depleted	81	0	5145.09
Gene Ontology Biological Process	GO:0000184	nuclear-transcribed mRNA catabolic process, nonsense-mediated decay		0.431534	0.636278	-45.45	1.82515e-20	depleted	120	0	5270.49
Gene Ontology Biological Process	GO:0021536	diencephalon development		0.529959	0.650876	-45.4516	1.82233e-20	depleted	76	0	5399.97
Gene Ontology Biological Process	GO:0071706	tumor necrosis factor superfamily cytokine production		0.434287	0.636278	-45.4534	1.81901e-20	depleted	107	0	5723.86
Gene Ontology Biological Process	GO:0032635	interleukin-6 production		0.448383	0.636278	-45.4553	1.81557e-20	depleted	107	0	5490.65
Gene Ontology Biological Process	GO:0006939	smooth muscle contraction		0.419755	0.636278	-45.4571	1.81239e-20	depleted	97	0	6327.02
Gene Ontology Biological Process	GO:0098773	skin epidermis development		0.454899	0.636278	-45.4587	1.80942e-20	depleted	96	0	5804.46
Gene Ontology Biological Process	GO:0009190	cyclic nucleotide biosynthetic process		0.342067	0.636278	-45.4593	1.8083e-20	depleted	157	0	5709.73
Gene Ontology Biological Process	GO:0052652	cyclic purine nucleotide metabolic process		0.343052	0.636278	-45.4598	1.80743e-20	depleted	156	0	5720.59
Gene Ontology Biological Process	GO:0002027	regulation of heart rate		0.434474	0.636278	-45.4611	1.805e-20	depleted	90	0	6381.32
Gene Ontology Biological Process	GO:0030856	regulation of epithelial cell differentiation		0.375968	0.636278	-45.4612	1.80494e-20	depleted	123	0	6180.28
Gene Ontology Biological Process	GO:2000241	regulation of reproductive process		0.415229	0.636278	-45.4637	1.80047e-20	depleted	125	0	5476.33
Gene Ontology Biological Process	GO:0030804	positive regulation of cyclic nucleotide biosynthetic process		0.465736	0.636278	-45.4637	1.80033e-20	depleted	100	0	5439.79
Gene Ontology Biological Process	GO:0050728	negative regulation of inflammatory response		0.445213	0.636278	-45.4646	1.79878e-20	depleted	104	0	5652.54
Gene Ontology Biological Process	GO:0034341	response to interferon-gamma		0.363134	0.636278	-45.4652	1.79769e-20	depleted	156	0	5427.71
Gene Ontology Biological Process	GO:0050864	regulation of B cell activation		0.418033	0.636278	-45.4655	1.79708e-20	depleted	107	0	6009.44
Gene Ontology Biological Process	GO:0022600	digestive system process		0.501344	0.640867	-45.4657	1.79687e-20	depleted	92	0	5195.23
Gene Ontology Biological Process	GO:0007188	adenylate cyclase-modulating G-protein coupled receptor signaling pathway		0.344577	0.636278	-45.4657	1.79681e-20	depleted	151	0	5847.27
Gene Ontology Biological Process	GO:0030801	positive regulation of cyclic nucleotide metabolic process		0.447047	0.636278	-45.466	1.79626e-20	depleted	109	0	5433.14
Gene Ontology Biological Process	GO:0070167	regulation of biomineral tissue development		0.523251	0.647023	-45.4677	1.79326e-20	depleted	75	0	5550.27
Gene Ontology Biological Process	GO:0050671	positive regulation of lymphocyte proliferation		0.432631	0.636278	-45.4689	1.79099e-20	depleted	127	0	5110.48
Gene Ontology Biological Process	GO:0032946	positive regulation of mononuclear cell proliferation		0.431096	0.636278	-45.4698	1.78949e-20	depleted	128	0	5107.6
Gene Ontology Biological Process	GO:0070665	positive regulation of leukocyte proliferation		0.423122	0.636278	-45.4716	1.7862e-20	depleted	133	0	5098.35
Gene Ontology Biological Process	GO:0015908	fatty acid transport		0.433573	0.636278	-45.4722	1.78521e-20	depleted	90	0	6431.72
Gene Ontology Biological Process	GO:0015992	proton transport		0.388274	0.636278	-45.4754	1.77941e-20	depleted	153	0	5171.96
Gene Ontology Biological Process	GO:0006641	triglyceride metabolic process		0.433671	0.636278	-45.4765	1.77756e-20	depleted	106	0	5813.06
Gene Ontology Biological Process	GO:0045981	positive regulation of nucleotide metabolic process		0.397787	0.636278	-45.4776	1.77555e-20	depleted	136	0	5434.39
Gene Ontology Biological Process	GO:1900544	positive regulation of purine nucleotide metabolic process		0.397787	0.636278	-45.4776	1.77555e-20	depleted	136	0	5434.39
Gene Ontology Biological Process	GO:1990748	cellular detoxification		0.487553	0.636278	-45.4809	1.76966e-20	depleted	94	0	5334.82
Gene Ontology Biological Process	GO:0006721	terpenoid metabolic process		0.450854	0.636278	-45.4827	1.76654e-20	depleted	107	0	5486.79
Gene Ontology Biological Process	GO:0061053	somite development		0.462544	0.636278	-45.4834	1.76532e-20	depleted	85	0	6184.99
Gene Ontology Biological Process	GO:0030802	regulation of cyclic nucleotide biosynthetic process		0.358533	0.636278	-45.4834	1.76532e-20	depleted	142	0	5894.77
Gene Ontology Biological Process	GO:0050920	regulation of chemotaxis		0.338382	0.636278	-45.4834	1.76529e-20	depleted	170	0	5536.96
Gene Ontology Biological Process	GO:0090277	positive regulation of peptide hormone secretion		0.471057	0.636278	-45.4835	1.76512e-20	depleted	86	0	6083.53
Gene Ontology Biological Process	GO:0042129	regulation of T cell proliferation		0.368464	0.636278	-45.4845	1.76333e-20	depleted	147	0	5645.65
Gene Ontology Biological Process	GO:0090100	positive regulation of transmembrane receptor protein serine/threonine kinase signaling pathway		0.452553	0.636278	-45.4846	1.76318e-20	depleted	99	0	5794.16
Gene Ontology Biological Process	GO:0001523	retinoid metabolic process		0.484765	0.636278	-45.4861	1.76043e-20	depleted	90	0	5568.73
Gene Ontology Biological Process	GO:0098869	cellular oxidant detoxification		0.490521	0.636278	-45.4864	1.75997e-20	depleted	92	0	5377.12
Gene Ontology Biological Process	GO:0016101	diterpenoid metabolic process		0.470038	0.636278	-45.487	1.75896e-20	depleted	97	0	5548.13
Gene Ontology Biological Process	GO:0002286	T cell activation involved in immune response		0.460817	0.636278	-45.4871	1.75875e-20	depleted	92	0	5917.29
Gene Ontology Biological Process	GO:0098754	detoxification		0.478536	0.636278	-45.4875	1.75804e-20	depleted	98	0	5348.5
Gene Ontology Biological Process	GO:0007156	homophilic cell adhesion via plasma membrane adhesion molecules		0.343202	0.636278	-45.4896	1.75431e-20	depleted	156	0	5798.46
Gene Ontology Biological Process	GO:0045638	negative regulation of myeloid cell differentiation		0.48221	0.636278	-45.4902	1.75328e-20	depleted	84	0	5957.88
Gene Ontology Biological Process	GO:0018410	C-terminal protein amino acid modification		0.522836	0.647023	-45.4906	1.75267e-20	depleted	78	0	5461.63
Gene Ontology Biological Process	GO:0007006	mitochondrial membrane organization		0.46374	0.636278	-45.4906	1.75262e-20	depleted	105	0	5478.03
Gene Ontology Biological Process	GO:0030810	positive regulation of nucleotide biosynthetic process		0.446998	0.636278	-45.4909	1.75205e-20	depleted	107	0	5561.65
Gene Ontology Biological Process	GO:1900373	positive regulation of purine nucleotide biosynthetic process		0.446998	0.636278	-45.4909	1.75205e-20	depleted	107	0	5561.65
Gene Ontology Biological Process	GO:0051781	positive regulation of cell division		0.488209	0.636278	-45.4912	1.75157e-20	depleted	84	0	5798.33
Gene Ontology Biological Process	GO:1903707	negative regulation of hemopoiesis		0.392371	0.636278	-45.4927	1.7489e-20	depleted	130	0	5777.01
Gene Ontology Biological Process	GO:0006720	isoprenoid metabolic process		0.413667	0.636278	-45.4934	1.74771e-20	depleted	128	0	5441.23
Gene Ontology Biological Process	GO:0071887	leukocyte apoptotic process		0.454061	0.636278	-45.4942	1.74636e-20	depleted	99	0	5769.42
Gene Ontology Biological Process	GO:0006171	cAMP biosynthetic process		0.383987	0.636278	-45.4956	1.74386e-20	depleted	125	0	6018.62
Gene Ontology Biological Process	GO:0043687	post-translational protein modification		0.467423	0.636278	-45.4985	1.7388e-20	depleted	101	0	5471.93
Gene Ontology Biological Process	GO:2000106	regulation of leukocyte apoptotic process		0.495003	0.638704	-45.499	1.73792e-20	depleted	80	0	5886.09
Gene Ontology Biological Process	GO:0030819	positive regulation of cAMP biosynthetic process		0.49614	0.638711	-45.499	1.73788e-20	depleted	82	0	5760.85
Gene Ontology Biological Process	GO:0030814	regulation of cAMP metabolic process		0.35209	0.636278	-45.4994	1.73717e-20	depleted	138	0	6157.72
Gene Ontology Biological Process	GO:0034763	negative regulation of transmembrane transport		0.436575	0.636278	-45.5	1.73625e-20	depleted	82	0	6849.02
Gene Ontology Biological Process	GO:0006353	DNA-templated transcription, termination		0.436546	0.636278	-45.5001	1.73605e-20	depleted	107	0	5860.79
Gene Ontology Biological Process	GO:0030816	positive regulation of cAMP metabolic process		0.478872	0.636278	-45.501	1.73447e-20	depleted	89	0	5754.54
Gene Ontology Biological Process	GO:0009798	axis specification		0.474779	0.636278	-45.501	1.73443e-20	depleted	89	0	5839.81
Gene Ontology Biological Process	GO:0033138	positive regulation of peptidyl-serine phosphorylation		0.435306	0.636278	-45.5039	1.72946e-20	depleted	92	0	6403.55
Gene Ontology Biological Process	GO:0032526	response to retinoic acid		0.435458	0.636278	-45.5042	1.72895e-20	depleted	106	0	5844.14
Gene Ontology Biological Process	GO:0043433	negative regulation of sequence-specific DNA binding transcription factor activity		0.369725	0.636278	-45.5058	1.7261e-20	depleted	132	0	6088.73
Gene Ontology Biological Process	GO:0033559	unsaturated fatty acid metabolic process		0.476001	0.636278	-45.5061	1.72566e-20	depleted	98	0	5489.69
Gene Ontology Biological Process	GO:0001942	hair follicle development		0.465263	0.636278	-45.5064	1.72518e-20	depleted	87	0	6132.36
Gene Ontology Biological Process	GO:1903038	negative regulation of leukocyte cell-cell adhesion		0.441246	0.636278	-45.5074	1.72343e-20	depleted	98	0	6095.47
Gene Ontology Biological Process	GO:0071219	cellular response to molecule of bacterial origin		0.345009	0.636278	-45.5088	1.72106e-20	depleted	154	0	5871.97
Gene Ontology Biological Process	GO:0030817	regulation of cAMP biosynthetic process		0.386555	0.636278	-45.5094	1.71994e-20	depleted	122	0	6104.25
Gene Ontology Biological Process	GO:0045471	response to ethanol		0.375761	0.636278	-45.5104	1.71824e-20	depleted	130	0	6036.16
Gene Ontology Biological Process	GO:0050868	negative regulation of T cell activation		0.454496	0.636278	-45.5105	1.71812e-20	depleted	91	0	6173.32
Gene Ontology Biological Process	GO:0042698	ovulation cycle		0.409541	0.636278	-45.5124	1.71488e-20	depleted	104	0	6414.1
Gene Ontology Biological Process	GO:0015696	ammonium transport		0.492084	0.636514	-45.5125	1.71467e-20	depleted	92	0	5443.54
Gene Ontology Biological Process	GO:0050715	positive regulation of cytokine secretion		0.449349	0.636278	-45.5129	1.71397e-20	depleted	101	0	5819.41
Gene Ontology Biological Process	GO:0006368	transcription elongation from RNA polymerase II promoter		0.456454	0.636278	-45.513	1.71386e-20	depleted	102	0	5713.97
Gene Ontology Biological Process	GO:0006890	retrograde vesicle-mediated transport, Golgi to ER		0.472778	0.636278	-45.5133	1.7132e-20	depleted	83	0	6230.37
Gene Ontology Biological Process	GO:0006690	icosanoid metabolic process		0.476793	0.636278	-45.5146	1.71096e-20	depleted	102	0	5305.51
Gene Ontology Biological Process	GO:1901568	fatty acid derivative metabolic process		0.476793	0.636278	-45.5146	1.71096e-20	depleted	102	0	5305.51
Gene Ontology Biological Process	GO:0030808	regulation of nucleotide biosynthetic process		0.33896	0.636278	-45.5148	1.71074e-20	depleted	152	0	6020.43
Gene Ontology Biological Process	GO:0006413	translational initiation		0.339188	0.636278	-45.5148	1.71068e-20	depleted	189	0	5163.66
Gene Ontology Biological Process	GO:1900371	regulation of purine nucleotide biosynthetic process		0.339941	0.636278	-45.5156	1.70927e-20	depleted	151	0	6033.35
Gene Ontology Biological Process	GO:0071222	cellular response to lipopolysaccharide		0.349944	0.636278	-45.5158	1.70904e-20	depleted	149	0	5938.79
Gene Ontology Biological Process	GO:0045598	regulation of fat cell differentiation		0.425198	0.636278	-45.5159	1.7089e-20	depleted	112	0	5832.93
Gene Ontology Biological Process	GO:0090101	negative regulation of transmembrane receptor protein serine/threonine kinase signaling pathway		0.451263	0.636278	-45.5176	1.70596e-20	depleted	103	0	5717.79
Gene Ontology Biological Process	GO:0048644	muscle organ morphogenesis		0.476879	0.636278	-45.5176	1.70584e-20	depleted	78	0	6340.71
Gene Ontology Biological Process	GO:0002526	acute inflammatory response		0.398156	0.636278	-45.5177	1.70572e-20	depleted	132	0	5642.39
Gene Ontology Biological Process	GO:0030282	bone mineralization		0.461279	0.636278	-45.5178	1.70565e-20	depleted	98	0	5741.13
Gene Ontology Biological Process	GO:0030510	regulation of BMP signaling pathway		0.492508	0.636514	-45.519	1.70356e-20	depleted	82	0	5896.09
Gene Ontology Biological Process	GO:0015718	monocarboxylic acid transport		0.328489	0.636278	-45.5192	1.70317e-20	depleted	147	0	6372.73
Gene Ontology Biological Process	GO:0042102	positive regulation of T cell proliferation		0.505703	0.640867	-45.5192	1.70317e-20	depleted	95	0	5084.98
Gene Ontology Biological Process	GO:0006638	neutral lipid metabolic process		0.388143	0.636278	-45.5195	1.70272e-20	depleted	122	0	6121.29
Gene Ontology Biological Process	GO:0006639	acylglycerol metabolic process		0.389437	0.636278	-45.5197	1.70234e-20	depleted	121	0	6133.47
Gene Ontology Biological Process	GO:0051341	regulation of oxidoreductase activity		0.488728	0.636278	-45.5197	1.70229e-20	depleted	87	0	5711.59
Gene Ontology Biological Process	GO:0006023	aminoglycan biosynthetic process		0.429926	0.636278	-45.5199	1.70202e-20	depleted	114	0	5694.24
Gene Ontology Biological Process	GO:0051302	regulation of cell division		0.36589	0.636278	-45.5199	1.70198e-20	depleted	135	0	6144.96
Gene Ontology Biological Process	GO:0031100	animal organ regeneration		0.532106	0.65204	-45.5207	1.70056e-20	depleted	77	0	5430.55
Gene Ontology Biological Process	GO:0006024	glycosaminoglycan biosynthetic process		0.431145	0.636278	-45.5221	1.69821e-20	depleted	113	0	5714.83
Gene Ontology Biological Process	GO:0050707	regulation of cytokine secretion		0.348377	0.636278	-45.5222	1.6981e-20	depleted	149	0	5989.18
Gene Ontology Biological Process	GO:0048477	oogenesis		0.490729	0.636278	-45.5244	1.69443e-20	depleted	78	0	6165.01
Gene Ontology Biological Process	GO:0022404	molting cycle process		0.445162	0.636278	-45.525	1.69329e-20	depleted	89	0	6440.25
Gene Ontology Biological Process	GO:0022405	hair cycle process		0.445162	0.636278	-45.525	1.69329e-20	depleted	89	0	6440.25
Gene Ontology Biological Process	GO:0008584	male gonad development		0.34818	0.636278	-45.5256	1.69234e-20	depleted	137	0	6336.8
Gene Ontology Biological Process	GO:0046546	development of primary male sexual characteristics		0.34818	0.636278	-45.5256	1.69234e-20	depleted	137	0	6336.8
Gene Ontology Biological Process	GO:0045667	regulation of osteoblast differentiation		0.364789	0.636278	-45.5262	1.69128e-20	depleted	109	0	6985.56
Gene Ontology Biological Process	GO:0042471	ear morphogenesis		0.394762	0.636278	-45.5265	1.69081e-20	depleted	116	0	6233.12
Gene Ontology Biological Process	GO:0022408	negative regulation of cell-cell adhesion		0.331457	0.636278	-45.5266	1.69063e-20	depleted	137	0	6636.78
Gene Ontology Biological Process	GO:0034766	negative regulation of ion transmembrane transport		0.444648	0.636278	-45.5272	1.68959e-20	depleted	76	0	7094.46
Gene Ontology Biological Process	GO:0006694	steroid biosynthetic process		0.33067	0.636278	-45.5274	1.68925e-20	depleted	164	0	5932.75
Gene Ontology Biological Process	GO:0043271	negative regulation of ion transport		0.355256	0.636278	-45.528	1.6883e-20	depleted	124	0	6629.48
Gene Ontology Biological Process	GO:0051963	regulation of synapse assembly		0.413787	0.636278	-45.5287	1.687e-20	depleted	81	0	7467.1
Gene Ontology Biological Process	GO:0021510	spinal cord development		0.413399	0.636278	-45.5312	1.68284e-20	depleted	99	0	6573.44
Gene Ontology Biological Process	GO:0051250	negative regulation of lymphocyte activation		0.376143	0.636278	-45.5315	1.68243e-20	depleted	123	0	6339.88
Gene Ontology Biological Process	GO:0045445	myoblast differentiation		0.475002	0.636278	-45.5318	1.68182e-20	depleted	79	0	6386.89
Gene Ontology Biological Process	GO:0007338	single fertilization		0.389405	0.636278	-45.532	1.68153e-20	depleted	133	0	5794.98
Gene Ontology Biological Process	GO:0007498	mesoderm development		0.383578	0.636278	-45.5321	1.68135e-20	depleted	127	0	6068.11
Gene Ontology Biological Process	GO:0060191	regulation of lipase activity		0.484769	0.636278	-45.5322	1.68126e-20	depleted	79	0	6187.08
Gene Ontology Biological Process	GO:0019218	regulation of steroid metabolic process		0.518298	0.644809	-45.5326	1.6805e-20	depleted	76	0	5736.11
Gene Ontology Biological Process	GO:0021761	limbic system development		0.428182	0.636278	-45.5334	1.67925e-20	depleted	102	0	6243.1
Gene Ontology Biological Process	GO:0009953	dorsal/ventral pattern formation		0.45746	0.636278	-45.5337	1.67867e-20	depleted	95	0	5986.06
Gene Ontology Biological Process	GO:0002792	negative regulation of peptide secretion		0.415668	0.636278	-45.5348	1.67685e-20	depleted	112	0	6020.09
Gene Ontology Biological Process	GO:0030509	BMP signaling pathway		0.364033	0.636278	-45.535	1.67655e-20	depleted	148	0	5792.59
Gene Ontology Biological Process	GO:0006354	DNA-templated transcription, elongation		0.397215	0.636278	-45.535	1.67649e-20	depleted	128	0	5856.73
Gene Ontology Biological Process	GO:0030901	midbrain development		0.439443	0.636278	-45.5365	1.67394e-20	depleted	93	0	6411.56
Gene Ontology Biological Process	GO:0071772	response to BMP		0.350792	0.636278	-45.5372	1.67282e-20	depleted	158	0	5755.08
Gene Ontology Biological Process	GO:0071773	cellular response to BMP stimulus		0.350792	0.636278	-45.5372	1.67282e-20	depleted	158	0	5755.08
Gene Ontology Biological Process	GO:0035270	endocrine system development		0.375882	0.636278	-45.5375	1.67231e-20	depleted	124	0	6293.4
Gene Ontology Biological Process	GO:0003073	regulation of systemic arterial blood pressure		0.460487	0.636278	-45.5379	1.67163e-20	depleted	85	0	6333.16
Gene Ontology Biological Process	GO:0050679	positive regulation of epithelial cell proliferation		0.347312	0.636278	-45.5382	1.67109e-20	depleted	161	0	5730.17
Gene Ontology Biological Process	GO:0002695	negative regulation of leukocyte activation		0.327793	0.636278	-45.5395	1.66904e-20	depleted	145	0	6492.66
Gene Ontology Biological Process	GO:0006399	tRNA metabolic process		0.33045	0.636278	-45.5395	1.66894e-20	depleted	172	0	5854.67
Gene Ontology Biological Process	GO:0002761	regulation of myeloid leukocyte differentiation		0.409868	0.636278	-45.542	1.66475e-20	depleted	110	0	6229.11
Gene Ontology Biological Process	GO:0007292	female gamete generation		0.415868	0.636278	-45.5431	1.66304e-20	depleted	111	0	6117.93
Gene Ontology Biological Process	GO:0032355	response to estradiol		0.404829	0.636278	-45.545	1.65978e-20	depleted	126	0	5782.79
Gene Ontology Biological Process	GO:0051262	protein tetramerization		0.337673	0.636278	-45.545	1.65975e-20	depleted	141	0	6477.24
Gene Ontology Biological Process	GO:0007219	Notch signaling pathway		0.335342	0.636278	-45.5457	1.65872e-20	depleted	162	0	5935.04
Gene Ontology Biological Process	GO:0022602	ovulation cycle process		0.446628	0.636278	-45.5471	1.65638e-20	depleted	82	0	6810.12
Gene Ontology Biological Process	GO:0021766	hippocampus development		0.505548	0.640867	-45.548	1.65491e-20	depleted	76	0	6097.78
Gene Ontology Biological Process	GO:0097722	sperm motility		0.507702	0.641355	-45.5513	1.64945e-20	depleted	76	0	5989.13
Gene Ontology Biological Process	GO:0072088	nephron epithelium morphogenesis		0.480165	0.636278	-45.5528	1.6469e-20	depleted	75	0	6563.28
Gene Ontology Biological Process	GO:0014013	regulation of gliogenesis		0.431826	0.636278	-45.554	1.64497e-20	depleted	91	0	6659.81
Gene Ontology Biological Process	GO:0009410	response to xenobiotic stimulus		0.438288	0.636278	-45.5544	1.64432e-20	depleted	116	0	5550.86
Gene Ontology Biological Process	GO:0009566	fertilization		0.322428	0.636278	-45.5548	1.64363e-20	depleted	171	0	5944.25
Gene Ontology Biological Process	GO:0051101	regulation of DNA binding		0.43329	0.636278	-45.5565	1.6408e-20	depleted	110	0	5875.87
Gene Ontology Biological Process	GO:0033135	regulation of peptidyl-serine phosphorylation		0.347052	0.636278	-45.557	1.63997e-20	depleted	124	0	6847.48
Gene Ontology Biological Process	GO:0007519	skeletal muscle tissue development		0.329039	0.636278	-45.5572	1.63973e-20	depleted	153	0	6280.21
Gene Ontology Biological Process	GO:0071466	cellular response to xenobiotic stimulus		0.451582	0.636278	-45.5585	1.63752e-20	depleted	109	0	5578.53
Gene Ontology Biological Process	GO:0046631	alpha-beta T cell activation		0.39942	0.636278	-45.5589	1.63697e-20	depleted	116	0	6215.93
Gene Ontology Biological Process	GO:0061008	hepaticobiliary system development		0.359255	0.636278	-45.5594	1.63616e-20	depleted	133	0	6360.95
Gene Ontology Biological Process	GO:0051897	positive regulation of protein kinase B signaling		0.440199	0.636278	-45.5602	1.63481e-20	depleted	83	0	6913.77
Gene Ontology Biological Process	GO:0060333	interferon-gamma-mediated signaling pathway		0.470168	0.636278	-45.5606	1.63406e-20	depleted	82	0	6387.56
Gene Ontology Biological Process	GO:0019217	regulation of fatty acid metabolic process		0.495022	0.638704	-45.5621	1.63164e-20	depleted	80	0	6034.12
Gene Ontology Biological Process	GO:0045834	positive regulation of lipid metabolic process		0.333442	0.636278	-45.5622	1.63143e-20	depleted	126	0	6999.02
Gene Ontology Biological Process	GO:0001889	liver development		0.364087	0.636278	-45.5637	1.62906e-20	depleted	130	0	6382.35
Gene Ontology Biological Process	GO:0050709	negative regulation of protein secretion		0.436713	0.636278	-45.5646	1.62756e-20	depleted	106	0	5948.67
Gene Ontology Biological Process	GO:0071774	response to fibroblast growth factor		0.355412	0.636278	-45.5658	1.62564e-20	depleted	141	0	6190.94
Gene Ontology Biological Process	GO:0030183	B cell differentiation		0.367582	0.636278	-45.5659	1.62549e-20	depleted	115	0	6809.87
Gene Ontology Biological Process	GO:0002698	negative regulation of immune effector process		0.413497	0.636278	-45.5659	1.6254e-20	depleted	104	0	6470.29
Gene Ontology Biological Process	GO:0048145	regulation of fibroblast proliferation		0.479762	0.636278	-45.5665	1.62453e-20	depleted	84	0	6141.5
Gene Ontology Biological Process	GO:0042158	lipoprotein biosynthetic process		0.358618	0.636278	-45.5669	1.6239e-20	depleted	152	0	5840.42
Gene Ontology Biological Process	GO:0048144	fibroblast proliferation		0.477825	0.636278	-45.5669	1.6238e-20	depleted	85	0	6130.64
Gene Ontology Biological Process	GO:0046620	regulation of organ growth		0.407437	0.636278	-45.567	1.62374e-20	depleted	82	0	7534.17
Gene Ontology Biological Process	GO:0042472	inner ear morphogenesis		0.425466	0.636278	-45.5673	1.62318e-20	depleted	96	0	6583.56
Gene Ontology Biological Process	GO:0018958	phenol-containing compound metabolic process		0.465395	0.636278	-45.5675	1.62287e-20	depleted	92	0	6057.22
Gene Ontology Biological Process	GO:0031124	mRNA 3'-end processing		0.455565	0.636278	-45.5699	1.61899e-20	depleted	89	0	6427.78
Gene Ontology Biological Process	GO:0045639	positive regulation of myeloid cell differentiation		0.50237	0.640867	-45.5699	1.61897e-20	depleted	80	0	5931.1
Gene Ontology Biological Process	GO:1902106	negative regulation of leukocyte differentiation		0.482592	0.636278	-45.5699	1.61892e-20	depleted	84	0	6114.89
Gene Ontology Biological Process	GO:0060349	bone morphogenesis		0.447332	0.636278	-45.5701	1.61859e-20	depleted	87	0	6600.28
Gene Ontology Biological Process	GO:0008543	fibroblast growth factor receptor signaling pathway		0.426544	0.636278	-45.5703	1.61837e-20	depleted	107	0	6115.23
Gene Ontology Biological Process	GO:1903409	reactive oxygen species biosynthetic process		0.470113	0.636278	-45.571	1.61716e-20	depleted	85	0	6262.31
Gene Ontology Biological Process	GO:0006112	energy reserve metabolic process		0.46102	0.636278	-45.5714	1.61664e-20	depleted	87	0	6365.57
Gene Ontology Biological Process	GO:0006805	xenobiotic metabolic process		0.456665	0.636278	-45.5723	1.61513e-20	depleted	105	0	5669.12
Gene Ontology Biological Process	GO:0051896	regulation of protein kinase B signaling		0.349178	0.636278	-45.5741	1.61221e-20	depleted	125	0	6876.53
Gene Ontology Biological Process	GO:0072527	pyrimidine-containing compound metabolic process		0.517074	0.643777	-45.5747	1.61129e-20	depleted	78	0	5770.62
Gene Ontology Biological Process	GO:0048706	embryonic skeletal system development		0.360358	0.636278	-45.5754	1.61014e-20	depleted	122	0	6778.32
Gene Ontology Biological Process	GO:0072028	nephron morphogenesis		0.471815	0.636278	-45.5759	1.60926e-20	depleted	77	0	6669.12
Gene Ontology Biological Process	GO:0044344	cellular response to fibroblast growth factor stimulus		0.366002	0.636278	-45.576	1.60913e-20	depleted	135	0	6210.41
Gene Ontology Biological Process	GO:0001656	metanephros development		0.450066	0.636278	-45.5765	1.60841e-20	depleted	88	0	6541.1
Gene Ontology Biological Process	GO:0051438	regulation of ubiquitin-protein transferase activity		0.412216	0.636278	-45.5766	1.6081e-20	depleted	123	0	5846.33
Gene Ontology Biological Process	GO:0046890	regulation of lipid biosynthetic process		0.362609	0.636278	-45.5777	1.60637e-20	depleted	133	0	6333.4
Gene Ontology Biological Process	GO:0010565	regulation of cellular ketone metabolic process		0.331621	0.636278	-45.5786	1.60497e-20	depleted	160	0	6100.06
Gene Ontology Biological Process	GO:0031123	RNA 3'-end processing		0.397289	0.636278	-45.5791	1.60421e-20	depleted	115	0	6407.84
Gene Ontology Biological Process	GO:0045833	negative regulation of lipid metabolic process		0.502585	0.640867	-45.5792	1.60408e-20	depleted	77	0	6086.31
Gene Ontology Biological Process	GO:2000060	positive regulation of protein ubiquitination involved in ubiquitin-dependent protein catabolic process		0.426649	0.636278	-45.5794	1.60364e-20	depleted	91	0	6838.82
Gene Ontology Biological Process	GO:0044264	cellular polysaccharide metabolic process		0.466343	0.636278	-45.5796	1.60344e-20	depleted	88	0	6247.02
Gene Ontology Biological Process	GO:0043491	protein kinase B signaling		0.316128	0.636278	-45.5803	1.60223e-20	depleted	149	0	6720.34
Gene Ontology Biological Process	GO:0071901	negative regulation of protein serine/threonine kinase activity		0.397064	0.636278	-45.5807	1.60167e-20	depleted	123	0	6107.39
Gene Ontology Biological Process	GO:0010469	regulation of receptor activity		0.355114	0.636278	-45.5808	1.60144e-20	depleted	126	0	6689.03
Gene Ontology Biological Process	GO:0060021	palate development		0.442244	0.636278	-45.5813	1.60065e-20	depleted	88	0	6723.33
Gene Ontology Biological Process	GO:0006022	aminoglycan metabolic process		0.325947	0.636278	-45.5814	1.60042e-20	depleted	167	0	6034.34
Gene Ontology Biological Process	GO:0045580	regulation of T cell differentiation		0.391048	0.636278	-45.5814	1.60041e-20	depleted	118	0	6364.53
Gene Ontology Biological Process	GO:0061333	renal tubule morphogenesis		0.460493	0.636278	-45.5816	1.60008e-20	depleted	77	0	6890.36
Gene Ontology Biological Process	GO:0046660	female sex differentiation		0.376452	0.636278	-45.5825	1.59865e-20	depleted	111	0	6881.43
Gene Ontology Biological Process	GO:0090175	regulation of establishment of planar polarity		0.415198	0.636278	-45.5829	1.59809e-20	depleted	111	0	6195.77
Gene Ontology Biological Process	GO:0034754	cellular hormone metabolic process		0.427976	0.636278	-45.5829	1.59806e-20	depleted	111	0	5967.05
Gene Ontology Biological Process	GO:0031145	anaphase-promoting complex-dependent catabolic process		0.485267	0.636278	-45.5835	1.59711e-20	depleted	81	0	6273.74
Gene Ontology Biological Process	GO:1903509	liposaccharide metabolic process		0.4292	0.636278	-45.5837	1.59676e-20	depleted	114	0	5857.46
Gene Ontology Biological Process	GO:0003206	cardiac chamber morphogenesis		0.383355	0.636278	-45.5844	1.59566e-20	depleted	119	0	6438.66
Gene Ontology Biological Process	GO:0010817	regulation of hormone levels		0.0794174	0.636278	-45.5848	1.5951e-20	depleted	474	0	6416.61
Gene Ontology Biological Process	GO:0030203	glycosaminoglycan metabolic process		0.331563	0.636278	-45.585	1.5948e-20	depleted	162	0	6074.73
Gene Ontology Biological Process	GO:0060993	kidney morphogenesis		0.435027	0.636278	-45.5857	1.59365e-20	depleted	92	0	6653.09
Gene Ontology Biological Process	GO:0072376	protein activation cascade		0.505763	0.640867	-45.5871	1.59134e-20	depleted	77	0	6050.84
Gene Ontology Biological Process	GO:2000379	positive regulation of reactive oxygen species metabolic process		0.471385	0.636278	-45.5876	1.59056e-20	depleted	84	0	6346.06
Gene Ontology Biological Process	GO:0090288	negative regulation of cellular response to growth factor stimulus		0.390736	0.636278	-45.5877	1.59044e-20	depleted	126	0	6107
Gene Ontology Biological Process	GO:0048704	embryonic skeletal system morphogenesis		0.433935	0.636278	-45.5878	1.59022e-20	depleted	93	0	6619.29
Gene Ontology Biological Process	GO:0046632	alpha-beta T cell differentiation		0.453012	0.636278	-45.5879	1.59017e-20	depleted	90	0	6383.82
Gene Ontology Biological Process	GO:0006664	glycolipid metabolic process		0.430225	0.636278	-45.5883	1.58944e-20	depleted	113	0	5886.92
Gene Ontology Biological Process	GO:0051339	regulation of lyase activity		0.436648	0.636278	-45.5883	1.58942e-20	depleted	94	0	6492.63
Gene Ontology Biological Process	GO:1902107	positive regulation of leukocyte differentiation		0.382909	0.636278	-45.5886	1.58894e-20	depleted	132	0	6052.03
Gene Ontology Biological Process	GO:0030316	osteoclast differentiation		0.432114	0.636278	-45.5893	1.58781e-20	depleted	86	0	6976.77
Gene Ontology Biological Process	GO:0060071	Wnt signaling pathway, planar cell polarity pathway		0.416055	0.636278	-45.5895	1.58761e-20	depleted	110	0	6233.54
Gene Ontology Biological Process	GO:0046717	acid secretion		0.377694	0.636278	-45.5906	1.58576e-20	depleted	112	0	6824.21
Gene Ontology Biological Process	GO:0072332	intrinsic apoptotic signaling pathway by p53 class mediator		0.48996	0.636278	-45.5908	1.58549e-20	depleted	81	0	6163.83
Gene Ontology Biological Process	GO:0048771	tissue remodeling		0.333834	0.636278	-45.591	1.58523e-20	depleted	144	0	6515.3
Gene Ontology Biological Process	GO:0006497	protein lipidation		0.367734	0.636278	-45.591	1.58515e-20	depleted	143	0	5994.8
Gene Ontology Biological Process	GO:0001776	leukocyte homeostasis		0.481036	0.636278	-45.5911	1.585e-20	depleted	83	0	6218.94
Gene Ontology Biological Process	GO:0008585	female gonad development		0.409532	0.636278	-45.5914	1.58463e-20	depleted	93	0	7060.74
Gene Ontology Biological Process	GO:0001936	regulation of endothelial cell proliferation		0.440906	0.636278	-45.5926	1.58268e-20	depleted	97	0	6307.33
Gene Ontology Biological Process	GO:2000058	regulation of protein ubiquitination involved in ubiquitin-dependent protein catabolic process		0.39233	0.636278	-45.593	1.58203e-20	depleted	106	0	6830.72
Gene Ontology Biological Process	GO:0045619	regulation of lymphocyte differentiation		0.347872	0.636278	-45.5932	1.58165e-20	depleted	143	0	6340.43
Gene Ontology Biological Process	GO:0033238	regulation of cellular amine metabolic process		0.528313	0.65028	-45.5935	1.58117e-20	depleted	78	0	5582.72
Gene Ontology Biological Process	GO:0046916	cellular transition metal ion homeostasis		0.484829	0.636278	-45.594	1.5805e-20	depleted	83	0	6149.41
Gene Ontology Biological Process	GO:0046545	development of primary female sexual characteristics		0.402325	0.636278	-45.5946	1.57946e-20	depleted	97	0	7021.11
Gene Ontology Biological Process	GO:1904029	regulation of cyclin-dependent protein kinase activity		0.500148	0.640867	-45.5947	1.5793e-20	depleted	84	0	5859.93
Gene Ontology Biological Process	GO:0006766	vitamin metabolic process		0.371907	0.636278	-45.5951	1.5787e-20	depleted	128	0	6398.45
Gene Ontology Biological Process	GO:0019724	B cell mediated immunity		0.414359	0.636278	-45.5957	1.57782e-20	depleted	102	0	6587.92
Gene Ontology Biological Process	GO:0071156	regulation of cell cycle arrest		0.383964	0.636278	-45.597	1.57576e-20	depleted	109	0	6885.77
Gene Ontology Biological Process	GO:0009855	determination of bilateral symmetry		0.355765	0.636278	-45.5971	1.57558e-20	depleted	122	0	6924.68
Gene Ontology Biological Process	GO:0043524	negative regulation of neuron apoptotic process		0.343962	0.636278	-45.6	1.57101e-20	depleted	136	0	6639.71
Gene Ontology Biological Process	GO:0051443	positive regulation of ubiquitin-protein transferase activity		0.443677	0.636278	-45.6001	1.57085e-20	depleted	104	0	6031.37
Gene Ontology Biological Process	GO:0000041	transition metal ion transport		0.409448	0.636278	-45.6004	1.57035e-20	depleted	108	0	6433.59
Gene Ontology Biological Process	GO:0006029	proteoglycan metabolic process		0.486949	0.636278	-45.6009	1.5695e-20	depleted	84	0	6085.3
Gene Ontology Biological Process	GO:0001892	embryonic placenta development		0.438235	0.636278	-45.6012	1.56904e-20	depleted	88	0	6788.44
Gene Ontology Biological Process	GO:0009799	specification of symmetry		0.35372	0.636278	-45.6016	1.56841e-20	depleted	123	0	6937.62
Gene Ontology Biological Process	GO:0044070	regulation of anion transport		0.409223	0.636278	-45.6032	1.56601e-20	depleted	104	0	6626.29
Gene Ontology Biological Process	GO:0001736	establishment of planar polarity		0.385482	0.636278	-45.6033	1.56583e-20	depleted	121	0	6404.77
Gene Ontology Biological Process	GO:0007164	establishment of tissue polarity		0.385482	0.636278	-45.6033	1.56583e-20	depleted	121	0	6404.77
Gene Ontology Biological Process	GO:1904667	negative regulation of ubiquitin protein ligase activity		0.510941	0.641355	-45.6046	1.56384e-20	depleted	78	0	5971.94
Gene Ontology Biological Process	GO:0045778	positive regulation of ossification		0.471683	0.636278	-45.605	1.56308e-20	depleted	82	0	6482
Gene Ontology Biological Process	GO:0048659	smooth muscle cell proliferation		0.380067	0.636278	-45.6053	1.56265e-20	depleted	116	0	6663.79
Gene Ontology Biological Process	GO:0014902	myotube differentiation		0.417536	0.636278	-45.6055	1.56237e-20	depleted	102	0	6540.63
Gene Ontology Biological Process	GO:0030534	adult behavior		0.308978	0.636278	-45.6069	1.56022e-20	depleted	142	0	7054.77
Gene Ontology Biological Process	GO:2000377	regulation of reactive oxygen species metabolic process		0.338024	0.636278	-45.6074	1.55946e-20	depleted	153	0	6269.32
Gene Ontology Biological Process	GO:0043618	regulation of transcription from RNA polymerase II promoter in response to stress		0.408052	0.636278	-45.6076	1.55901e-20	depleted	114	0	6269.31
Gene Ontology Biological Process	GO:0016064	immunoglobulin mediated immune response		0.41632	0.636278	-45.6077	1.55901e-20	depleted	100	0	6668.15
Gene Ontology Biological Process	GO:0048754	branching morphogenesis of an epithelial tube		0.320103	0.636278	-45.6079	1.55868e-20	depleted	148	0	6695.65
Gene Ontology Biological Process	GO:0046323	glucose import		0.463598	0.636278	-45.6081	1.55833e-20	depleted	76	0	6947.86
Gene Ontology Biological Process	GO:0007368	determination of left/right symmetry		0.372029	0.636278	-45.6087	1.55734e-20	depleted	114	0	6951.25
Gene Ontology Biological Process	GO:1903708	positive regulation of hemopoiesis		0.332777	0.636278	-45.6089	1.55707e-20	depleted	163	0	6084.04
Gene Ontology Biological Process	GO:0008037	cell recognition		0.340962	0.636278	-45.6092	1.5566e-20	depleted	136	0	6697.85
Gene Ontology Biological Process	GO:0042590	antigen processing and presentation of exogenous peptide antigen via MHC class I		0.513427	0.641355	-45.6094	1.55632e-20	depleted	78	0	5889.19
Gene Ontology Biological Process	GO:0031279	regulation of cyclase activity		0.435896	0.636278	-45.6096	1.55593e-20	depleted	93	0	6605.47
Gene Ontology Biological Process	GO:0003158	endothelium development		0.36298	0.636278	-45.6096	1.55591e-20	depleted	111	0	7220.41
Gene Ontology Biological Process	GO:1904666	regulation of ubiquitin protein ligase activity		0.473488	0.636278	-45.61	1.55541e-20	depleted	93	0	5969.17
Gene Ontology Biological Process	GO:0061326	renal tubule development		0.415966	0.636278	-45.6112	1.55341e-20	depleted	94	0	6936.33
Gene Ontology Biological Process	GO:0072080	nephron tubule development		0.419254	0.636278	-45.6113	1.55328e-20	depleted	92	0	6967.6
Gene Ontology Biological Process	GO:0010906	regulation of glucose metabolic process		0.443761	0.636278	-45.6119	1.55242e-20	depleted	96	0	6370.88
Gene Ontology Biological Process	GO:0048469	cell maturation		0.318439	0.636278	-45.612	1.55227e-20	depleted	155	0	6561.7
Gene Ontology Biological Process	GO:1904019	epithelial cell apoptotic process		0.463918	0.636278	-45.6129	1.55088e-20	depleted	89	0	6292.84
Gene Ontology Biological Process	GO:0022037	metencephalon development		0.423693	0.636278	-45.6135	1.54998e-20	depleted	98	0	6686.4
Gene Ontology Biological Process	GO:0048709	oligodendrocyte differentiation		0.472799	0.636278	-45.6137	1.54968e-20	depleted	81	0	6545.57
Gene Ontology Biological Process	GO:0006900	membrane budding		0.368235	0.636278	-45.6138	1.54943e-20	depleted	111	0	7125.59
Gene Ontology Biological Process	GO:1901655	cellular response to ketone		0.441495	0.636278	-45.6139	1.54923e-20	depleted	84	0	6964.79
Gene Ontology Biological Process	GO:0001738	morphogenesis of a polarized epithelium		0.355877	0.636278	-45.6144	1.54852e-20	depleted	132	0	6572.75
Gene Ontology Biological Process	GO:0033273	response to vitamin		0.467169	0.636278	-45.6151	1.54744e-20	depleted	90	0	6196.44
Gene Ontology Biological Process	GO:0000079	regulation of cyclin-dependent protein serine/threonine kinase activity		0.504047	0.640867	-45.6154	1.54703e-20	depleted	81	0	5984.05
Gene Ontology Biological Process	GO:1903510	mucopolysaccharide metabolic process		0.415893	0.636278	-45.6156	1.54662e-20	depleted	114	0	6169.5
Gene Ontology Biological Process	GO:0051444	negative regulation of ubiquitin-protein transferase activity		0.492398	0.636514	-45.6163	1.54566e-20	depleted	84	0	6061.27
Gene Ontology Biological Process	GO:0055076	transition metal ion homeostasis		0.41093	0.636278	-45.6166	1.54519e-20	depleted	111	0	6335.97
Gene Ontology Biological Process	GO:0051149	positive regulation of muscle cell differentiation		0.406861	0.636278	-45.617	1.54457e-20	depleted	90	0	7293.07
Gene Ontology Biological Process	GO:0051100	negative regulation of binding		0.345371	0.636278	-45.6171	1.54434e-20	depleted	138	0	6587.62
Gene Ontology Biological Process	GO:0040017	positive regulation of locomotion		0.0729282	0.636278	-45.618	1.54299e-20	depleted	437	0	7036.91
Gene Ontology Biological Process	GO:0007584	response to nutrient		0.308136	0.636278	-45.6192	1.5411e-20	depleted	172	0	6299.52
Gene Ontology Biological Process	GO:0002065	columnar/cuboidal epithelial cell differentiation		0.413336	0.636278	-45.6199	1.54001e-20	depleted	104	0	6578.44
Gene Ontology Biological Process	GO:0032387	negative regulation of intracellular transport		0.391843	0.636278	-45.6203	1.53938e-20	depleted	120	0	6380.68
Gene Ontology Biological Process	GO:0048660	regulation of smooth muscle cell proliferation		0.395043	0.636278	-45.621	1.5384e-20	depleted	113	0	6552.58
Gene Ontology Biological Process	GO:0050807	regulation of synapse organization		0.327931	0.636278	-45.6213	1.53792e-20	depleted	120	0	7536.18
Gene Ontology Biological Process	GO:0002479	antigen processing and presentation of exogenous peptide antigen via MHC class I, TAP-dependent		0.518784	0.644915	-45.6216	1.53737e-20	depleted	75	0	5972.48
Gene Ontology Biological Process	GO:0005976	polysaccharide metabolic process		0.42825	0.636278	-45.622	1.53675e-20	depleted	101	0	6467.91
Gene Ontology Biological Process	GO:0031397	negative regulation of protein ubiquitination		0.350095	0.636278	-45.6221	1.53668e-20	depleted	136	0	6586.32
Gene Ontology Biological Process	GO:0098727	maintenance of cell number		0.301436	0.636278	-45.6225	1.53601e-20	depleted	151	0	6965.81
Gene Ontology Biological Process	GO:0043620	regulation of DNA-templated transcription in response to stress		0.393262	0.636278	-45.6225	1.53599e-20	depleted	119	0	6384.74
Gene Ontology Biological Process	GO:0009308	amine metabolic process		0.407768	0.636278	-45.6226	1.53588e-20	depleted	130	0	5771.48
Gene Ontology Biological Process	GO:0019827	stem cell population maintenance		0.304485	0.636278	-45.6238	1.53399e-20	depleted	148	0	7000.95
Gene Ontology Biological Process	GO:0001823	mesonephros development		0.394523	0.636278	-45.6241	1.53354e-20	depleted	102	0	7028.81
Gene Ontology Biological Process	GO:0003231	cardiac ventricle development		0.36639	0.636278	-45.6245	1.53299e-20	depleted	117	0	6900.03
Gene Ontology Biological Process	GO:0055067	monovalent inorganic cation homeostasis		0.334208	0.636278	-45.6246	1.53277e-20	depleted	143	0	6641.01
Gene Ontology Biological Process	GO:0001657	ureteric bud development		0.410414	0.636278	-45.625	1.53219e-20	depleted	97	0	6963.28
Gene Ontology Biological Process	GO:0051591	response to cAMP		0.44339	0.636278	-45.6263	1.53015e-20	depleted	94	0	6489.84
Gene Ontology Biological Process	GO:0000726	non-recombinational repair		0.463018	0.636278	-45.6266	1.5297e-20	depleted	76	0	7034.45
Gene Ontology Biological Process	GO:0046683	response to organophosphorus		0.36761	0.636278	-45.6282	1.52728e-20	depleted	130	0	6474.29
Gene Ontology Biological Process	GO:1904668	positive regulation of ubiquitin protein ligase activity		0.487175	0.636278	-45.6291	1.52589e-20	depleted	85	0	6136.69
Gene Ontology Biological Process	GO:1901657	glycosyl compound metabolic process		0.349061	0.636278	-45.6295	1.52527e-20	depleted	145	0	6377.83
Gene Ontology Biological Process	GO:0002220	innate immune response activating cell surface receptor signaling pathway		0.365284	0.636278	-45.6296	1.52512e-20	depleted	124	0	6705.72
Gene Ontology Biological Process	GO:1903321	negative regulation of protein modification by small protein conjugation or removal		0.335308	0.636278	-45.6299	1.52467e-20	depleted	144	0	6618.06
Gene Ontology Biological Process	GO:0044106	cellular amine metabolic process		0.419734	0.636278	-45.6308	1.52337e-20	depleted	122	0	5839.84
Gene Ontology Biological Process	GO:0045761	regulation of adenylate cyclase activity		0.465486	0.636278	-45.632	1.52146e-20	depleted	78	0	6852.33
Gene Ontology Biological Process	GO:0007270	neuron-neuron synaptic transmission		0.322322	0.636278	-45.6322	1.52125e-20	depleted	134	0	7127.25
Gene Ontology Biological Process	GO:0001837	epithelial to mesenchymal transition		0.35218	0.636278	-45.6324	1.52083e-20	depleted	125	0	6909.81
Gene Ontology Biological Process	GO:0042991	transcription factor import into nucleus		0.446476	0.636278	-45.6325	1.52068e-20	depleted	89	0	6664.03
Gene Ontology Biological Process	GO:1903828	negative regulation of cellular protein localization		0.314118	0.636278	-45.6336	1.519e-20	depleted	143	0	7026.92
Gene Ontology Biological Process	GO:0021549	cerebellum development		0.439219	0.636278	-45.6346	1.51753e-20	depleted	89	0	6864.92
Gene Ontology Biological Process	GO:0051437	positive regulation of ubiquitin-protein ligase activity involved in regulation of mitotic cell cycle transition		0.506878	0.640867	-45.6348	1.51733e-20	depleted	77	0	6179.96
Gene Ontology Biological Process	GO:0002478	antigen processing and presentation of exogenous peptide antigen		0.298237	0.636278	-45.6348	1.51727e-20	depleted	166	0	6657.61
Gene Ontology Biological Process	GO:0001935	endothelial cell proliferation		0.395604	0.636278	-45.6352	1.51659e-20	depleted	113	0	6578.97
Gene Ontology Biological Process	GO:0045621	positive regulation of lymphocyte differentiation		0.480938	0.636278	-45.6354	1.51639e-20	depleted	84	0	6272.01
Gene Ontology Biological Process	GO:0042990	regulation of transcription factor import into nucleus		0.447952	0.636278	-45.6354	1.5163e-20	depleted	88	0	6692.34
Gene Ontology Biological Process	GO:0072163	mesonephric epithelium development		0.400634	0.636278	-45.6356	1.51607e-20	depleted	98	0	7120.62
Gene Ontology Biological Process	GO:0072164	mesonephric tubule development		0.400634	0.636278	-45.6356	1.51607e-20	depleted	98	0	7120.62
Gene Ontology Biological Process	GO:0045921	positive regulation of exocytosis		0.466162	0.636278	-45.6371	1.51376e-20	depleted	77	0	6958.65
Gene Ontology Biological Process	GO:0050821	protein stabilization		0.34277	0.636278	-45.6383	1.51188e-20	depleted	146	0	6474.39
Gene Ontology Biological Process	GO:0097194	execution phase of apoptosis		0.436178	0.636278	-45.6384	1.51184e-20	depleted	82	0	7260.91
Gene Ontology Biological Process	GO:0090317	negative regulation of intracellular protein transport		0.447264	0.636278	-45.6386	1.5115e-20	depleted	91	0	6587.73
Gene Ontology Biological Process	GO:0032091	negative regulation of protein binding		0.464364	0.636278	-45.6394	1.5103e-20	depleted	81	0	6758.07
Gene Ontology Biological Process	GO:0050803	regulation of synapse structure or activity		0.318336	0.636278	-45.6395	1.51019e-20	depleted	124	0	7613.74
Gene Ontology Biological Process	GO:0006575	cellular modified amino acid metabolic process		0.317569	0.636278	-45.6409	1.50803e-20	depleted	166	0	6337.42
Gene Ontology Biological Process	GO:0048634	regulation of muscle organ development		0.34585	0.636278	-45.6423	1.50591e-20	depleted	121	0	7169.83
Gene Ontology Biological Process	GO:0017015	regulation of transforming growth factor beta receptor signaling pathway		0.423141	0.636278	-45.6425	1.50556e-20	depleted	98	0	6709.45
Gene Ontology Biological Process	GO:0002223	stimulatory C-type lectin receptor signaling pathway		0.366712	0.636278	-45.6429	1.50497e-20	depleted	122	0	6782.17
Gene Ontology Biological Process	GO:0061418	regulation of transcription from RNA polymerase II promoter in response to hypoxia		0.486927	0.636278	-45.6442	1.50306e-20	depleted	79	0	6415.19
Gene Ontology Biological Process	GO:0046467	membrane lipid biosynthetic process		0.38664	0.636278	-45.6443	1.5029e-20	depleted	122	0	6458.45
Gene Ontology Biological Process	GO:0072009	nephron epithelium development		0.368419	0.636278	-45.6445	1.50254e-20	depleted	110	0	7221.1
Gene Ontology Biological Process	GO:0002495	antigen processing and presentation of peptide antigen via MHC class II		0.411883	0.636278	-45.6466	1.49946e-20	depleted	93	0	7173.26
Gene Ontology Biological Process	GO:0007589	body fluid secretion		0.429079	0.636278	-45.6467	1.49937e-20	depleted	90	0	6964.98
Gene Ontology Biological Process	GO:0002831	regulation of response to biotic stimulus		0.315541	0.636278	-45.6468	1.49908e-20	depleted	138	0	7182.81
Gene Ontology Biological Process	GO:0008344	adult locomotory behavior		0.445466	0.636278	-45.6472	1.49849e-20	depleted	80	0	7181.09
Gene Ontology Biological Process	GO:0060359	response to ammonium ion		0.362199	0.636278	-45.6473	1.49843e-20	depleted	119	0	6968.82
Gene Ontology Biological Process	GO:1904591	positive regulation of protein import		0.420512	0.636278	-45.6474	1.49833e-20	depleted	96	0	6842.93
Gene Ontology Biological Process	GO:0043534	blood vessel endothelial cell migration		0.455512	0.636278	-45.6484	1.49669e-20	depleted	76	0	7309.25
Gene Ontology Biological Process	GO:0006282	regulation of DNA repair		0.453073	0.636278	-45.6492	1.49554e-20	depleted	82	0	6964.55
Gene Ontology Biological Process	GO:0021782	glial cell development		0.453759	0.636278	-45.65	1.4944e-20	depleted	83	0	6884.48
Gene Ontology Biological Process	GO:0042307	positive regulation of protein import into nucleus		0.423543	0.636278	-45.6511	1.49274e-20	depleted	94	0	6886.87
Gene Ontology Biological Process	GO:0030902	hindbrain development		0.319251	0.636278	-45.6516	1.49195e-20	depleted	141	0	7050.48
Gene Ontology Biological Process	GO:1903844	regulation of cellular response to transforming growth factor beta stimulus		0.415893	0.636278	-45.6517	1.49188e-20	depleted	100	0	6776.11
Gene Ontology Biological Process	GO:0070542	response to fatty acid		0.459562	0.636278	-45.6518	1.49175e-20	depleted	77	0	7078.22
Gene Ontology Biological Process	GO:0019886	antigen processing and presentation of exogenous peptide antigen via MHC class II		0.417415	0.636278	-45.6527	1.49036e-20	depleted	90	0	7231.83
Gene Ontology Biological Process	GO:0043279	response to alkaloid		0.325786	0.636278	-45.6527	1.49035e-20	depleted	140	0	6924.21
Gene Ontology Biological Process	GO:0006672	ceramide metabolic process		0.497059	0.639356	-45.6533	1.48951e-20	depleted	75	0	6504.41
Gene Ontology Biological Process	GO:0022612	gland morphogenesis		0.350463	0.636278	-45.6547	1.48731e-20	depleted	120	0	7160.53
Gene Ontology Biological Process	GO:0002504	antigen processing and presentation of peptide or polysaccharide antigen via MHC class II		0.408636	0.636278	-45.6549	1.48711e-20	depleted	94	0	7208.12
Gene Ontology Biological Process	GO:0045446	endothelial cell differentiation		0.40422	0.636278	-45.6555	1.48616e-20	depleted	93	0	7345.54
Gene Ontology Biological Process	GO:0072329	monocarboxylic acid catabolic process		0.387974	0.636278	-45.6572	1.48365e-20	depleted	115	0	6715.45
Gene Ontology Biological Process	GO:0002474	antigen processing and presentation of peptide antigen via MHC class I		0.437029	0.636278	-45.6573	1.48348e-20	depleted	94	0	6646.95
Gene Ontology Biological Process	GO:0030177	positive regulation of Wnt signaling pathway		0.290997	0.636278	-45.6591	1.48078e-20	depleted	152	0	7226.66
Gene Ontology Biological Process	GO:0043266	regulation of potassium ion transport		0.372512	0.636278	-45.6593	1.48052e-20	depleted	82	0	8465.98
Gene Ontology Biological Process	GO:0006942	regulation of striated muscle contraction		0.40022	0.636278	-45.6604	1.47884e-20	depleted	85	0	7784.78
Gene Ontology Biological Process	GO:0003205	cardiac chamber development		0.289946	0.636278	-45.6604	1.47884e-20	depleted	155	0	7135.77
Gene Ontology Biological Process	GO:0042542	response to hydrogen peroxide		0.395557	0.636278	-45.6614	1.47744e-20	depleted	125	0	6230.33
Gene Ontology Biological Process	GO:0048593	camera-type eye morphogenesis		0.388747	0.636278	-45.6628	1.47537e-20	depleted	105	0	7085.6
Gene Ontology Biological Process	GO:1903825	organic acid transmembrane transport		0.393589	0.636278	-45.6634	1.47449e-20	depleted	109	0	6870.68
Gene Ontology Biological Process	GO:0016202	regulation of striated muscle tissue development		0.35064	0.636278	-45.6641	1.47344e-20	depleted	116	0	7322.93
Gene Ontology Biological Process	GO:0071333	cellular response to glucose stimulus		0.353089	0.636278	-45.6647	1.47257e-20	depleted	115	0	7385.98
Gene Ontology Biological Process	GO:0090263	positive regulation of canonical Wnt signaling pathway		0.364262	0.636278	-45.6647	1.47253e-20	depleted	121	0	6935.88
Gene Ontology Biological Process	GO:0010522	regulation of calcium ion transport into cytosol		0.392041	0.636278	-45.6651	1.47199e-20	depleted	88	0	7778.91
Gene Ontology Biological Process	GO:0071326	cellular response to monosaccharide stimulus		0.34685	0.636278	-45.6654	1.47159e-20	depleted	119	0	7350.54
Gene Ontology Biological Process	GO:0032006	regulation of TOR signaling		0.423694	0.636278	-45.6664	1.47002e-20	depleted	86	0	7347.52
Gene Ontology Biological Process	GO:0006767	water-soluble vitamin metabolic process		0.452315	0.636278	-45.667	1.4691e-20	depleted	85	0	6872.06
Gene Ontology Biological Process	GO:0006665	sphingolipid metabolic process		0.351921	0.636278	-45.6672	1.46891e-20	depleted	142	0	6490.1
Gene Ontology Biological Process	GO:1901861	regulation of muscle tissue development		0.346385	0.636278	-45.6675	1.46846e-20	depleted	118	0	7332.19
Gene Ontology Biological Process	GO:0071322	cellular response to carbohydrate stimulus		0.334042	0.636278	-45.6677	1.46809e-20	depleted	126	0	7333.94
Gene Ontology Biological Process	GO:0050680	negative regulation of epithelial cell proliferation		0.359139	0.636278	-45.6683	1.46721e-20	depleted	116	0	7192.8
Gene Ontology Biological Process	GO:0003014	renal system process		0.398169	0.636278	-45.6685	1.46701e-20	depleted	109	0	6764.18
Gene Ontology Biological Process	GO:0035725	sodium ion transmembrane transport		0.293176	0.636278	-45.6686	1.46678e-20	depleted	145	0	7423.09
Gene Ontology Biological Process	GO:0050806	positive regulation of synaptic transmission		0.332687	0.636278	-45.669	1.46622e-20	depleted	122	0	7488.3
Gene Ontology Biological Process	GO:0006885	regulation of pH		0.425773	0.636278	-45.6697	1.46523e-20	depleted	99	0	6687.61
Gene Ontology Biological Process	GO:0046824	positive regulation of nucleocytoplasmic transport		0.381892	0.636278	-45.6697	1.4652e-20	depleted	114	0	6867.63
Gene Ontology Biological Process	GO:0060402	calcium ion transport into cytosol		0.305659	0.636278	-45.6698	1.46505e-20	depleted	128	0	7729.76
Gene Ontology Biological Process	GO:0001704	formation of primary germ layer		0.352813	0.636278	-45.6701	1.4647e-20	depleted	119	0	7184.76
Gene Ontology Biological Process	GO:0030330	DNA damage response, signal transduction by p53 class mediator		0.371546	0.636278	-45.671	1.46337e-20	depleted	107	0	7389.07
Gene Ontology Biological Process	GO:0072006	nephron development		0.314937	0.636278	-45.672	1.46185e-20	depleted	139	0	7229.91
Gene Ontology Biological Process	GO:0050905	neuromuscular process		0.364188	0.636278	-45.6728	1.46061e-20	depleted	100	0	7759.78
Gene Ontology Biological Process	GO:0071331	cellular response to hexose stimulus		0.347505	0.636278	-45.673	1.46037e-20	depleted	118	0	7395.89
Gene Ontology Biological Process	GO:0042770	signal transduction in response to DNA damage		0.348002	0.636278	-45.6746	1.45804e-20	depleted	121	0	7281.47
Gene Ontology Biological Process	GO:0097553	calcium ion transmembrane import into cytosol		0.332872	0.636278	-45.6747	1.45791e-20	depleted	109	0	7961.83
Gene Ontology Biological Process	GO:1902656	calcium ion import into cytosol		0.332872	0.636278	-45.6747	1.45791e-20	depleted	109	0	7961.83
Gene Ontology Biological Process	GO:0006865	amino acid transport		0.33846	0.636278	-45.6754	1.45684e-20	depleted	136	0	6911.18
Gene Ontology Biological Process	GO:0007224	smoothened signaling pathway		0.346216	0.636278	-45.6759	1.45617e-20	depleted	121	0	7286.83
Gene Ontology Biological Process	GO:0071158	positive regulation of cell cycle arrest		0.425176	0.636278	-45.6763	1.45553e-20	depleted	85	0	7428.82
Gene Ontology Biological Process	GO:0001678	cellular glucose homeostasis		0.32752	0.636278	-45.6787	1.45205e-20	depleted	129	0	7375.53
Gene Ontology Biological Process	GO:0009062	fatty acid catabolic process		0.423538	0.636278	-45.679	1.45167e-20	depleted	93	0	7032.11
Gene Ontology Biological Process	GO:0051209	release of sequestered calcium ion into cytosol		0.3568	0.636278	-45.6792	1.45142e-20	depleted	103	0	7792.17
Gene Ontology Biological Process	GO:0051283	negative regulation of sequestering of calcium ion		0.3568	0.636278	-45.6792	1.45142e-20	depleted	103	0	7792.17
Gene Ontology Biological Process	GO:0002062	chondrocyte differentiation		0.400611	0.636278	-45.6792	1.45139e-20	depleted	95	0	7341.42
Gene Ontology Biological Process	GO:0061351	neural precursor cell proliferation		0.303109	0.636278	-45.6802	1.4499e-20	depleted	129	0	7765.5
Gene Ontology Biological Process	GO:0045995	regulation of embryonic development		0.334397	0.636278	-45.6808	1.44907e-20	depleted	120	0	7510.65
Gene Ontology Biological Process	GO:0043473	pigmentation		0.417034	0.636278	-45.681	1.44881e-20	depleted	97	0	6993.39
Gene Ontology Biological Process	GO:0070252	actin-mediated cell contraction		0.342682	0.636278	-45.6814	1.44817e-20	depleted	104	0	7993.94
Gene Ontology Biological Process	GO:0048167	regulation of synaptic plasticity		0.302424	0.636278	-45.6816	1.44795e-20	depleted	146	0	7270.42
Gene Ontology Biological Process	GO:0070301	cellular response to hydrogen peroxide		0.495378	0.638704	-45.6817	1.44776e-20	depleted	82	0	6220.67
Gene Ontology Biological Process	GO:0043200	response to amino acid		0.381858	0.636278	-45.6818	1.44756e-20	depleted	108	0	7141.63
Gene Ontology Biological Process	GO:0007492	endoderm development		0.450898	0.636278	-45.6821	1.44716e-20	depleted	78	0	7249.15
Gene Ontology Biological Process	GO:0006821	chloride transport		0.42452	0.636278	-45.6823	1.44689e-20	depleted	103	0	6568.47
Gene Ontology Biological Process	GO:0010594	regulation of endothelial cell migration		0.313079	0.636278	-45.6826	1.44636e-20	depleted	118	0	8043.65
Gene Ontology Biological Process	GO:0000725	recombinational repair		0.408466	0.636278	-45.6835	1.44519e-20	depleted	100	0	7035.89
Gene Ontology Biological Process	GO:0014074	response to purine-containing compound		0.326332	0.636278	-45.6837	1.44482e-20	depleted	144	0	6892.38
Gene Ontology Biological Process	GO:0009124	nucleoside monophosphate biosynthetic process		0.452654	0.636278	-45.684	1.44442e-20	depleted	89	0	6707.78
Gene Ontology Biological Process	GO:0060840	artery development		0.449345	0.636278	-45.6847	1.44333e-20	depleted	78	0	7310.19
Gene Ontology Biological Process	GO:0007613	memory		0.395873	0.636278	-45.6849	1.44318e-20	depleted	98	0	7322.29
Gene Ontology Biological Process	GO:0015758	glucose transport		0.288431	0.636278	-45.6858	1.44183e-20	depleted	154	0	7273.61
Gene Ontology Biological Process	GO:0051453	regulation of intracellular pH		0.441586	0.636278	-45.6859	1.4417e-20	depleted	90	0	6843.6
Gene Ontology Biological Process	GO:0030641	regulation of cellular pH		0.437599	0.636278	-45.6865	1.44085e-20	depleted	92	0	6825.49
Gene Ontology Biological Process	GO:1905039	carboxylic acid transmembrane transport		0.408401	0.636278	-45.6865	1.44078e-20	depleted	100	0	7034.32
Gene Ontology Biological Process	GO:1905477	positive regulation of protein localization to membrane		0.329288	0.636278	-45.6872	1.4398e-20	depleted	102	0	8410.7
Gene Ontology Biological Process	GO:0042177	negative regulation of protein catabolic process		0.383075	0.636278	-45.6872	1.43974e-20	depleted	103	0	7354.73
Gene Ontology Biological Process	GO:0048592	eye morphogenesis		0.328425	0.636278	-45.6873	1.43961e-20	depleted	140	0	6988.84
Gene Ontology Biological Process	GO:0008645	hexose transport		0.285977	0.636278	-45.688	1.43859e-20	depleted	156	0	7268.46
Gene Ontology Biological Process	GO:0051053	negative regulation of DNA metabolic process		0.349053	0.636278	-45.6884	1.43803e-20	depleted	122	0	7220.19
Gene Ontology Biological Process	GO:0034440	lipid oxidation		0.408429	0.636278	-45.6894	1.43665e-20	depleted	98	0	7091.13
Gene Ontology Biological Process	GO:2000181	negative regulation of blood vessel morphogenesis		0.453994	0.636278	-45.6909	1.43442e-20	depleted	76	0	7338.93
Gene Ontology Biological Process	GO:0015749	monosaccharide transport		0.283436	0.636278	-45.691	1.4344e-20	depleted	158	0	7267.33
Gene Ontology Biological Process	GO:0000724	double-strand break repair via homologous recombination		0.409383	0.636278	-45.691	1.43429e-20	depleted	99	0	7082.87
Gene Ontology Biological Process	GO:0010634	positive regulation of epithelial cell migration		0.352235	0.636278	-45.6912	1.43404e-20	depleted	111	0	7624.07
Gene Ontology Biological Process	GO:0009116	nucleoside metabolic process		0.377715	0.636278	-45.6916	1.4335e-20	depleted	121	0	6763.12
Gene Ontology Biological Process	GO:0007052	mitotic spindle organization		0.406001	0.636278	-45.6921	1.4327e-20	depleted	90	0	7651.14
Gene Ontology Biological Process	GO:1902850	microtubule cytoskeleton organization involved in mitosis		0.406001	0.636278	-45.6921	1.4327e-20	depleted	90	0	7651.14
Gene Ontology Biological Process	GO:0009411	response to UV		0.352263	0.636278	-45.6927	1.43194e-20	depleted	128	0	6981.99
Gene Ontology Biological Process	GO:0008286	insulin receptor signaling pathway		0.328591	0.636278	-45.6927	1.43186e-20	depleted	122	0	7606.7
Gene Ontology Biological Process	GO:1900182	positive regulation of protein localization to nucleus		0.34511	0.636278	-45.6927	1.43185e-20	depleted	125	0	7187.05
Gene Ontology Biological Process	GO:0002028	regulation of sodium ion transport		0.381303	0.636278	-45.6929	1.43159e-20	depleted	82	0	8398.65
Gene Ontology Biological Process	GO:0043488	regulation of mRNA stability		0.331558	0.636278	-45.6929	1.43157e-20	depleted	140	0	6948.41
Gene Ontology Biological Process	GO:0009581	detection of external stimulus		0.33669	0.636278	-45.6931	1.43138e-20	depleted	131	0	7133.78
Gene Ontology Biological Process	GO:0030004	cellular monovalent inorganic cation homeostasis		0.382465	0.636278	-45.6943	1.42965e-20	depleted	106	0	7247.27
Gene Ontology Biological Process	GO:0072073	kidney epithelium development		0.299445	0.636278	-45.6946	1.42915e-20	depleted	140	0	7527.37
Gene Ontology Biological Process	GO:0044773	mitotic DNA damage checkpoint		0.384093	0.636278	-45.6949	1.42869e-20	depleted	98	0	7615.95
Gene Ontology Biological Process	GO:0003279	cardiac septum development		0.395938	0.636278	-45.695	1.4286e-20	depleted	96	0	7411.61
Gene Ontology Biological Process	GO:0051225	spindle assembly		0.423076	0.636278	-45.6965	1.42644e-20	depleted	86	0	7557.84
Gene Ontology Biological Process	GO:0022617	extracellular matrix disassembly		0.411783	0.636278	-45.6969	1.42586e-20	depleted	90	0	7432.6
Gene Ontology Biological Process	GO:0010977	negative regulation of neuron projection development		0.336272	0.636278	-45.6984	1.42373e-20	depleted	119	0	7636.01
Gene Ontology Biological Process	GO:0043487	regulation of RNA stability		0.307951	0.636278	-45.6985	1.42358e-20	depleted	149	0	7109.29
Gene Ontology Biological Process	GO:0009582	detection of abiotic stimulus		0.332349	0.636278	-45.6985	1.42357e-20	depleted	134	0	7126.28
Gene Ontology Biological Process	GO:0010811	positive regulation of cell-substrate adhesion		0.352416	0.636278	-45.6988	1.42325e-20	depleted	106	0	7831.08
Gene Ontology Biological Process	GO:0072089	stem cell proliferation		0.344229	0.636278	-45.6996	1.42212e-20	depleted	107	0	7938.81
Gene Ontology Biological Process	GO:1900181	negative regulation of protein localization to nucleus		0.473718	0.636278	-45.7004	1.42092e-20	depleted	77	0	6938.71
Gene Ontology Biological Process	GO:0044774	mitotic DNA integrity checkpoint		0.370503	0.636278	-45.7035	1.41648e-20	depleted	105	0	7580.5
Gene Ontology Biological Process	GO:0072175	epithelial tube formation		0.349338	0.636278	-45.7038	1.41615e-20	depleted	128	0	7039.71
Gene Ontology Biological Process	GO:0045931	positive regulation of mitotic cell cycle		0.344705	0.636278	-45.7043	1.41542e-20	depleted	128	0	7131.15
Gene Ontology Biological Process	GO:0016241	regulation of macroautophagy		0.324986	0.636278	-45.7045	1.41516e-20	depleted	133	0	7336.38
Gene Ontology Biological Process	GO:0043112	receptor metabolic process		0.280492	0.636278	-45.7051	1.41422e-20	depleted	155	0	7466.35
Gene Ontology Biological Process	GO:1901343	negative regulation of vasculature development		0.436201	0.636278	-45.7053	1.41401e-20	depleted	83	0	7333.78
Gene Ontology Biological Process	GO:0019395	fatty acid oxidation		0.410228	0.636278	-45.7059	1.41317e-20	depleted	96	0	7190.8
Gene Ontology Biological Process	GO:0031330	negative regulation of cellular catabolic process		0.307738	0.636278	-45.7064	1.41245e-20	depleted	148	0	7193.09
Gene Ontology Biological Process	GO:0016331	morphogenesis of embryonic epithelium		0.315367	0.636278	-45.7074	1.41102e-20	depleted	146	0	7080.84
Gene Ontology Biological Process	GO:0046434	organophosphate catabolic process		0.355605	0.636278	-45.7076	1.41078e-20	depleted	123	0	7098.44
Gene Ontology Biological Process	GO:0030879	mammary gland development		0.332949	0.636278	-45.7081	1.41e-20	depleted	131	0	7239.32
Gene Ontology Biological Process	GO:1902807	negative regulation of cell cycle G1/S phase transition		0.390092	0.636278	-45.7082	1.40987e-20	depleted	98	0	7532.77
Gene Ontology Biological Process	GO:0060041	retina development in camera-type eye		0.328447	0.636278	-45.7084	1.40965e-20	depleted	137	0	7127.4
Gene Ontology Biological Process	GO:0051962	positive regulation of nervous system development		0.0540681	0.636278	-45.709	1.40875e-20	depleted	450	0	7726.25
Gene Ontology Biological Process	GO:0060079	excitatory postsynaptic potential		0.39238	0.636278	-45.7092	1.4085e-20	depleted	98	0	7465.48
Gene Ontology Biological Process	GO:0001838	embryonic epithelial tube formation		0.362987	0.636278	-45.7093	1.40837e-20	depleted	120	0	7092.95
Gene Ontology Biological Process	GO:1902806	regulation of cell cycle G1/S phase transition		0.288734	0.636278	-45.71	1.40741e-20	depleted	151	0	7448.67
Gene Ontology Biological Process	GO:0030326	embryonic limb morphogenesis		0.329231	0.636278	-45.7106	1.40647e-20	depleted	125	0	7501.34
Gene Ontology Biological Process	GO:0035113	embryonic appendage morphogenesis		0.329231	0.636278	-45.7106	1.40647e-20	depleted	125	0	7501.34
Gene Ontology Biological Process	GO:0035107	appendage morphogenesis		0.29436	0.636278	-45.7115	1.40521e-20	depleted	145	0	7482.12
Gene Ontology Biological Process	GO:0035108	limb morphogenesis		0.29436	0.636278	-45.7115	1.40521e-20	depleted	145	0	7482.12
Gene Ontology Biological Process	GO:0009156	ribonucleoside monophosphate biosynthetic process		0.466841	0.636278	-45.7128	1.40347e-20	depleted	81	0	6910.78
Gene Ontology Biological Process	GO:0007093	mitotic cell cycle checkpoint		0.277538	0.636278	-45.7137	1.40217e-20	depleted	151	0	7667.05
Gene Ontology Biological Process	GO:0007612	learning		0.292317	0.636278	-45.7145	1.40106e-20	depleted	132	0	7951.83
Gene Ontology Biological Process	GO:0060627	regulation of vesicle-mediated transport		0.0604299	0.636278	-45.715	1.40036e-20	depleted	449	0	7567.1
Gene Ontology Biological Process	GO:0007569	cell aging		0.437571	0.636278	-45.7152	1.40005e-20	depleted	92	0	6898.5
Gene Ontology Biological Process	GO:0060078	regulation of postsynaptic membrane potential		0.331794	0.636278	-45.7159	1.39906e-20	depleted	133	0	7242.32
Gene Ontology Biological Process	GO:0030838	positive regulation of actin filament polymerization		0.414912	0.636278	-45.7164	1.39831e-20	depleted	88	0	7526.19
Gene Ontology Biological Process	GO:1902476	chloride transmembrane transport		0.447859	0.636278	-45.7173	1.39714e-20	depleted	91	0	6753.87
Gene Ontology Biological Process	GO:0035264	multicellular organism growth		0.298762	0.636278	-45.7173	1.39709e-20	depleted	142	0	7547.18
Gene Ontology Biological Process	GO:0031345	negative regulation of cell projection organization		0.277403	0.636278	-45.7173	1.39708e-20	depleted	144	0	7895.73
Gene Ontology Biological Process	GO:0035148	tube formation		0.314734	0.636278	-45.7188	1.39504e-20	depleted	142	0	7250.26
Gene Ontology Biological Process	GO:0010720	positive regulation of cell development		0.054251	0.636278	-45.7192	1.39447e-20	depleted	450	0	7752.69
Gene Ontology Biological Process	GO:0006289	nucleotide-excision repair		0.386895	0.636278	-45.7195	1.3941e-20	depleted	115	0	6898.58
Gene Ontology Biological Process	GO:2000134	negative regulation of G1/S transition of mitotic cell cycle		0.393818	0.636278	-45.7196	1.39386e-20	depleted	95	0	7635.37
Gene Ontology Biological Process	GO:2000045	regulation of G1/S transition of mitotic cell cycle		0.307167	0.636278	-45.7198	1.39367e-20	depleted	139	0	7514.48
Gene Ontology Biological Process	GO:0035249	synaptic transmission, glutamatergic		0.416468	0.636278	-45.7201	1.39325e-20	depleted	75	0	8198.63
Gene Ontology Biological Process	GO:0015698	inorganic anion transport		0.288496	0.636278	-45.7229	1.38933e-20	depleted	167	0	7007.61
Gene Ontology Biological Process	GO:0031929	TOR signaling		0.37354	0.636278	-45.723	1.38919e-20	depleted	101	0	7709.32
Gene Ontology Biological Process	GO:0006275	regulation of DNA replication		0.374435	0.636278	-45.723	1.38918e-20	depleted	115	0	7099.1
Gene Ontology Biological Process	GO:0010212	response to ionizing radiation		0.305906	0.636278	-45.7232	1.38892e-20	depleted	147	0	7270.87
Gene Ontology Biological Process	GO:0030148	sphingolipid biosynthetic process		0.459027	0.636278	-45.7269	1.3838e-20	depleted	83	0	6970.88
Gene Ontology Biological Process	GO:0050688	regulation of defense response to virus		0.394321	0.636278	-45.7274	1.38313e-20	depleted	88	0	7933.25
Gene Ontology Biological Process	GO:0007043	cell-cell junction assembly		0.333229	0.636278	-45.7283	1.38185e-20	depleted	91	0	8927.09
Gene Ontology Biological Process	GO:0009119	ribonucleoside metabolic process		0.42322	0.636278	-45.7285	1.38159e-20	depleted	96	0	7020.75
Hallmark (MSigDB)	M5897	HALLMARK_IL6_JAK_STAT3_SIGNALING		0.380156	0.447242	-45.7292	1.38062e-20	depleted	86	0	5977.35
Gene Ontology Biological Process	GO:0035305	negative regulation of dephosphorylation		0.422577	0.636278	-45.7309	1.37823e-20	depleted	79	0	7877.04
Gene Ontology Biological Process	GO:0006493	protein O-linked glycosylation		0.406094	0.636278	-45.732	1.37667e-20	depleted	103	0	7037.33
Gene Ontology Biological Process	GO:0006661	phosphatidylinositol biosynthetic process		0.302638	0.636278	-45.7326	1.37588e-20	depleted	139	0	7588.26
Gene Ontology Biological Process	GO:1903729	regulation of plasma membrane organization		0.394044	0.636278	-45.7327	1.37569e-20	depleted	77	0	8622.77
Gene Ontology Biological Process	GO:0099531	presynaptic process involved in chemical synaptic transmission		0.273652	0.636278	-45.7332	1.37501e-20	depleted	148	0	7845.77
Gene Ontology Biological Process	GO:0046854	phosphatidylinositol phosphorylation		0.375319	0.636278	-45.7339	1.37409e-20	depleted	96	0	7895.48
Gene Ontology Biological Process	GO:0045807	positive regulation of endocytosis		0.318584	0.636278	-45.7353	1.37222e-20	depleted	112	0	8266.99
Gene Ontology Biological Process	GO:0007033	vacuole organization		0.282963	0.636278	-45.7364	1.37068e-20	depleted	161	0	7319.54
Gene Ontology Biological Process	GO:0007173	epidermal growth factor receptor signaling pathway		0.315748	0.636278	-45.7365	1.37051e-20	depleted	125	0	7833.59
Gene Ontology Biological Process	GO:0017156	calcium ion regulated exocytosis		0.3872	0.636278	-45.7375	1.36923e-20	depleted	105	0	7321.48
Gene Ontology Biological Process	GO:0048259	regulation of receptor-mediated endocytosis		0.418279	0.636278	-45.7388	1.36742e-20	depleted	80	0	8015.12
Gene Ontology Biological Process	GO:0050954	sensory perception of mechanical stimulus		0.287909	0.636278	-45.7422	1.36273e-20	depleted	152	0	7492.13
Gene Ontology Biological Process	GO:0010508	positive regulation of autophagy		0.407177	0.636278	-45.743	1.36172e-20	depleted	101	0	7130.61
Gene Ontology Biological Process	GO:0031623	receptor internalization		0.401714	0.636278	-45.7441	1.36022e-20	depleted	83	0	8164.55
Gene Ontology Biological Process	GO:0099565	chemical synaptic transmission, postsynaptic		0.363377	0.636278	-45.7446	1.3595e-20	depleted	110	0	7579.06
Gene Ontology Biological Process	GO:0018394	peptidyl-lysine acetylation		0.292582	0.636278	-45.7449	1.35903e-20	depleted	152	0	7500.64
Gene Ontology Biological Process	GO:0008652	cellular amino acid biosynthetic process		0.474094	0.636278	-45.7455	1.35831e-20	depleted	77	0	7022.44
Gene Ontology Biological Process	GO:0050684	regulation of mRNA processing		0.39476	0.636278	-45.747	1.35622e-20	depleted	101	0	7356.64
Gene Ontology Biological Process	GO:0000723	telomere maintenance		0.293597	0.636278	-45.7472	1.35591e-20	depleted	147	0	7595.43
Gene Ontology Biological Process	GO:1903305	regulation of regulated secretory pathway		0.373283	0.636278	-45.7489	1.35363e-20	depleted	109	0	7427.54
Gene Ontology Biological Process	GO:0061564	axon development		0.0450906	0.636278	-45.7502	1.35188e-20	depleted	456	0	8095.12
Gene Ontology Biological Process	GO:0071482	cellular response to light stimulus		0.372206	0.636278	-45.7506	1.35141e-20	depleted	109	0	7460.5
Gene Ontology Biological Process	GO:0006475	internal protein amino acid acetylation		0.292281	0.636278	-45.7531	1.34801e-20	depleted	152	0	7525.73
Gene Ontology Biological Process	GO:0006835	dicarboxylic acid transport		0.417956	0.636278	-45.7535	1.3475e-20	depleted	87	0	7604.99
Gene Ontology Biological Process	GO:0006903	vesicle targeting		0.40618	0.636278	-45.7543	1.34634e-20	depleted	81	0	8153.26
Gene Ontology Biological Process	GO:0007269	neurotransmitter secretion		0.282739	0.636278	-45.755	1.34539e-20	depleted	138	0	8051.32
Gene Ontology Biological Process	GO:0099643	signal release from synapse		0.282739	0.636278	-45.755	1.34539e-20	depleted	138	0	8051.32
Gene Ontology Biological Process	GO:0009791	post-embryonic development		0.393632	0.636278	-45.7558	1.3444e-20	depleted	89	0	7980.16
Gene Ontology Biological Process	GO:0042058	regulation of epidermal growth factor receptor signaling pathway		0.456371	0.636278	-45.7558	1.3443e-20	depleted	80	0	7238.38
Gene Ontology Biological Process	GO:0007034	vacuolar transport		0.377512	0.636278	-45.7574	1.34218e-20	depleted	102	0	7711.21
Gene Ontology Biological Process	GO:0045132	meiotic chromosome segregation		0.449194	0.636278	-45.7596	1.33922e-20	depleted	85	0	7140.13
Gene Ontology Biological Process	GO:0007409	axonogenesis		0.0535187	0.636278	-45.7616	1.33659e-20	depleted	421	0	8169.43
Gene Ontology Biological Process	GO:0070613	regulation of protein processing		0.440281	0.636278	-45.7625	1.33537e-20	depleted	84	0	7349.54
Gene Ontology Biological Process	GO:0051640	organelle localization		0.0430768	0.636278	-45.7629	1.33486e-20	depleted	494	0	7888.97
Gene Ontology Biological Process	GO:0098661	inorganic anion transmembrane transport		0.368488	0.636278	-45.763	1.33465e-20	depleted	123	0	7014.81
Gene Ontology Biological Process	GO:0018393	internal peptidyl-lysine acetylation		0.296796	0.636278	-45.7634	1.33418e-20	depleted	147	0	7622.59
Gene Ontology Biological Process	GO:0007605	sensory perception of sound		0.322401	0.636278	-45.7634	1.3341e-20	depleted	136	0	7415.96
Gene Ontology Biological Process	GO:0016571	histone methylation		0.297764	0.636278	-45.7643	1.33289e-20	depleted	132	0	8001.18
Gene Ontology Biological Process	GO:0007030	Golgi organization		0.330283	0.636278	-45.7668	1.32962e-20	depleted	100	0	8673.13
Gene Ontology Biological Process	GO:0016573	histone acetylation		0.307406	0.636278	-45.7671	1.32922e-20	depleted	142	0	7596.36
Gene Ontology Biological Process	GO:1903317	regulation of protein maturation		0.437375	0.636278	-45.7677	1.32838e-20	depleted	85	0	7367.21
Gene Ontology Biological Process	GO:1903035	negative regulation of response to wounding		0.465932	0.636278	-45.7683	1.32768e-20	depleted	75	0	7369.05
Gene Ontology Biological Process	GO:0007215	glutamate receptor signaling pathway		0.45356	0.636278	-45.7732	1.3211e-20	depleted	75	0	7629.47
Gene Ontology Biological Process	GO:0007272	ensheathment of neurons		0.313614	0.636278	-45.7733	1.32102e-20	depleted	111	0	8498.91
Gene Ontology Biological Process	GO:0008366	axon ensheathment		0.313614	0.636278	-45.7733	1.32102e-20	depleted	111	0	8498.91
Gene Ontology Biological Process	GO:0016079	synaptic vesicle exocytosis		0.4495	0.636278	-45.7738	1.32036e-20	depleted	80	0	7441.43
Gene Ontology Biological Process	GO:0010771	negative regulation of cell morphogenesis involved in differentiation		0.420288	0.636278	-45.7739	1.32017e-20	depleted	76	0	8244.24
Gene Ontology Biological Process	GO:0035335	peptidyl-tyrosine dephosphorylation		0.410862	0.636278	-45.7761	1.31726e-20	depleted	98	0	7273.47
Gene Ontology Biological Process	GO:0021915	neural tube development		0.281904	0.636278	-45.7768	1.31638e-20	depleted	156	0	7570.94
Gene Ontology Biological Process	GO:1902275	regulation of chromatin organization		0.265773	0.636278	-45.7775	1.31542e-20	depleted	156	0	7903.29
Hallmark (MSigDB)	M5948	HALLMARK_BILE_ACID_METABOLISM		0.309077	0.410381	-45.779	1.31353e-20	depleted	112	0	6128.96
Gene Ontology Biological Process	GO:0007051	spindle organization		0.275635	0.636278	-45.7804	1.31164e-20	depleted	145	0	8123.69
Gene Ontology Biological Process	GO:0046834	lipid phosphorylation		0.33994	0.636278	-45.7817	1.30998e-20	depleted	108	0	8152.94
Gene Ontology Biological Process	GO:0030833	regulation of actin filament polymerization		0.294723	0.636278	-45.782	1.30963e-20	depleted	138	0	7913.89
Gene Ontology Biological Process	GO:0006261	DNA-dependent DNA replication		0.312805	0.636278	-45.7833	1.30782e-20	depleted	138	0	7599.39
Gene Ontology Biological Process	GO:0030516	regulation of axon extension		0.419559	0.636278	-45.7834	1.30771e-20	depleted	76	0	8268.95
Gene Ontology Biological Process	GO:0031056	regulation of histone modification		0.30622	0.636278	-45.7837	1.30735e-20	depleted	130	0	7993.02
Gene Ontology Biological Process	GO:0034446	substrate adhesion-dependent cell spreading		0.389725	0.636278	-45.7843	1.3065e-20	depleted	82	0	8578.05
Gene Ontology Biological Process	GO:0031570	DNA integrity checkpoint		0.268186	0.636278	-45.7852	1.30539e-20	depleted	161	0	7745.39
Gene Ontology Biological Process	GO:0007098	centrosome cycle		0.421777	0.636278	-45.7862	1.30406e-20	depleted	82	0	7953.8
Gene Ontology Biological Process	GO:0031058	positive regulation of histone modification		0.413846	0.636278	-45.787	1.30306e-20	depleted	82	0	8034.65
Gene Ontology Biological Process	GO:0038127	ERBB signaling pathway		0.271902	0.636278	-45.788	1.30172e-20	depleted	147	0	8053.03
Gene Ontology Biological Process	GO:1905269	positive regulation of chromatin organization		0.398252	0.636278	-45.7919	1.29665e-20	depleted	89	0	7985.22
Gene Ontology Biological Process	GO:0000077	DNA damage checkpoint		0.279425	0.636278	-45.792	1.29656e-20	depleted	151	0	7845.22
Hallmark (MSigDB)	M5951	HALLMARK_SPERMATOGENESIS		0.263041	0.38969	-45.7924	1.29598e-20	depleted	135	0	6144.7
Gene Ontology Biological Process	GO:0030041	actin filament polymerization		0.267813	0.636278	-45.793	1.29522e-20	depleted	152	0	8000.12
Gene Ontology Biological Process	GO:0042552	myelination		0.31595	0.636278	-45.7933	1.29491e-20	depleted	108	0	8641.24
Gene Ontology Biological Process	GO:0043484	regulation of RNA splicing		0.382678	0.636278	-45.7943	1.29353e-20	depleted	106	0	7486.73
Gene Ontology Biological Process	GO:0010827	regulation of glucose transport		0.347864	0.636278	-45.7953	1.29228e-20	depleted	103	0	8271.93
Gene Ontology Biological Process	GO:0031333	negative regulation of protein complex assembly		0.324221	0.636278	-45.7964	1.29086e-20	depleted	117	0	8156
Gene Ontology Biological Process	GO:0051297	centrosome organization		0.329969	0.636278	-45.8007	1.28533e-20	depleted	113	0	8262.05
Gene Ontology Biological Process	GO:0009063	cellular amino acid catabolic process		0.394667	0.636278	-45.8016	1.28419e-20	depleted	112	0	7043.21
Gene Ontology Biological Process	GO:0097479	synaptic vesicle localization		0.302037	0.636278	-45.8018	1.28387e-20	depleted	133	0	7994.28
Gene Ontology Biological Process	GO:0090630	activation of GTPase activity		0.36974	0.636278	-45.8021	1.28357e-20	depleted	85	0	8878.06
Gene Ontology Biological Process	GO:0001841	neural tube formation		0.38794	0.636278	-45.8039	1.28119e-20	depleted	100	0	7680.58
Gene Ontology Biological Process	GO:0006892	post-Golgi vesicle-mediated transport		0.349354	0.636278	-45.8061	1.27836e-20	depleted	87	0	9083.92
Gene Ontology Biological Process	GO:0048489	synaptic vesicle transport		0.313004	0.636278	-45.8073	1.27687e-20	depleted	126	0	8053.52
Gene Ontology Biological Process	GO:0097480	establishment of synaptic vesicle localization		0.313004	0.636278	-45.8073	1.27687e-20	depleted	126	0	8053.52
Gene Ontology Biological Process	GO:0099003	vesicle-mediated transport in synapse		0.313004	0.636278	-45.8073	1.27687e-20	depleted	126	0	8053.52
Gene Ontology Biological Process	GO:0034605	cellular response to heat		0.331359	0.636278	-45.8087	1.27507e-20	depleted	114	0	8192.96
Gene Ontology Biological Process	GO:0099504	synaptic vesicle cycle		0.340167	0.636278	-45.8109	1.27228e-20	depleted	118	0	7850.92
Gene Ontology Biological Process	GO:0048013	ephrin receptor signaling pathway		0.349761	0.636278	-45.8112	1.27194e-20	depleted	87	0	9135.91
Gene Ontology Biological Process	GO:1901606	alpha-amino acid catabolic process		0.427259	0.636278	-45.8124	1.27037e-20	depleted	97	0	7091.65
Gene Ontology Biological Process	GO:2000278	regulation of DNA biosynthetic process		0.399054	0.636278	-45.8127	1.27e-20	depleted	95	0	7728.19
Gene Ontology Biological Process	GO:0018022	peptidyl-lysine methylation		0.313288	0.636278	-45.8147	1.2675e-20	depleted	117	0	8399.42
Gene Ontology Biological Process	GO:0060606	tube closure		0.423868	0.636278	-45.8168	1.26476e-20	depleted	86	0	7706.47
Gene Ontology Biological Process	GO:0061387	regulation of extent of cell growth		0.369242	0.636278	-45.8181	1.26318e-20	depleted	90	0	8565.26
Hallmark (MSigDB)	M5949	HALLMARK_PEROXISOME		0.318046	0.410381	-45.8182	1.26301e-20	depleted	104	0	6419.07
Gene Ontology Biological Process	GO:0001952	regulation of cell-matrix adhesion		0.312638	0.636278	-45.8217	1.25861e-20	depleted	96	0	9394.45
Gene Ontology Biological Process	GO:0014020	primary neural tube formation		0.410975	0.636278	-45.8246	1.25495e-20	depleted	91	0	7719.55
Gene Ontology Biological Process	GO:1901184	regulation of ERBB signaling pathway		0.403497	0.636278	-45.825	1.25444e-20	depleted	93	0	7758.72
Gene Ontology Biological Process	GO:0048010	vascular endothelial growth factor receptor signaling pathway		0.345785	0.636278	-45.8268	1.25221e-20	depleted	92	0	8925.74
Gene Ontology Biological Process	GO:0030518	intracellular steroid hormone receptor signaling pathway		0.305954	0.636278	-45.8275	1.25127e-20	depleted	128	0	8148.9
Gene Ontology Biological Process	GO:0021987	cerebral cortex development		0.324961	0.636278	-45.8278	1.25096e-20	depleted	108	0	8604.64
Gene Ontology Biological Process	GO:0001843	neural tube closure		0.424738	0.636278	-45.829	1.24946e-20	depleted	85	0	7773.61
Gene Ontology Biological Process	GO:0031023	microtubule organizing center organization		0.299016	0.636278	-45.8467	1.22755e-20	depleted	119	0	8733.75
Gene Ontology Biological Process	GO:1902904	negative regulation of supramolecular fiber organization		0.305184	0.636278	-45.8482	1.22573e-20	depleted	110	0	8973.48
Gene Ontology Biological Process	GO:0034968	histone lysine methylation		0.327777	0.636278	-45.8498	1.22378e-20	depleted	106	0	8685.38
Gene Ontology Biological Process	GO:0010770	positive regulation of cell morphogenesis involved in differentiation		0.26138	0.636278	-45.8529	1.21993e-20	depleted	133	0	8937.95
Gene Ontology Biological Process	GO:1900034	regulation of cellular response to heat		0.413342	0.636278	-45.8537	1.219e-20	depleted	78	0	8499.82
Gene Ontology Biological Process	GO:0016482	cytosolic transport		0.303243	0.636278	-45.8604	1.21078e-20	depleted	132	0	8156.62
Gene Ontology Biological Process	GO:0048675	axon extension		0.33942	0.636278	-45.8645	1.20592e-20	depleted	100	0	8773.65
Gene Ontology Biological Process	GO:0007041	lysosomal transport		0.416906	0.636278	-45.8648	1.20553e-20	depleted	82	0	8169.94
Gene Ontology Biological Process	GO:0030038	contractile actin filament bundle assembly		0.366624	0.636278	-45.868	1.20167e-20	depleted	82	0	9182.59
Gene Ontology Biological Process	GO:0043149	stress fiber assembly		0.366624	0.636278	-45.868	1.20167e-20	depleted	82	0	9182.59
Gene Ontology Biological Process	GO:0098732	macromolecule deacylation		0.377592	0.636278	-45.871	1.19805e-20	depleted	99	0	8089.53
Gene Ontology Biological Process	GO:0051494	negative regulation of cytoskeleton organization		0.285176	0.636278	-45.871	1.19803e-20	depleted	118	0	9088.89
Gene Ontology Biological Process	GO:0018107	peptidyl-threonine phosphorylation		0.361756	0.636278	-45.8751	1.1932e-20	depleted	112	0	7896.19
Gene Ontology Biological Process	GO:0035601	protein deacylation		0.378856	0.636278	-45.8753	1.19292e-20	depleted	98	0	8123.57
Gene Ontology Biological Process	GO:0006998	nuclear envelope organization		0.375588	0.636278	-45.8829	1.18394e-20	depleted	85	0	8875.21
Gene Ontology Biological Process	GO:0018210	peptidyl-threonine modification		0.352669	0.636278	-45.8853	1.18103e-20	depleted	116	0	7933.28
Gene Ontology Biological Process	GO:0006476	protein deacetylation		0.38674	0.636278	-45.8869	1.17914e-20	depleted	93	0	8244.66
Gene Ontology Biological Process	GO:0038094	Fc-gamma receptor signaling pathway		0.361446	0.636278	-45.8877	1.17827e-20	depleted	76	0	9714.22
Gene Ontology Biological Process	GO:0048814	regulation of dendrite morphogenesis		0.417321	0.636278	-45.8897	1.17582e-20	depleted	75	0	8661.79
Gene Ontology Biological Process	GO:0016575	histone deacetylation		0.419391	0.636278	-45.8994	1.16454e-20	depleted	80	0	8339.59
Gene Ontology Biological Process	GO:0048813	dendrite morphogenesis		0.290471	0.636278	-45.9084	1.15411e-20	depleted	119	0	9012.25
Gene Ontology Biological Process	GO:0050773	regulation of dendrite development		0.296465	0.636278	-45.9148	1.14672e-20	depleted	125	0	8682.27
Gene Ontology Biological Process	GO:0090662	ATP hydrolysis coupled transmembrane transport		0.425757	0.636278	-45.9161	1.1452e-20	depleted	75	0	8550.97
Gene Ontology Biological Process	GO:0002431	Fc receptor mediated stimulatory signaling pathway		0.354468	0.636278	-45.9174	1.14377e-20	depleted	78	0	9823.08
Gene Ontology Biological Process	GO:0097711	ciliary basal body docking		0.344368	0.636278	-45.9357	1.12295e-20	depleted	96	0	9114.56
Gene Ontology Biological Process	GO:0060996	dendritic spine development		0.38092	0.636278	-45.963	1.09271e-20	depleted	83	0	9113.53
Hallmark (MSigDB)	M5908	HALLMARK_ANDROGEN_RESPONSE		0.290462	0.400637	-45.9756	1.07911e-20	depleted	101	0	7558.96
Gene Ontology Biological Process	GO:0030010	establishment of cell polarity		0.27484	0.636278	-46.0067	1.046e-20	depleted	103	0	10370.8
Hallmark (MSigDB)	M5910	HALLMARK_PROTEIN_SECRETION		0.286716	0.400637	-46.0233	1.02876e-20	depleted	96	0	8223.78
Gene Ontology Biological Process	GO:0034333	adherens junction assembly		0.313675	0.636278	-46.024	1.02808e-20	depleted	80	0	10892.9
Gene Ontology Biological Process	GO:0007044	cell-substrate junction assembly		0.294819	0.636278	-46.065	9.8682e-21	depleted	86	0	11046.3
Gene Ontology Biological Process	GO:0032507	maintenance of protein location in cell		0.357538	0.636278	-46.5927	5.82141e-21	depleted	85	0	8428.56
Hallmark (MSigDB)	M5909	HALLMARK_MYOGENESIS		0.112748	0.369116	-47.0427	3.71214e-21	depleted	200	0	8728.49

## Sheet: Naive_SpecificDAR_Enrichment
Geneset.Type	Geneset.ID	Description	P.value	FDR	Effect	Odds.Ratio	Status	N.Geneset.Genes	N.Geneset.Peak.Genes	Geneset.Avg.Gene.Length	Geneset.Peak.Genes
Hallmark (MSigDB)	M5932	HALLMARK_INFLAMMATORY_RESPONSE	2.77215e-06	0.000110886	2.7397	15.4824	enriched	199	7	5345.09	1316, 1604, 2015, 3601, 3627, 3732, 3949
Hallmark (MSigDB)	M5890	HALLMARK_TNFA_SIGNALING_VIA_NFKB	4.32671e-05	0.000865343	2.49292	12.0965	enriched	198	6	5372.74	330, 1316, 3601, 3627, 3949, 57007
Hallmark (MSigDB)	M5891	HALLMARK_HYPOXIA	0.282619	0.4549	0.902616	2.46605	enriched	200	2	6533.22	1316, 57007
Hallmark (MSigDB)	M5897	HALLMARK_IL6_JAK_STAT3_SIGNALING	0.0487334	0.4549	1.85594	6.3977	enriched	86	2	5977.35	3601, 3627
Hallmark (MSigDB)	M5898	HALLMARK_DNA_REPAIR	0.270286	0.4549	-45.762	1.33605e-20	depleted	150	0	5885.75
Hallmark (MSigDB)	M5901	HALLMARK_G2M_CHECKPOINT	0.156271	0.4549	-44.9693	2.95166e-20	depleted	199	0	7536.52
Hallmark (MSigDB)	M5902	HALLMARK_APOPTOSIS	0.195487	0.4549	1.11653	3.05424	enriched	161	2	6660	330, 51176
Hallmark (MSigDB)	M5905	HALLMARK_ADIPOGENESIS	0.167226	0.4549	-44.9051	3.14756e-20	depleted	200	0	7077.02
Hallmark (MSigDB)	M5907	HALLMARK_ESTROGEN_RESPONSE_LATE	0.174378	0.4549	-44.8863	3.20737e-20	depleted	200	0	6801.42
Hallmark (MSigDB)	M5908	HALLMARK_ANDROGEN_RESPONSE	0.314348	0.4549	-45.9691	1.08613e-20	depleted	101	0	7558.96
Hallmark (MSigDB)	M5909	HALLMARK_MYOGENESIS	0.130154	0.4549	-47.0435	3.70911e-21	depleted	200	0	8728.49
Hallmark (MSigDB)	M5910	HALLMARK_PROTEIN_SECRETION	0.309964	0.4549	-46.0184	1.03391e-20	depleted	96	0	8223.78
Hallmark (MSigDB)	M5913	HALLMARK_INTERFERON_GAMMA_RESPONSE	0.25967	0.4549	0.953917	2.59586	enriched	200	2	6161.04	3601, 3627
Hallmark (MSigDB)	M5915	HALLMARK_APICAL_JUNCTION	0.141715	0.4549	-46.9912	3.90815e-21	depleted	200	0	8182.77
Hallmark (MSigDB)	M5921	HALLMARK_COMPLEMENT	0.310745	0.4549	0.845315	2.32871	enriched	200	2	6926.13	1604, 10019
Hallmark (MSigDB)	M5922	HALLMARK_UNFOLDED_PROTEIN_RESPONSE	0.31843	0.4549	-45.8247	1.25477e-20	depleted	113	0	6538.06
Hallmark (MSigDB)	M5923	HALLMARK_PI3K_AKT_MTOR_SIGNALING	0.300587	0.4549	-45.9643	1.09134e-20	depleted	105	0	7742.82
Hallmark (MSigDB)	M5925	HALLMARK_E2F_TARGETS	0.179334	0.4549	-44.8534	3.31461e-20	depleted	200	0	6629.71
Hallmark (MSigDB)	M5926	HALLMARK_MYC_TARGETS_V1	0.190419	0.4549	-44.8349	3.37637e-20	depleted	200	0	6221.8
Hallmark (MSigDB)	M5930	HALLMARK_EPITHELIAL_MESENCHYMAL_TRANSITION	0.147566	0.4549	-44.9839	2.90897e-20	depleted	200	0	7893.45
Hallmark (MSigDB)	M5936	HALLMARK_OXIDATIVE_PHOSPHORYLATION	0.217057	0.4549	-44.7097	3.82684e-20	depleted	200	0	5441.76
Hallmark (MSigDB)	M5937	HALLMARK_GLYCOLYSIS	0.195975	0.4549	-44.8004	3.495e-20	depleted	200	0	6071.11
Hallmark (MSigDB)	M5942	HALLMARK_UV_RESPONSE_DN	0.296019	0.4549	0.882957	2.41804	enriched	144	2	9898.19	3949, 4052
Hallmark (MSigDB)	M5946	HALLMARK_COAGULATION	0.2702	0.4549	-45.8375	1.23885e-20	depleted	138	0	6515.65
Hallmark (MSigDB)	M5947	HALLMARK_IL2_STAT5_SIGNALING	0.290032	0.4549	0.886952	2.42772	enriched	200	2	6673.45	1316, 3627
Hallmark (MSigDB)	M5950	HALLMARK_ALLOGRAFT_REJECTION	0.22538	0.4549	-44.6903	3.90178e-20	depleted	197	0	5330.82
Hallmark (MSigDB)	M5953	HALLMARK_KRAS_SIGNALING_UP	0.273007	0.4549	0.92348	2.51804	enriched	200	2	6381.39	330, 3627
Hallmark (MSigDB)	M5956	HALLMARK_KRAS_SIGNALING_DN	0.204934	0.4549	-44.7304	3.74833e-20	depleted	200	0	5855.45
Hallmark (MSigDB)	M5948	HALLMARK_BILE_ACID_METABOLISM	0.334043	0.456954	-45.7672	1.32906e-20	depleted	112	0	6128.96
Hallmark (MSigDB)	M5949	HALLMARK_PEROXISOME	0.342716	0.456954	-45.8076	1.27647e-20	depleted	104	0	6419.07
Hallmark (MSigDB)	M5911	HALLMARK_INTERFERON_ALPHA_RESPONSE	0.41452	0.534865	0.961935	2.61675	enriched	97	1	6023.49	3627
Gene Ontology Biological Process	GO:0002250	adaptive immune response	0.00195261	0.593552	1.8522	6.37381	enriched	341	5	5998.4	1604, 2015, 3718, 10666, 51176
Gene Ontology Biological Process	GO:0002367	cytokine production involved in immune response	0.000833948	0.593552	2.8396	17.1088	enriched	77	3	5773.65	1604, 3718, 10666
Gene Ontology Biological Process	GO:0002460	adaptive immune response based on somatic recombination of immune receptors built from immunoglobulin superfamily domains	0.00291805	0.593552	2.01496	7.50043	enriched	214	4	6303.86	1604, 3718, 10666, 51176
Gene Ontology Biological Process	GO:0022407	regulation of cell-cell adhesion	0.0057286	0.593552	1.60729	4.98928	enriched	388	5	6557.45	288, 1604, 1725, 3718, 51176
Gene Ontology Biological Process	GO:0022409	positive regulation of cell-cell adhesion	0.00454745	0.593552	1.89553	6.65607	enriched	243	4	6246.77	288, 1604, 1725, 3718
Gene Ontology Biological Process	GO:0032943	mononuclear cell proliferation	0.00410276	0.593552	1.92358	6.84544	enriched	257	4	5775.31	1604, 1725, 3718, 51176
Gene Ontology Biological Process	GO:0032946	positive regulation of mononuclear cell proliferation	0.00248864	0.593552	2.48039	11.9459	enriched	128	3	5107.6	1604, 1725, 3718
Gene Ontology Biological Process	GO:0042102	positive regulation of T cell proliferation	0.000962163	0.593552	2.80032	16.4498	enriched	95	3	5084.98	1604, 1725, 3718
Gene Ontology Biological Process	GO:0042129	regulation of T cell proliferation	0.00547483	0.593552	2.20916	9.10809	enriched	147	3	5645.65	1604, 1725, 3718
Gene Ontology Biological Process	GO:0045185	maintenance of protein location	0.00570867	0.593552	2.20616	9.08075	enriched	93	3	8439.82	288, 4052, 6653
Gene Ontology Biological Process	GO:0046631	alpha-beta T cell activation	0.00378075	0.593552	2.33376	10.3166	enriched	116	3	6215.93	1604, 3718, 51176
Gene Ontology Biological Process	GO:0046651	lymphocyte proliferation	0.00390246	0.593552	1.93713	6.93879	enriched	255	4	5747.34	1604, 1725, 3718, 51176
Gene Ontology Biological Process	GO:0050671	positive regulation of lymphocyte proliferation	0.00243796	0.593552	2.48719	12.0274	enriched	127	3	5110.48	1604, 1725, 3718
Gene Ontology Biological Process	GO:0070098	chemokine-mediated signaling pathway	0.00582271	0.593552	2.88098	17.8317	enriched	80	2	3750.86	3627, 57007
Gene Ontology Biological Process	GO:0070661	leukocyte proliferation	0.00475514	0.593552	1.88378	6.57834	enriched	270	4	5731.06	1604, 1725, 3718, 51176
Gene Ontology Biological Process	GO:0070665	positive regulation of leukocyte proliferation	0.00276861	0.593552	2.44484	11.5287	enriched	133	3	5098.35	1604, 1725, 3718
Gene Ontology Biological Process	GO:0000041	transition metal ion transport	0.435525	0.637645	-45.7417	1.36349e-20	depleted	108	0	6433.59
Gene Ontology Biological Process	GO:0000070	mitotic sister chromatid segregation	0.3356	0.637645	-45.9358	1.12285e-20	depleted	133	0	7761.54
Gene Ontology Biological Process	GO:0000086	G2/M transition of mitotic cell cycle	0.187513	0.637645	-45.0262	2.7885e-20	depleted	232	0	8200.18
Gene Ontology Biological Process	GO:0000184	nuclear-transcribed mRNA catabolic process, nonsense-mediated decay	0.463836	0.637645	-45.5528	1.64685e-20	depleted	120	0	5270.49
Gene Ontology Biological Process	GO:0000187	activation of MAPK activity	0.34461	0.637645	-45.8184	1.26282e-20	depleted	147	0	6865.68
Gene Ontology Biological Process	GO:0000302	response to reactive oxygen species	0.259047	0.637645	-45.7908	1.29813e-20	depleted	227	0	6439.96
Gene Ontology Biological Process	GO:0000375	RNA splicing, via transesterification reactions	0.167799	0.637645	-44.8223	3.41925e-20	depleted	314	0	6835.58
Gene Ontology Biological Process	GO:0000377	RNA splicing, via transesterification reactions with bulged adenosine as nucleophile	0.169255	0.637645	-44.8241	3.41297e-20	depleted	311	0	6852.06
Gene Ontology Biological Process	GO:0000398	mRNA splicing, via spliceosome	0.169255	0.637645	-44.8241	3.41297e-20	depleted	311	0	6852.06
Gene Ontology Biological Process	GO:0000422	mitophagy	0.455879	0.637645	-45.0269	2.78666e-20	depleted	79	0	7899.25
Gene Ontology Biological Process	GO:0000723	telomere maintenance	0.31701	0.637645	-45.9201	1.14064e-20	depleted	147	0	7595.43
Gene Ontology Biological Process	GO:0000724	double-strand break repair via homologous recombination	0.431241	0.637645	-45.8639	1.20665e-20	depleted	99	0	7082.87
Gene Ontology Biological Process	GO:0000725	recombinational repair	0.430599	0.637645	-45.8546	1.21782e-20	depleted	100	0	7035.89
Gene Ontology Biological Process	GO:0000726	non-recombinational repair	0.490096	0.637645	-45.7924	1.296e-20	depleted	76	0	7034.45
Gene Ontology Biological Process	GO:0000819	sister chromatid segregation	0.221115	0.637645	-44.9171	3.11003e-20	depleted	217	0	7647.31
Gene Ontology Biological Process	GO:0000910	cytokinesis	0.0978347	0.637645	1.4727	4.36098	enriched	139	2	7681.16	288, 10807
Gene Ontology Biological Process	GO:0000956	nuclear-transcribed mRNA catabolic process	0.301125	0.637645	-45.6605	1.47869e-20	depleted	203	0	6033.57
Gene Ontology Biological Process	GO:0001501	skeletal system development	0.0903791	0.637645	-44.7689	3.60689e-20	depleted	484	0	6613
Gene Ontology Biological Process	GO:0001508	action potential	0.0877994	0.637645	1.53013	4.61879	enriched	133	2	7558.32	288, 3736
Gene Ontology Biological Process	GO:0001525	angiogenesis	0.0548447	0.637645	1.18087	3.25719	enriched	411	4	7246.12	577, 3627, 51176, 57007
Gene Ontology Biological Process	GO:0001578	microtubule bundle formation	0.446143	0.637645	-45.9769	1.07762e-20	depleted	77	0	8257.74
Gene Ontology Biological Process	GO:0001655	urogenital system development	0.159284	0.637645	-44.8331	3.38231e-20	depleted	315	0	7024.36
Gene Ontology Biological Process	GO:0001656	metanephros development	0.476472	0.637645	-45.7151	1.40025e-20	depleted	88	0	6541.1
Gene Ontology Biological Process	GO:0001657	ureteric bud development	0.438485	0.637645	-45.8008	1.28514e-20	depleted	97	0	6963.28
Gene Ontology Biological Process	GO:0001666	response to hypoxia	0.158209	0.637645	-44.8481	3.33202e-20	depleted	331	0	6793.48
Gene Ontology Biological Process	GO:0001676	long-chain fatty acid metabolic process	0.468445	0.637645	-45.7312	1.37777e-20	depleted	94	0	6406.33
Gene Ontology Biological Process	GO:0001678	cellular glucose homeostasis	0.355835	0.637645	-45.8711	1.19792e-20	depleted	129	0	7375.53
Gene Ontology Biological Process	GO:0001704	formation of primary germ layer	0.401066	0.637645	0.984052	2.67527	enriched	119	1	7184.76	51176
Gene Ontology Biological Process	GO:0001736	establishment of planar polarity	0.411015	0.637645	-45.7633	1.33435e-20	depleted	121	0	6404.77
Gene Ontology Biological Process	GO:0001738	morphogenesis of a polarized epithelium	0.382838	0.637645	-45.7801	1.31209e-20	depleted	132	0	6572.75
Gene Ontology Biological Process	GO:0001764	neuron migration	0.314251	0.637645	-45.89	1.1755e-20	depleted	136	0	8063.39
Gene Ontology Biological Process	GO:0001776	leukocyte homeostasis	0.226464	0.637645	1.52096	4.57663	enriched	83	1	6218.94	3718
Gene Ontology Biological Process	GO:0001818	negative regulation of cytokine production	0.142758	0.637645	1.26982	3.56021	enriched	222	2	6089.38	3718, 51176
Gene Ontology Biological Process	GO:0001819	positive regulation of cytokine production	0.396495	0.637645	0.678887	1.97168	enriched	388	2	6164.39	330, 10666
Gene Ontology Biological Process	GO:0001822	kidney development	0.191893	0.637645	-44.8504	3.32446e-20	depleted	265	0	7166.3
Gene Ontology Biological Process	GO:0001823	mesonephros development	0.424027	0.637645	-45.8035	1.28166e-20	depleted	102	0	7028.81
Gene Ontology Biological Process	GO:0001837	epithelial to mesenchymal transition	0.0628698	0.637645	1.70033	5.47576	enriched	125	2	6909.81	51176, 90102
Gene Ontology Biological Process	GO:0001838	embryonic epithelial tube formation	0.385332	0.637645	-45.8575	1.21429e-20	depleted	120	0	7092.95
Gene Ontology Biological Process	GO:0001841	neural tube formation	0.407785	0.637645	-45.9681	1.08719e-20	depleted	100	0	7680.58
Gene Ontology Biological Process	GO:0001843	neural tube closure	0.442886	0.637645	-45.9998	1.05324e-20	depleted	85	0	7773.61
Gene Ontology Biological Process	GO:0001889	liver development	0.393682	0.637645	-45.7264	1.38439e-20	depleted	130	0	6382.35
Gene Ontology Biological Process	GO:0001890	placenta development	0.438284	0.637645	0.89735	2.45309	enriched	145	1	6484.11	51176
Gene Ontology Biological Process	GO:0001892	embryonic placenta development	0.272072	0.637645	1.35158	3.86354	enriched	88	1	6788.44	51176
Gene Ontology Biological Process	GO:0001894	tissue homeostasis	0.284348	0.637645	-45.7483	1.35448e-20	depleted	198	0	6552.89
Gene Ontology Biological Process	GO:0001906	cell killing	0.212338	0.637645	1.58179	4.86366	enriched	105	1	4814.55	10666
Gene Ontology Biological Process	GO:0001909	leukocyte mediated cytotoxicity	0.173637	0.637645	1.76421	5.83698	enriched	81	1	5145.09	10666
Gene Ontology Biological Process	GO:0001935	endothelial cell proliferation	0.419855	0.637645	-45.7885	1.30115e-20	depleted	113	0	6578.97
Gene Ontology Biological Process	GO:0001936	regulation of endothelial cell proliferation	0.465582	0.637645	-45.7346	1.37313e-20	depleted	97	0	6307.33
Gene Ontology Biological Process	GO:0001942	hair follicle development	0.494768	0.637645	-45.6541	1.48821e-20	depleted	87	0	6132.36
Gene Ontology Biological Process	GO:0001952	regulation of cell-matrix adhesion	0.443242	0.637645	0.88941	2.43369	enriched	96	1	9394.45	90102
Gene Ontology Biological Process	GO:0001959	regulation of cytokine-mediated signaling pathway	0.378419	0.637645	1.04002	2.82926	enriched	145	1	5783.85	330
Gene Ontology Biological Process	GO:0002027	regulation of heart rate	0.475166	0.637645	-45.6823	1.44681e-20	depleted	90	0	6381.32
Gene Ontology Biological Process	GO:0002028	regulation of sodium ion transport	0.329178	0.637645	1.17507	3.23835	enriched	82	1	8398.65	288
Gene Ontology Biological Process	GO:0002062	chondrocyte differentiation	0.429174	0.637645	-45.8575	1.21437e-20	depleted	95	0	7341.42
Gene Ontology Biological Process	GO:0002065	columnar/cuboidal epithelial cell differentiation	0.311467	0.637645	1.22493	3.40392	enriched	104	1	6578.44	51176
Gene Ontology Biological Process	GO:0002220	innate immune response activating cell surface receptor signaling pathway	0.39276	0.637645	-45.8305	1.24752e-20	depleted	124	0	6705.72
Gene Ontology Biological Process	GO:0002221	pattern recognition receptor signaling pathway	0.488194	0.637645	0.790555	2.20462	enriched	171	1	6230.43	330
Gene Ontology Biological Process	GO:0002223	stimulatory C-type lectin receptor signaling pathway	0.3937	0.637645	-45.8479	1.2261e-20	depleted	122	0	6782.17
Gene Ontology Biological Process	GO:0002224	toll-like receptor signaling pathway	0.346776	0.637645	1.12359	3.07587	enriched	128	1	6037.8	330
Gene Ontology Biological Process	GO:0002237	response to molecule of bacterial origin	0.0465364	0.637645	1.44975	4.26203	enriched	316	3	5538.5	1604, 3627, 8718
Gene Ontology Biological Process	GO:0002244	hematopoietic progenitor cell differentiation	0.431928	0.637645	-45.8463	1.22799e-20	depleted	96	0	7217.96
Gene Ontology Biological Process	GO:0002262	myeloid cell homeostasis	0.403222	0.637645	0.978556	2.66061	enriched	126	1	6921.1	3718
Gene Ontology Biological Process	GO:0002285	lymphocyte activation involved in immune response	0.0811131	0.637645	1.56894	4.80154	enriched	156	2	6355.52	3718, 51176
Gene Ontology Biological Process	GO:0002286	T cell activation involved in immune response	0.0238472	0.637645	2.18483	8.8891	enriched	92	2	5917.29	3718, 51176
Gene Ontology Biological Process	GO:0002377	immunoglobulin production	0.466979	0.637645	-45.7495	1.35278e-20	depleted	89	0	6716.52
Gene Ontology Biological Process	GO:0002431	Fc receptor mediated stimulatory signaling pathway	0.374111	0.637645	1.05437	2.87018	enriched	78	1	9823.08	10666
Gene Ontology Biological Process	GO:0002440	production of molecular mediator of immune response	0.00969303	0.637645	2.01153	7.47474	enriched	159	3	6225.06	1604, 3718, 10666
Gene Ontology Biological Process	GO:0002449	lymphocyte mediated immunity	0.137215	0.637645	1.29111	3.63683	enriched	213	2	6181.07	1604, 10666
Gene Ontology Biological Process	GO:0002456	T cell mediated immunity	0.203761	0.637645	1.6178	5.042	enriched	77	1	6125.21	1604
Gene Ontology Biological Process	GO:0002474	antigen processing and presentation of peptide antigen via MHC class I	0.460123	0.637645	-45.8318	1.24596e-20	depleted	94	0	6646.95
Gene Ontology Biological Process	GO:0002478	antigen processing and presentation of exogenous peptide antigen	0.324191	0.637645	-45.7979	1.28888e-20	depleted	166	0	6657.61
Gene Ontology Biological Process	GO:0002495	antigen processing and presentation of peptide antigen via MHC class II	0.440102	0.637645	-45.8171	1.26435e-20	depleted	93	0	7173.26
Gene Ontology Biological Process	GO:0002504	antigen processing and presentation of peptide or polysaccharide antigen via MHC class II	0.436492	0.637645	-45.825	1.25445e-20	depleted	94	0	7208.12
Gene Ontology Biological Process	GO:0002521	leukocyte differentiation	0.191531	0.637645	0.885495	2.42418	enriched	464	3	6394.08	1316, 3718, 51176
Gene Ontology Biological Process	GO:0002526	acute inflammatory response	0.331725	0.637645	1.16584	3.20861	enriched	132	1	5642.39	1604
Gene Ontology Biological Process	GO:0002576	platelet degranulation	0.395511	0.637645	0.997245	2.7108	enriched	128	1	6745.05	9749
Gene Ontology Biological Process	GO:0002683	negative regulation of immune system process	0.377106	0.637645	0.710264	2.03453	enriched	380	2	6111.76	1604, 3718
Gene Ontology Biological Process	GO:0002685	regulation of leukocyte migration	0.363436	0.637645	1.07903	2.94184	enriched	156	1	5226.47	3627
Gene Ontology Biological Process	GO:0002687	positive regulation of leukocyte migration	0.20911	0.637645	1.5979	4.94266	enriched	114	1	4465.44	3627
Gene Ontology Biological Process	GO:0002688	regulation of leukocyte chemotaxis	0.193046	0.637645	1.66956	5.30981	enriched	101	1	4631.8	3627
Gene Ontology Biological Process	GO:0002690	positive regulation of leukocyte chemotaxis	0.136753	0.637645	1.98394	7.27133	enriched	85	1	4127.19	3627
Gene Ontology Biological Process	GO:0002694	regulation of leukocyte activation	0.0443222	0.637645	1.24493	3.47269	enriched	447	4	6369.21	1604, 1725, 3718, 10666
Gene Ontology Biological Process	GO:0002695	negative regulation of leukocyte activation	0.437432	0.637645	0.899201	2.45764	enriched	145	1	6492.66	3718
Gene Ontology Biological Process	GO:0002696	positive regulation of leukocyte activation	0.00694537	0.637645	1.78043	5.93239	enriched	285	4	6016.99	1604, 1725, 3718, 10666
Gene Ontology Biological Process	GO:0002697	regulation of immune effector process	0.0183465	0.637645	1.50688	4.51261	enriched	326	4	6723.58	330, 1604, 3718, 10666
Gene Ontology Biological Process	GO:0002698	negative regulation of immune effector process	0.0374317	0.637645	1.96159	7.11063	enriched	104	2	6470.29	1604, 3718
Gene Ontology Biological Process	GO:0002699	positive regulation of immune effector process	0.469598	0.637645	0.829162	2.2914	enriched	162	1	6290.09	10666
Gene Ontology Biological Process	GO:0002700	regulation of production of molecular mediator of immune response	0.0336418	0.637645	2.01488	7.49979	enriched	110	2	5882.47	3718, 10666
Gene Ontology Biological Process	GO:0002703	regulation of leukocyte mediated immunity	0.0760674	0.637645	1.60211	4.96349	enriched	154	2	6249.86	3718, 10666
Gene Ontology Biological Process	GO:0002705	positive regulation of leukocyte mediated immunity	0.241679	0.637645	1.46108	4.31062	enriched	88	1	6160.23	10666
Gene Ontology Biological Process	GO:0002706	regulation of lymphocyte mediated immunity	0.319587	0.637645	1.20067	3.32234	enriched	117	1	6025.62	10666
Gene Ontology Biological Process	GO:0002761	regulation of myeloid leukocyte differentiation	0.310064	0.637645	1.22917	3.41838	enriched	110	1	6229.11	51176
Gene Ontology Biological Process	GO:0002791	regulation of peptide secretion	0.118024	0.637645	-44.7589	3.64284e-20	depleted	417	0	6559.33
Gene Ontology Biological Process	GO:0002792	negative regulation of peptide secretion	0.444487	0.637645	-45.6747	1.45785e-20	depleted	112	0	6020.09
Gene Ontology Biological Process	GO:0002793	positive regulation of peptide secretion	0.261678	0.637645	-44.678	3.95003e-20	depleted	235	0	6125.05
Gene Ontology Biological Process	GO:0002819	regulation of adaptive immune response	0.0505668	0.637645	1.81058	6.114	enriched	130	2	6060.66	3718, 10666
Gene Ontology Biological Process	GO:0002821	positive regulation of adaptive immune response	0.202342	0.637645	1.62398	5.07324	enriched	80	1	5805.18	10666
Gene Ontology Biological Process	GO:0002822	regulation of adaptive immune response based on somatic recombination of immune receptors built from immunoglobulin superfamily domains	0.0420134	0.637645	1.90381	6.71143	enriched	119	2	6026.8	3718, 10666
Gene Ontology Biological Process	GO:0002824	positive regulation of adaptive immune response based on somatic recombination of immune receptors built from immunoglobulin superfamily domains	0.185619	0.637645	1.70253	5.48782	enriched	76	1	5663.18	10666
Gene Ontology Biological Process	GO:0002831	regulation of response to biotic stimulus	0.010329	0.637645	1.99062	7.32008	enriched	138	3	7182.81	330, 1604, 10666
Gene Ontology Biological Process	GO:0003007	heart morphogenesis	0.22374	0.637645	-44.8319	3.38639e-20	depleted	230	0	7151.31
Gene Ontology Biological Process	GO:0003014	renal system process	0.42085	0.637645	-45.8079	1.2761e-20	depleted	109	0	6764.18
Gene Ontology Biological Process	GO:0003015	heart process	0.206589	0.637645	-44.7927	3.52196e-20	depleted	262	0	6802.73
Gene Ontology Biological Process	GO:0003018	vascular process in circulatory system	0.372668	0.637645	-45.6019	1.56802e-20	depleted	154	0	5892.23
Gene Ontology Biological Process	GO:0003073	regulation of systemic arterial blood pressure	0.491616	0.637645	-45.6994	1.42235e-20	depleted	85	0	6333.16
Gene Ontology Biological Process	GO:0003158	endothelium development	0.37712	0.637645	1.0437	2.8397	enriched	111	1	7220.41	3627
Gene Ontology Biological Process	GO:0003206	cardiac chamber morphogenesis	0.411928	0.637645	-45.7225	1.3898e-20	depleted	119	0	6438.66
Gene Ontology Biological Process	GO:0003231	cardiac ventricle development	0.376018	0.637645	1.04615	2.84666	enriched	117	1	6900.03	4052
Gene Ontology Biological Process	GO:0003279	cardiac septum development	0.331283	0.637645	1.16714	3.2128	enriched	96	1	7411.61	4052
Gene Ontology Biological Process	GO:0005976	polysaccharide metabolic process	0.450074	0.637645	-45.7409	1.36459e-20	depleted	101	0	6467.91
Gene Ontology Biological Process	GO:0006006	glucose metabolic process	0.300595	0.637645	-45.7677	1.32843e-20	depleted	194	0	6350.37
Gene Ontology Biological Process	GO:0006022	aminoglycan metabolic process	0.350589	0.637645	-45.6935	1.43074e-20	depleted	167	0	6034.34
Gene Ontology Biological Process	GO:0006023	aminoglycan biosynthetic process	0.45567	0.637645	-45.6146	1.54823e-20	depleted	114	0	5694.24
Gene Ontology Biological Process	GO:0006024	glycosaminoglycan biosynthetic process	0.456714	0.637645	-45.6175	1.54373e-20	depleted	113	0	5714.83
Gene Ontology Biological Process	GO:0006029	proteoglycan metabolic process	0.506961	0.637645	-45.7068	1.41182e-20	depleted	84	0	6085.3
Gene Ontology Biological Process	GO:0006066	alcohol metabolic process	0.271318	0.637645	0.908873	2.48153	enriched	293	2	6503.43	3949, 6653
Gene Ontology Biological Process	GO:0006081	cellular aldehyde metabolic process	0.49862	0.637645	-45.6599	1.47964e-20	depleted	94	0	5735.16
Gene Ontology Biological Process	GO:0006090	pyruvate metabolic process	0.436704	0.637645	-45.7971	1.2899e-20	depleted	104	0	6659.38
Gene Ontology Biological Process	GO:0006091	generation of precursor metabolites and energy	0.189833	0.637645	-44.5894	4.31586e-20	depleted	352	0	5645.64
Gene Ontology Biological Process	GO:0006109	regulation of carbohydrate metabolic process	0.358473	0.637645	-45.7571	1.34262e-20	depleted	145	0	6603.81
Gene Ontology Biological Process	GO:0006112	energy reserve metabolic process	0.486423	0.637645	-45.7095	1.40806e-20	depleted	87	0	6365.57
Gene Ontology Biological Process	GO:0006164	purine nucleotide biosynthetic process	0.246692	0.637645	-44.6821	3.93397e-20	depleted	250	0	6134.33
Gene Ontology Biological Process	GO:0006165	nucleoside diphosphate phosphorylation	0.461269	0.637645	-45.888	1.17783e-20	depleted	85	0	7218.24
Gene Ontology Biological Process	GO:0006171	cAMP biosynthetic process	0.417138	0.637645	-45.6186	1.54196e-20	depleted	125	0	6018.62
Gene Ontology Biological Process	GO:0006260	DNA replication	0.167039	0.637645	-44.9384	3.04433e-20	depleted	291	0	7348.43
Gene Ontology Biological Process	GO:0006261	DNA-dependent DNA replication	0.333343	0.637645	-45.9546	1.102e-20	depleted	138	0	7599.39
Gene Ontology Biological Process	GO:0006275	regulation of DNA replication	0.39588	0.637645	-45.8836	1.18304e-20	depleted	115	0	7099.1
Gene Ontology Biological Process	GO:0006282	regulation of DNA repair	0.477309	0.637645	-45.8259	1.25328e-20	depleted	82	0	6964.55
Gene Ontology Biological Process	GO:0006289	nucleotide-excision repair	0.404653	0.637645	-45.87	1.19923e-20	depleted	115	0	6898.58
Gene Ontology Biological Process	GO:0006302	double-strand break repair	0.259074	0.637645	-45.8311	1.24678e-20	depleted	206	0	6970.31
Gene Ontology Biological Process	GO:0006304	DNA modification	0.439699	0.637645	-45.7735	1.32071e-20	depleted	98	0	6837.53
Gene Ontology Biological Process	GO:0006323	DNA packaging	0.350183	0.637645	-44.4076	5.17649e-20	depleted	192	0	5269.01
Gene Ontology Biological Process	GO:0006333	chromatin assembly or disassembly	0.360542	0.637645	-45.4114	1.89706e-20	depleted	179	0	5382.73
Gene Ontology Biological Process	GO:0006334	nucleosome assembly	0.468001	0.637645	-45.1958	2.35356e-20	depleted	137	0	4517.08
Gene Ontology Biological Process	GO:0006338	chromatin remodeling	0.29791	0.637645	-45.9362	1.12248e-20	depleted	156	0	7717.37
Gene Ontology Biological Process	GO:0006342	chromatin silencing	0.482135	0.637645	-45.2976	2.12564e-20	depleted	111	0	5115.72
Gene Ontology Biological Process	GO:0006352	DNA-templated transcription, initiation	0.253916	0.637645	-44.7261	3.7646e-20	depleted	229	0	6444.62
Gene Ontology Biological Process	GO:0006353	DNA-templated transcription, termination	0.461509	0.637645	-45.5873	1.5911e-20	depleted	107	0	5860.79
Gene Ontology Biological Process	GO:0006354	DNA-templated transcription, elongation	0.421468	0.637645	-45.6217	1.53733e-20	depleted	128	0	5856.73
Gene Ontology Biological Process	GO:0006364	rRNA processing	0.315153	0.637645	-44.4721	4.85326e-20	depleted	251	0	4823.3
Gene Ontology Biological Process	GO:0006367	transcription initiation from RNA polymerase II promoter	0.303674	0.637645	-45.8314	1.24643e-20	depleted	173	0	6898.58
Gene Ontology Biological Process	GO:0006368	transcription elongation from RNA polymerase II promoter	0.479554	0.637645	-45.5927	1.5825e-20	depleted	102	0	5713.97
Gene Ontology Biological Process	GO:0006397	mRNA processing	0.0922227	0.637645	-44.8106	3.45926e-20	depleted	471	0	6757.99
Gene Ontology Biological Process	GO:0006399	tRNA metabolic process	0.351769	0.637645	-45.6114	1.55324e-20	depleted	172	0	5854.67
Gene Ontology Biological Process	GO:0006401	RNA catabolic process	0.23901	0.637645	-44.6961	3.87909e-20	depleted	252	0	6251.25
Gene Ontology Biological Process	GO:0006402	mRNA catabolic process	0.276519	0.637645	-44.6786	3.94753e-20	depleted	222	0	6103.65
Gene Ontology Biological Process	GO:0006403	RNA localization	0.2098	0.637645	-44.9594	2.98104e-20	depleted	222	0	7825.62
Gene Ontology Biological Process	GO:0006405	RNA export from nucleus	0.338373	0.637645	-45.8777	1.19005e-20	depleted	139	0	7371.6
Gene Ontology Biological Process	GO:0006406	mRNA export from nucleus	0.377558	0.637645	-45.9558	1.10065e-20	depleted	110	0	7861.43
Gene Ontology Biological Process	GO:0006413	translational initiation	0.365305	0.637645	-45.5612	1.63308e-20	depleted	189	0	5163.66
Gene Ontology Biological Process	GO:0006414	translational elongation	0.470872	0.637645	-45.367	1.98312e-20	depleted	135	0	4630.07
Gene Ontology Biological Process	GO:0006417	regulation of translation	0.129758	0.637645	-44.9203	3.09988e-20	depleted	341	0	7456.05
Gene Ontology Biological Process	GO:0006457	protein folding	0.287883	0.637645	-44.6503	4.0607e-20	depleted	224	0	5845.52
Gene Ontology Biological Process	GO:0006470	protein dephosphorylation	0.203872	0.637645	-44.9536	2.99857e-20	depleted	248	0	7322.29
Gene Ontology Biological Process	GO:0006473	protein acetylation	0.131609	0.637645	1.31379	3.72024	enriched	176	2	7198.32	51176, 80314
Gene Ontology Biological Process	GO:0006475	internal protein amino acid acetylation	0.10941	0.637645	1.41261	4.10668	enriched	152	2	7525.73	51176, 80314
Gene Ontology Biological Process	GO:0006476	protein deacetylation	0.406339	0.637645	-46.0731	9.78786e-21	depleted	93	0	8244.66
Gene Ontology Biological Process	GO:0006479	protein methylation	0.282874	0.637645	-45.8727	1.19607e-20	depleted	177	0	7273.14
Gene Ontology Biological Process	GO:0006486	protein glycosylation	0.218435	0.637645	-44.7829	3.55645e-20	depleted	271	0	6408.49
Gene Ontology Biological Process	GO:0006493	protein O-linked glycosylation	0.42478	0.637645	-45.8872	1.17877e-20	depleted	103	0	7037.33
Gene Ontology Biological Process	GO:0006497	protein lipidation	0.390132	0.637645	-45.6886	1.43773e-20	depleted	143	0	5994.8
Gene Ontology Biological Process	GO:0006520	cellular amino acid metabolic process	0.411892	0.637645	0.654874	1.9249	enriched	360	2	6828.56	6507, 259307
Gene Ontology Biological Process	GO:0006575	cellular modified amino acid metabolic process	0.339252	0.637645	-45.7685	1.32737e-20	depleted	166	0	6337.42
Gene Ontology Biological Process	GO:0006611	protein export from nucleus	0.268885	0.637645	-45.9362	1.12247e-20	depleted	178	0	7631.67
Gene Ontology Biological Process	GO:0006626	protein targeting to mitochondrion	0.385581	0.637645	-45.5835	1.59711e-20	depleted	149	0	5825.46
Gene Ontology Biological Process	GO:0006631	fatty acid metabolic process	0.161242	0.637645	-44.7968	3.50756e-20	depleted	340	0	6546.87
Gene Ontology Biological Process	GO:0006633	fatty acid biosynthetic process	0.401575	0.637645	-45.7505	1.35154e-20	depleted	123	0	6522.19
Gene Ontology Biological Process	GO:0006637	acyl-CoA metabolic process	0.423123	0.637645	-45.9232	1.13715e-20	depleted	97	0	7439.22
Gene Ontology Biological Process	GO:0006638	neutral lipid metabolic process	0.339932	0.637645	1.14227	3.13387	enriched	122	1	6121.29	3949
Gene Ontology Biological Process	GO:0006639	acylglycerol metabolic process	0.337876	0.637645	1.14803	3.15196	enriched	121	1	6133.47	3949
Gene Ontology Biological Process	GO:0006641	triglyceride metabolic process	0.274315	0.637645	1.34382	3.83366	enriched	106	1	5813.06	3949
Gene Ontology Biological Process	GO:0006643	membrane lipid metabolic process	0.30828	0.637645	-45.7573	1.34227e-20	depleted	192	0	6244.57
Gene Ontology Biological Process	GO:0006661	phosphatidylinositol biosynthetic process	0.330175	0.637645	-45.9227	1.1377e-20	depleted	139	0	7588.26
Gene Ontology Biological Process	GO:0006664	glycolipid metabolic process	0.450494	0.637645	-45.682	1.44735e-20	depleted	113	0	5886.92
Gene Ontology Biological Process	GO:0006665	sphingolipid metabolic process	0.371085	0.637645	-45.8085	1.27535e-20	depleted	142	0	6490.1
Gene Ontology Biological Process	GO:0006690	icosanoid metabolic process	0.500011	0.637645	-45.5927	1.58252e-20	depleted	102	0	5305.51
Gene Ontology Biological Process	GO:0006694	steroid biosynthetic process	0.358505	0.637645	-45.6383	1.51192e-20	depleted	164	0	5932.75
Gene Ontology Biological Process	GO:0006720	isoprenoid metabolic process	0.44133	0.637645	-45.578	1.60598e-20	depleted	128	0	5441.23
Gene Ontology Biological Process	GO:0006721	terpenoid metabolic process	0.478907	0.637645	-45.572	1.61552e-20	depleted	107	0	5486.79
Gene Ontology Biological Process	GO:0006732	coenzyme metabolic process	0.168449	0.637645	-44.8474	3.33435e-20	depleted	317	0	6780.87
Gene Ontology Biological Process	GO:0006733	oxidoreduction coenzyme metabolic process	0.357712	0.637645	-45.7812	1.31066e-20	depleted	151	0	6446.66
Gene Ontology Biological Process	GO:0006766	vitamin metabolic process	0.397815	0.637645	-45.7536	1.34727e-20	depleted	128	0	6398.45
Gene Ontology Biological Process	GO:0006767	water-soluble vitamin metabolic process	0.473769	0.637645	-45.8395	1.23644e-20	depleted	85	0	6872.06
Gene Ontology Biological Process	GO:0006790	sulfur compound metabolic process	0.154485	0.637645	-44.7648	3.62158e-20	depleted	361	0	6391.86
Gene Ontology Biological Process	GO:0006805	xenobiotic metabolic process	0.477171	0.637645	-45.6621	1.47641e-20	depleted	105	0	5669.12
Gene Ontology Biological Process	GO:0006813	potassium ion transport	0.171895	0.637645	1.16835	3.21669	enriched	225	2	6507.73	288, 3736
Gene Ontology Biological Process	GO:0006818	hydrogen transport	0.354594	0.637645	1.10342	3.01445	enriched	155	1	5213.97	7355
Gene Ontology Biological Process	GO:0006821	chloride transport	0.443048	0.637645	-45.8077	1.27635e-20	depleted	103	0	6568.47
Gene Ontology Biological Process	GO:0006835	dicarboxylic acid transport	0.305721	0.637645	1.24277	3.46518	enriched	87	1	7604.99	6507
Gene Ontology Biological Process	GO:0006865	amino acid transport	0.436181	0.637645	0.90198	2.46448	enriched	136	1	6911.18	6507
Gene Ontology Biological Process	GO:0006869	lipid transport	0.0925674	0.637645	1.18585	3.27345	enriched	317	3	6900.29	3949, 6653, 10347
Gene Ontology Biological Process	GO:0006874	cellular calcium ion homeostasis	0.431032	0.637645	0.625967	1.87005	enriched	391	2	6374.25	1604, 3627
Gene Ontology Biological Process	GO:0006885	regulation of pH	0.299259	0.637645	1.26247	3.53414	enriched	99	1	6687.61	653519
Gene Ontology Biological Process	GO:0006888	ER to Golgi vesicle-mediated transport	0.022863	0.637645	1.71216	5.54093	enriched	169	3	7649.99	288, 1604, 6653
Gene Ontology Biological Process	GO:0006890	retrograde vesicle-mediated transport, Golgi to ER	0.501245	0.637645	-45.6701	1.46456e-20	depleted	83	0	6230.37
Gene Ontology Biological Process	GO:0006892	post-Golgi vesicle-mediated transport	0.056926	0.637645	1.75767	5.79892	enriched	87	2	9083.92	288, 6653
Gene Ontology Biological Process	GO:0006898	receptor-mediated endocytosis	0.0851893	0.637645	1.21864	3.3826	enriched	286	3	7395.41	3949, 6653, 57007
Gene Ontology Biological Process	GO:0006900	membrane budding	0.400262	0.637645	-45.8133	1.26919e-20	depleted	111	0	7125.59
Gene Ontology Biological Process	GO:0006903	vesicle targeting	0.43808	0.637645	-45.9818	1.07236e-20	depleted	81	0	8153.26
Gene Ontology Biological Process	GO:0006906	vesicle fusion	0.312252	0.637645	-45.8688	1.20075e-20	depleted	154	0	7370.31
Gene Ontology Biological Process	GO:0006914	autophagy	0.0866178	0.637645	-44.9116	3.12701e-20	depleted	447	0	7289.63
Gene Ontology Biological Process	GO:0006937	regulation of muscle contraction	0.478902	0.637645	0.810005	2.24792	enriched	148	1	6857.05	3736
Gene Ontology Biological Process	GO:0006939	smooth muscle contraction	0.45996	0.637645	-45.6344	1.5179e-20	depleted	97	0	6327.02
Gene Ontology Biological Process	GO:0006941	striated muscle contraction	0.296997	0.637645	-45.8792	1.18827e-20	depleted	165	0	7320.27
Gene Ontology Biological Process	GO:0006942	regulation of striated muscle contraction	0.437584	0.637645	-45.8994	1.16449e-20	depleted	85	0	7784.78
Gene Ontology Biological Process	GO:0006959	humoral immune response	0.429421	0.637645	0.918038	2.50437	enriched	199	1	4850.2	1604
Gene Ontology Biological Process	GO:0006979	response to oxidative stress	0.126528	0.637645	-44.811	3.45807e-20	depleted	408	0	6505.54
Gene Ontology Biological Process	GO:0006986	response to unfolded protein	0.333569	0.637645	-45.7472	1.3559e-20	depleted	167	0	6413.5
Gene Ontology Biological Process	GO:0006997	nucleus organization	0.308913	0.637645	-45.9565	1.09988e-20	depleted	142	0	8000.3
Gene Ontology Biological Process	GO:0006998	nuclear envelope organization	0.405643	0.637645	-46.1191	9.3479e-21	depleted	85	0	8875.21
Gene Ontology Biological Process	GO:0007006	mitochondrial membrane organization	0.248683	0.637645	1.4356	4.20215	enriched	105	1	5478.03	7029
Gene Ontology Biological Process	GO:0007018	microtubule-based movement	0.154936	0.637645	-45.0556	2.70768e-20	depleted	252	0	8650.35
Gene Ontology Biological Process	GO:0007030	Golgi organization	0.370411	0.637645	-46.0296	1.0224e-20	depleted	100	0	8673.13
Gene Ontology Biological Process	GO:0007033	vacuole organization	0.305603	0.637645	-45.9008	1.16285e-20	depleted	161	0	7319.54
Gene Ontology Biological Process	GO:0007034	vacuolar transport	0.368814	0.637645	1.06492	2.9006	enriched	102	1	7711.21	6653
Gene Ontology Biological Process	GO:0007041	lysosomal transport	0.312171	0.637645	1.22339	3.39867	enriched	82	1	8169.94	6653
Gene Ontology Biological Process	GO:0007043	cell-cell junction assembly	0.382744	0.637645	-46.0155	1.03683e-20	depleted	91	0	8927.09
Gene Ontology Biological Process	GO:0007044	cell-substrate junction assembly	0.474743	0.637645	0.823002	2.27733	enriched	86	1	11046.3	90102
Gene Ontology Biological Process	GO:0007051	spindle organization	0.300801	0.637645	-45.95	1.10709e-20	depleted	145	0	8123.69
Gene Ontology Biological Process	GO:0007052	mitotic spindle organization	0.43103	0.637645	-45.8528	1.22006e-20	depleted	90	0	7651.14
Gene Ontology Biological Process	GO:0007059	chromosome segregation	0.136844	0.637645	-44.9233	3.09069e-20	depleted	327	0	7506.87
Gene Ontology Biological Process	GO:0007062	sister chromatid cohesion	0.345333	0.637645	-45.93	1.12941e-20	depleted	126	0	7813.91
Gene Ontology Biological Process	GO:0007067	mitotic nuclear division	0.0861267	0.637645	-44.8865	3.2066e-20	depleted	452	0	7221.48
Gene Ontology Biological Process	GO:0007088	regulation of mitotic nuclear division	0.331624	0.637645	-45.8439	1.23095e-20	depleted	150	0	7074.83
Gene Ontology Biological Process	GO:0007098	centrosome cycle	0.443601	0.637645	-45.9501	1.10692e-20	depleted	82	0	7953.8
Gene Ontology Biological Process	GO:0007126	meiotic nuclear division	0.302366	0.637645	-45.8203	1.26033e-20	depleted	182	0	6669.7
Gene Ontology Biological Process	GO:0007127	meiosis I	0.433284	0.637645	-45.8372	1.2392e-20	depleted	105	0	6707.09
Gene Ontology Biological Process	GO:0007156	homophilic cell adhesion via plasma membrane adhesion molecules	0.412734	0.637645	0.955948	2.60114	enriched	156	1	5798.46	10666
Gene Ontology Biological Process	GO:0007159	leukocyte cell-cell adhesion	0.0950501	0.637645	1.1746	3.23686	enriched	343	3	6521.45	1604, 1725, 3718
Gene Ontology Biological Process	GO:0007162	negative regulation of cell adhesion	0.237045	0.637645	0.988926	2.68835	enriched	226	2	7583.97	3718, 90102
Gene Ontology Biological Process	GO:0007163	establishment or maintenance of cell polarity	0.206322	0.637645	-45.2111	2.31769e-20	depleted	165	0	10148.2
Gene Ontology Biological Process	GO:0007164	establishment of tissue polarity	0.411015	0.637645	-45.7633	1.33435e-20	depleted	121	0	6404.77
Gene Ontology Biological Process	GO:0007173	epidermal growth factor receptor signaling pathway	0.465961	0.637645	0.837511	2.31061	enriched	125	1	7833.59	55658
Gene Ontology Biological Process	GO:0007178	transmembrane receptor protein serine/threonine kinase signaling pathway	0.303124	0.637645	0.843355	2.32415	enriched	312	2	6486.57	4052, 51176
Gene Ontology Biological Process	GO:0007187	G-protein coupled receptor signaling pathway, coupled to cyclic nucleotide second messenger	0.359716	0.637645	-45.5167	1.70743e-20	depleted	178	0	5449.4
Gene Ontology Biological Process	GO:0007188	adenylate cyclase-modulating G-protein coupled receptor signaling pathway	0.380149	0.637645	-45.5947	1.57932e-20	depleted	151	0	5847.27
Gene Ontology Biological Process	GO:0007204	positive regulation of cytosolic calcium ion concentration	0.202914	0.637645	1.07574	2.93217	enriched	263	2	6123.47	1604, 3627
Gene Ontology Biological Process	GO:0007215	glutamate receptor signaling pathway	0.474805	0.637645	-44.949	3.01238e-20	depleted	75	0	7629.47
Gene Ontology Biological Process	GO:0007219	Notch signaling pathway	0.361625	0.637645	-45.6438	1.50359e-20	depleted	162	0	5935.04
Gene Ontology Biological Process	GO:0007224	smoothened signaling pathway	0.37447	0.637645	-45.8585	1.21315e-20	depleted	121	0	7286.83
Gene Ontology Biological Process	GO:0007229	integrin-mediated signaling pathway	0.34782	0.637645	-46.2917	7.86649e-21	depleted	92	0	10191.8
Gene Ontology Biological Process	GO:0007249	I-kappaB kinase/NF-kappaB signaling	0.229883	0.637645	1.00482	2.73142	enriched	261	2	6655	330, 653519
Gene Ontology Biological Process	GO:0007254	JNK cascade	0.263896	0.637645	-45.9014	1.16221e-20	depleted	193	0	7246.49
Gene Ontology Biological Process	GO:0007259	JAK-STAT cascade	0.357494	0.637645	1.09519	2.98976	enriched	166	1	4878.89	3718
Gene Ontology Biological Process	GO:0007264	small GTPase mediated signal transduction	0.44272	0.637645	-0.69603	0.498561	depleted	490	1	8716.12	25780
Gene Ontology Biological Process	GO:0007266	Rho protein signal transduction	0.227786	0.637645	-46.142	9.13702e-21	depleted	169	0	9236.25
Gene Ontology Biological Process	GO:0007269	neurotransmitter secretion	0.314791	0.637645	-45.9918	1.0617e-20	depleted	138	0	8051.32
Gene Ontology Biological Process	GO:0007270	neuron-neuron synaptic transmission	0.449588	0.637645	0.872511	2.39291	enriched	134	1	7127.25	5334
Gene Ontology Biological Process	GO:0007272	ensheathment of neurons	0.456587	0.637645	0.858668	2.36001	enriched	111	1	8498.91	81846
Gene Ontology Biological Process	GO:0007281	germ cell development	0.25614	0.637645	-44.7223	3.77892e-20	depleted	227	0	6446.93
Gene Ontology Biological Process	GO:0007286	spermatid development	0.406032	0.637645	-45.6567	1.48442e-20	depleted	129	0	6139.4
Gene Ontology Biological Process	GO:0007292	female gamete generation	0.442133	0.637645	-45.6646	1.47273e-20	depleted	111	0	6117.93
Gene Ontology Biological Process	GO:0007338	single fertilization	0.415504	0.637645	-45.6341	1.51826e-20	depleted	133	0	5794.98
Gene Ontology Biological Process	GO:0007368	determination of left/right symmetry	0.401089	0.637645	-45.7861	1.30425e-20	depleted	114	0	6951.25
Gene Ontology Biological Process	GO:0007369	gastrulation	0.144288	0.637645	1.2652	3.54379	enriched	180	2	7294.01	51176, 90102
Gene Ontology Biological Process	GO:0007411	axon guidance	0.197127	0.637645	-44.9845	2.90717e-20	depleted	221	0	8172.26
Gene Ontology Biological Process	GO:0007416	synapse assembly	0.506118	0.637645	0.755449	2.12857	enriched	143	1	7366.29	577
Gene Ontology Biological Process	GO:0007492	endoderm development	0.477589	0.637645	-45.8615	1.20943e-20	depleted	78	0	7249.15
Gene Ontology Biological Process	GO:0007498	mesoderm development	0.350198	0.637645	1.11399	3.04649	enriched	127	1	6068.11	51176
Gene Ontology Biological Process	GO:0007517	muscle organ development	0.405057	0.637645	0.665751	1.94595	enriched	352	2	6769.29	3627, 51176
Gene Ontology Biological Process	GO:0007519	skeletal muscle tissue development	0.358839	0.637645	-45.7011	1.41985e-20	depleted	153	0	6280.21
Gene Ontology Biological Process	GO:0007548	sex differentiation	0.223908	0.637645	-44.692	3.89499e-20	depleted	266	0	6297.01
Gene Ontology Biological Process	GO:0007565	female pregnancy	0.344928	0.637645	-45.6376	1.51298e-20	depleted	184	0	5659.36
Gene Ontology Biological Process	GO:0007568	aging	0.207199	0.637645	-44.7864	3.54419e-20	depleted	279	0	6497.12
Gene Ontology Biological Process	GO:0007569	cell aging	0.456221	0.637645	-45.8814	1.18566e-20	depleted	92	0	6898.5
Gene Ontology Biological Process	GO:0007584	response to nutrient	0.497088	0.637645	0.772481	2.16513	enriched	172	1	6299.52	3627
Gene Ontology Biological Process	GO:0007586	digestion	0.363884	0.637645	1.07883	2.94124	enriched	167	1	4973.19	3949
Gene Ontology Biological Process	GO:0007589	body fluid secretion	0.455977	0.637645	-45.8224	1.25769e-20	depleted	90	0	6964.98
Gene Ontology Biological Process	GO:0007601	visual perception	0.29758	0.637645	-45.6591	1.48086e-20	depleted	205	0	6061.62
Gene Ontology Biological Process	GO:0007605	sensory perception of sound	0.473146	0.637645	0.821822	2.27464	enriched	136	1	7415.96	6507
Gene Ontology Biological Process	GO:0007606	sensory perception of chemical stimulus	0.508239	0.637645	0.75973	2.1377	enriched	466	1	2700.14	51176
Gene Ontology Biological Process	GO:0007608	sensory perception of smell	0.393574	0.637645	-43.7909	9.59113e-20	depleted	395	0	2430.68
Gene Ontology Biological Process	GO:0007611	learning or memory	0.23039	0.637645	1.00505	2.73205	enriched	222	2	7610.57	577, 10347
Gene Ontology Biological Process	GO:0007612	learning	0.504208	0.637645	0.75918	2.13652	enriched	132	1	7951.83	577
Gene Ontology Biological Process	GO:0007613	memory	0.333157	0.637645	1.16168	3.1953	enriched	98	1	7322.29	10347
Gene Ontology Biological Process	GO:0007623	circadian rhythm	0.30136	0.637645	-45.7428	1.36189e-20	depleted	194	0	6315.72
Gene Ontology Biological Process	GO:0007626	locomotory behavior	0.264714	0.637645	-45.8657	1.20447e-20	depleted	192	0	7240.78
Gene Ontology Biological Process	GO:0007631	feeding behavior	0.491957	0.637645	-45.4271	1.86746e-20	depleted	109	0	5055.39
Gene Ontology Biological Process	GO:0008016	regulation of heart contraction	0.244907	0.637645	-44.7709	3.59945e-20	depleted	229	0	6647.62
Gene Ontology Biological Process	GO:0008033	tRNA processing	0.495796	0.637645	-45.4374	1.84841e-20	depleted	113	0	4921.96
Gene Ontology Biological Process	GO:0008037	cell recognition	0.423737	0.637645	0.930342	2.53538	enriched	136	1	6697.85	10666
Gene Ontology Biological Process	GO:0008064	regulation of actin polymerization or depolymerization	0.293119	0.637645	-45.9614	1.09453e-20	depleted	157	0	7805.52
Gene Ontology Biological Process	GO:0008154	actin polymerization or depolymerization	0.251153	0.637645	-45.9866	1.06726e-20	depleted	180	0	8040.34
Gene Ontology Biological Process	GO:0008202	steroid metabolic process	0.237359	0.637645	0.986533	2.68192	enriched	290	2	6139.49	3949, 6653
Gene Ontology Biological Process	GO:0008203	cholesterol metabolic process	0.0477737	0.637645	1.83923	6.29168	enriched	121	2	6301.54	3949, 6653
Gene Ontology Biological Process	GO:0008213	protein alkylation	0.282874	0.637645	-45.8727	1.19607e-20	depleted	177	0	7273.14
Gene Ontology Biological Process	GO:0008217	regulation of blood pressure	0.345019	0.637645	-45.6831	1.44569e-20	depleted	168	0	6089.26
Gene Ontology Biological Process	GO:0008277	regulation of G-protein coupled receptor protein signaling pathway	0.365595	0.637645	-45.8555	1.21682e-20	depleted	128	0	7172.27
Gene Ontology Biological Process	GO:0008286	insulin receptor signaling pathway	0.35995	0.637645	-45.8926	1.17245e-20	depleted	122	0	7606.7
Gene Ontology Biological Process	GO:0008344	adult locomotory behavior	0.473639	0.637645	-45.8221	1.25811e-20	depleted	80	0	7181.09
Gene Ontology Biological Process	GO:0008360	regulation of cell shape	0.262856	0.637645	-46.2025	8.60038e-21	depleted	142	0	9482.71
Gene Ontology Biological Process	GO:0008361	regulation of cell size	0.294384	0.637645	-46.018	1.03429e-20	depleted	150	0	8094.05
Gene Ontology Biological Process	GO:0008366	axon ensheathment	0.456587	0.637645	0.858668	2.36001	enriched	111	1	8498.91	81846
Gene Ontology Biological Process	GO:0008380	RNA splicing	0.110758	0.637645	-44.8461	3.33875e-20	depleted	410	0	6952.99
Gene Ontology Biological Process	GO:0008406	gonad development	0.276683	0.637645	-44.683	3.9304e-20	depleted	214	0	6274.84
Gene Ontology Biological Process	GO:0008543	fibroblast growth factor receptor signaling pathway	0.451302	0.637645	-45.6885	1.43793e-20	depleted	107	0	6115.23
Gene Ontology Biological Process	GO:0008584	male gonad development	0.381962	0.637645	-45.6957	1.42768e-20	depleted	137	0	6336.8
Gene Ontology Biological Process	GO:0008585	female gonad development	0.443169	0.637645	-45.7943	1.29359e-20	depleted	93	0	7060.74
Gene Ontology Biological Process	GO:0008625	extrinsic apoptotic signaling pathway via death domain receptors	0.494829	0.637645	-45.7628	1.33501e-20	depleted	81	0	6567.85
Gene Ontology Biological Process	GO:0008630	intrinsic apoptotic signaling pathway in response to DNA damage	0.277384	0.637645	1.3334	3.79392	enriched	97	1	6369.08	57007
Gene Ontology Biological Process	GO:0008637	apoptotic mitochondrial changes	0.304419	0.637645	1.24651	3.47819	enriched	116	1	5856.14	7029
Gene Ontology Biological Process	GO:0008645	hexose transport	0.31409	0.637645	-45.8845	1.18202e-20	depleted	156	0	7268.46
Gene Ontology Biological Process	GO:0008652	cellular amino acid biosynthetic process	0.241254	0.637645	1.46269	4.31756	enriched	77	1	7022.44	6507
Gene Ontology Biological Process	GO:0008654	phospholipid biosynthetic process	0.184761	0.637645	-44.9016	3.15867e-20	depleted	271	0	7257.06
Gene Ontology Biological Process	GO:0009062	fatty acid catabolic process	0.447011	0.637645	-45.8521	1.22087e-20	depleted	93	0	7032.11
Gene Ontology Biological Process	GO:0009063	cellular amino acid catabolic process	0.359074	0.637645	1.09014	2.97468	enriched	112	1	7043.21	259307
Gene Ontology Biological Process	GO:0009100	glycoprotein metabolic process	0.453193	0.637645	0.593545	1.81039	enriched	409	2	6389.47	3718, 10347
Gene Ontology Biological Process	GO:0009101	glycoprotein biosynthetic process	0.334469	0.637645	0.784149	2.19054	enriched	343	2	6338.27	3718, 10347
Gene Ontology Biological Process	GO:0009108	coenzyme biosynthetic process	0.354664	0.637645	-45.7708	1.32432e-20	depleted	152	0	6461.32
Gene Ontology Biological Process	GO:0009116	nucleoside metabolic process	0.397277	0.637645	-45.8261	1.25306e-20	depleted	121	0	6763.12
Gene Ontology Biological Process	GO:0009119	ribonucleoside metabolic process	0.44152	0.637645	-45.8749	1.19345e-20	depleted	96	0	7020.75
Gene Ontology Biological Process	GO:0009123	nucleoside monophosphate metabolic process	0.213807	0.637645	-44.6439	4.08699e-20	depleted	298	0	5958.4
Gene Ontology Biological Process	GO:0009124	nucleoside monophosphate biosynthetic process	0.470507	0.637645	-45.8194	1.26145e-20	depleted	89	0	6707.78
Gene Ontology Biological Process	GO:0009126	purine nucleoside monophosphate metabolic process	0.230387	0.637645	-44.6532	4.04894e-20	depleted	274	0	6022.3
Gene Ontology Biological Process	GO:0009132	nucleoside diphosphate metabolic process	0.39137	0.637645	-45.9167	1.14454e-20	depleted	111	0	7429.62
Gene Ontology Biological Process	GO:0009135	purine nucleoside diphosphate metabolic process	0.422406	0.637645	-45.9772	1.07738e-20	depleted	90	0	7946.39
Gene Ontology Biological Process	GO:0009141	nucleoside triphosphate metabolic process	0.236422	0.637645	-44.6171	4.19789e-20	depleted	281	0	5769.62
Gene Ontology Biological Process	GO:0009144	purine nucleoside triphosphate metabolic process	0.255566	0.637645	-44.6009	4.26666e-20	depleted	261	0	5731.66
Gene Ontology Biological Process	GO:0009152	purine ribonucleotide biosynthetic process	0.253059	0.637645	-44.6703	3.98045e-20	depleted	247	0	6058.56
Gene Ontology Biological Process	GO:0009156	ribonucleoside monophosphate biosynthetic process	0.483893	0.637645	-45.8561	1.21606e-20	depleted	81	0	6910.78
Gene Ontology Biological Process	GO:0009161	ribonucleoside monophosphate metabolic process	0.220399	0.637645	-44.6637	4.00694e-20	depleted	285	0	6044.52
Gene Ontology Biological Process	GO:0009165	nucleotide biosynthetic process	0.190389	0.637645	-44.691	3.89897e-20	depleted	323	0	6079.24
Gene Ontology Biological Process	GO:0009167	purine ribonucleoside monophosphate metabolic process	0.230619	0.637645	-44.6565	4.03566e-20	depleted	273	0	6037.03
Gene Ontology Biological Process	GO:0009179	purine ribonucleoside diphosphate metabolic process	0.422406	0.637645	-45.9772	1.07738e-20	depleted	90	0	7946.39
Gene Ontology Biological Process	GO:0009185	ribonucleoside diphosphate metabolic process	0.41823	0.637645	-45.9752	1.07955e-20	depleted	92	0	7919.66
Gene Ontology Biological Process	GO:0009190	cyclic nucleotide biosynthetic process	0.377387	0.637645	-45.5673	1.62327e-20	depleted	157	0	5709.73
Gene Ontology Biological Process	GO:0009199	ribonucleoside triphosphate metabolic process	0.248769	0.637645	-44.6306	4.14184e-20	depleted	260	0	5896.18
Gene Ontology Biological Process	GO:0009205	purine ribonucleoside triphosphate metabolic process	0.259221	0.637645	-44.6097	4.22903e-20	depleted	254	0	5791.43
Gene Ontology Biological Process	GO:0009260	ribonucleotide biosynthetic process	0.238009	0.637645	-44.6886	3.90838e-20	depleted	260	0	6127.18
Gene Ontology Biological Process	GO:0009267	cellular response to starvation	0.382839	0.637645	-45.8583	1.2134e-20	depleted	125	0	6934.8
Gene Ontology Biological Process	GO:0009306	protein secretion	0.0929176	0.637645	-44.7721	3.59527e-20	depleted	486	0	6515.9
Gene Ontology Biological Process	GO:0009308	amine metabolic process	0.33047	0.637645	1.17	3.222	enriched	130	1	5771.48	1725
Gene Ontology Biological Process	GO:0009410	response to xenobiotic stimulus	0.4602	0.637645	-45.6361	1.51524e-20	depleted	116	0	5550.86
Gene Ontology Biological Process	GO:0009411	response to UV	0.374237	0.637645	-45.8364	1.2402e-20	depleted	128	0	6981.99
Gene Ontology Biological Process	GO:0009451	RNA modification	0.451235	0.637645	-45.4983	1.73908e-20	depleted	127	0	5290.29
Gene Ontology Biological Process	GO:0009566	fertilization	0.348632	0.637645	-45.6693	1.46576e-20	depleted	171	0	5944.25
Gene Ontology Biological Process	GO:0009581	detection of external stimulus	0.437146	0.637645	0.899928	2.45943	enriched	131	1	7133.78	3736
Gene Ontology Biological Process	GO:0009582	detection of abiotic stimulus	0.4464	0.637645	0.879322	2.40927	enriched	134	1	7126.28	3736
Gene Ontology Biological Process	GO:0009593	detection of chemical stimulus	0.358492	0.637645	-43.8205	9.3107e-20	depleted	445	0	2489.21
Gene Ontology Biological Process	GO:0009612	response to mechanical stimulus	0.0336881	0.637645	1.57071	4.81004	enriched	204	3	7307.4	3627, 3736, 6507
Gene Ontology Biological Process	GO:0009615	response to virus	0.266977	0.637645	0.918324	2.50509	enriched	311	2	6101.61	330, 3627
Gene Ontology Biological Process	GO:0009617	response to bacterium	0.11721	0.637645	1.09217	2.98075	enriched	495	3	5072.46	1604, 3627, 8718
Gene Ontology Biological Process	GO:0009636	response to toxic substance	0.303847	0.637645	-45.6287	1.52659e-20	depleted	216	0	5689.62
Gene Ontology Biological Process	GO:0009743	response to carbohydrate	0.276826	0.637645	-45.7256	1.38553e-20	depleted	207	0	6473.78
Gene Ontology Biological Process	GO:0009746	response to hexose	0.304299	0.637645	-45.7352	1.37237e-20	depleted	182	0	6558.83
Gene Ontology Biological Process	GO:0009749	response to glucose	0.310577	0.637645	-45.7304	1.37889e-20	depleted	177	0	6565.5
Gene Ontology Biological Process	GO:0009791	post-embryonic development	0.422379	0.637645	-45.9512	1.10577e-20	depleted	89	0	7980.16
Gene Ontology Biological Process	GO:0009798	axis specification	0.502472	0.637645	-45.6098	1.55561e-20	depleted	89	0	5839.81
Gene Ontology Biological Process	GO:0009799	specification of symmetry	0.383278	0.637645	-45.7726	1.32198e-20	depleted	123	0	6937.62
Gene Ontology Biological Process	GO:0009855	determination of bilateral symmetry	0.385634	0.637645	-45.7682	1.32775e-20	depleted	122	0	6924.68
Gene Ontology Biological Process	GO:0009895	negative regulation of catabolic process	0.243181	0.637645	-45.8672	1.20264e-20	depleted	207	0	7326.05
Gene Ontology Biological Process	GO:0009914	hormone transport	0.188853	0.637645	-44.7067	3.83802e-20	depleted	303	0	6411.85
Gene Ontology Biological Process	GO:0009952	anterior/posterior pattern specification	0.506609	0.637645	0.753482	2.12438	enriched	202	1	5498.31	51176
Gene Ontology Biological Process	GO:0009953	dorsal/ventral pattern formation	0.482397	0.637645	-45.6223	1.53631e-20	depleted	95	0	5986.06
Gene Ontology Biological Process	GO:0010038	response to metal ion	0.321939	0.637645	0.807256	2.24175	enriched	315	2	6639.94	288, 3736
Gene Ontology Biological Process	GO:0010212	response to ionizing radiation	0.501466	0.637645	0.763769	2.14635	enriched	147	1	7270.87	3627
Gene Ontology Biological Process	GO:0010389	regulation of G2/M transition of mitotic cell cycle	0.391593	0.637645	-45.9066	1.15621e-20	depleted	114	0	7251.97
Gene Ontology Biological Process	GO:0010466	negative regulation of peptidase activity	0.0280818	0.637645	1.63491	5.12898	enriched	238	3	6037.94	330, 6653, 51176
Gene Ontology Biological Process	GO:0010469	regulation of receptor activity	0.387557	0.637645	-45.7692	1.32646e-20	depleted	126	0	6689.03
Gene Ontology Biological Process	GO:0010506	regulation of autophagy	0.172926	0.637645	-44.947	3.01831e-20	depleted	272	0	7583.38
Gene Ontology Biological Process	GO:0010508	positive regulation of autophagy	0.425804	0.637645	-45.9	1.16385e-20	depleted	101	0	7130.61
Gene Ontology Biological Process	GO:0010522	regulation of calcium ion transport into cytosol	0.322673	0.637645	1.19287	3.29654	enriched	88	1	7778.91	3627
Gene Ontology Biological Process	GO:0010565	regulation of cellular ketone metabolic process	0.358031	0.637645	-45.7234	1.38857e-20	depleted	160	0	6100.06
Gene Ontology Biological Process	GO:0010594	regulation of endothelial cell migration	0.351438	0.637645	-45.9412	1.11685e-20	depleted	118	0	8043.65
Gene Ontology Biological Process	GO:0010631	epithelial cell migration	0.19524	0.637645	-44.9342	3.05721e-20	depleted	229	0	7972.54
Gene Ontology Biological Process	GO:0010632	regulation of epithelial cell migration	0.256547	0.637645	-45.9284	1.13123e-20	depleted	176	0	7969.8
Gene Ontology Biological Process	GO:0010634	positive regulation of epithelial cell migration	0.382304	0.637645	-45.8934	1.17153e-20	depleted	111	0	7624.07
Gene Ontology Biological Process	GO:0010675	regulation of cellular carbohydrate metabolic process	0.40976	0.637645	-45.7332	1.37509e-20	depleted	122	0	6374.66
Gene Ontology Biological Process	GO:0010720	positive regulation of cell development	0.0728941	0.637645	-44.945	3.02434e-20	depleted	450	0	7752.69
Gene Ontology Biological Process	GO:0010770	positive regulation of cell morphogenesis involved in differentiation	0.294338	0.637645	-46.079	9.7311e-21	depleted	133	0	8937.95
Gene Ontology Biological Process	GO:0010771	negative regulation of cell morphogenesis involved in differentiation	0.450515	0.637645	-46.0104	1.04212e-20	depleted	76	0	8244.24
Gene Ontology Biological Process	GO:0010811	positive regulation of cell-substrate adhesion	0.385244	0.637645	-45.9075	1.15506e-20	depleted	106	0	7831.08
Gene Ontology Biological Process	GO:0010817	regulation of hormone levels	0.099843	0.637645	-44.743	3.70134e-20	depleted	474	0	6416.61
Gene Ontology Biological Process	GO:0010827	regulation of glucose transport	0.378318	0.637645	-46.0147	1.03773e-20	depleted	103	0	8271.93
Gene Ontology Biological Process	GO:0010876	lipid localization	0.118417	0.637645	1.08716	2.96583	enriched	350	3	6883.33	3949, 6653, 10347
Gene Ontology Biological Process	GO:0010906	regulation of glucose metabolic process	0.465819	0.637645	-45.7481	1.35473e-20	depleted	96	0	6370.88
Gene Ontology Biological Process	GO:0010921	regulation of phosphatase activity	0.368267	0.637645	-46.0075	1.04522e-20	depleted	106	0	8342.04
Gene Ontology Biological Process	GO:0010927	cellular component assembly involved in morphogenesis	0.437949	0.637645	0.901162	2.46246	enriched	95	1	9386.85	90102
Gene Ontology Biological Process	GO:0010950	positive regulation of endopeptidase activity	0.389099	0.637645	-45.6832	1.4456e-20	depleted	140	0	6101.86
Gene Ontology Biological Process	GO:0010951	negative regulation of endopeptidase activity	0.0255596	0.637645	1.66894	5.30653	enriched	228	3	6088.6	330, 6653, 51176
Gene Ontology Biological Process	GO:0010952	positive regulation of peptidase activity	0.343033	0.637645	-45.7546	1.34591e-20	depleted	158	0	6487.76
Gene Ontology Biological Process	GO:0010959	regulation of metal ion transport	0.435464	0.637645	0.620624	1.86009	enriched	321	2	7635.76	288, 3627
Gene Ontology Biological Process	GO:0010970	transport along microtubule	0.318663	0.637645	-46.0116	1.04087e-20	depleted	124	0	8665.9
Gene Ontology Biological Process	GO:0010972	negative regulation of G2/M transition of mitotic cell cycle	0.478078	0.637645	-45.8482	1.2257e-20	depleted	83	0	6892.42
Gene Ontology Biological Process	GO:0010976	positive regulation of neuron projection development	0.170309	0.637645	-45.1069	2.57223e-20	depleted	235	0	8675.88
Gene Ontology Biological Process	GO:0010977	negative regulation of neuron projection development	0.365839	0.637645	-45.9164	1.14484e-20	depleted	119	0	7636.01
Gene Ontology Biological Process	GO:0014013	regulation of gliogenesis	0.463692	0.637645	-45.7419	1.36319e-20	depleted	91	0	6659.81
Gene Ontology Biological Process	GO:0014020	primary neural tube formation	0.429069	0.637645	-45.9935	1.0599e-20	depleted	91	0	7719.55
Gene Ontology Biological Process	GO:0014065	phosphatidylinositol 3-kinase signaling	0.296489	0.637645	-45.8621	1.2088e-20	depleted	163	0	7382.12
Gene Ontology Biological Process	GO:0014066	regulation of phosphatidylinositol 3-kinase signaling	0.326538	0.637645	-45.853	1.21977e-20	depleted	145	0	7341.14
Gene Ontology Biological Process	GO:0014074	response to purine-containing compound	0.349498	0.637645	-45.8385	1.23769e-20	depleted	144	0	6892.38
Gene Ontology Biological Process	GO:0014902	myotube differentiation	0.0367526	0.637645	1.97071	7.17575	enriched	102	2	6540.63	577, 3627
Gene Ontology Biological Process	GO:0015698	inorganic anion transport	0.309693	0.637645	-45.8843	1.18229e-20	depleted	167	0	7007.61
Gene Ontology Biological Process	GO:0015711	organic anion transport	0.0516485	0.637645	1.19796	3.31335	enriched	440	4	6738.84	3949, 6507, 7355, 10347
Gene Ontology Biological Process	GO:0015718	monocarboxylic acid transport	0.363164	0.637645	-45.6932	1.43114e-20	depleted	147	0	6372.73
Gene Ontology Biological Process	GO:0015748	organophosphate ester transport	0.0327274	0.637645	2.02987	7.61307	enriched	84	2	7340.89	3949, 10347
Gene Ontology Biological Process	GO:0015749	monosaccharide transport	0.311156	0.637645	-45.8874	1.17854e-20	depleted	158	0	7267.33
Gene Ontology Biological Process	GO:0015758	glucose transport	0.316914	0.637645	-45.8821	1.18484e-20	depleted	154	0	7273.61
Gene Ontology Biological Process	GO:0015850	organic hydroxy compound transport	0.134098	0.637645	1.30354	3.68229	enriched	215	2	6060.81	3949, 10347
Gene Ontology Biological Process	GO:0015908	fatty acid transport	0.473188	0.637645	-45.6829	1.446e-20	depleted	90	0	6431.72
Gene Ontology Biological Process	GO:0015918	sterol transport	0.0281152	0.637645	2.104	8.19887	enriched	84	2	6892.25	3949, 10347
Gene Ontology Biological Process	GO:0015980	energy derivation by oxidation of organic compounds	0.267893	0.637645	-44.564	4.42703e-20	depleted	257	0	5561.35
Gene Ontology Biological Process	GO:0015992	proton transport	0.346435	0.637645	1.12566	3.08224	enriched	153	1	5171.96	7355
Gene Ontology Biological Process	GO:0016050	vesicle organization	0.11682	0.637645	-44.8702	3.2591e-20	depleted	374	0	7269.94
Gene Ontology Biological Process	GO:0016051	carbohydrate biosynthetic process	0.326375	0.637645	-45.6945	1.42936e-20	depleted	191	0	5882.9
Gene Ontology Biological Process	GO:0016052	carbohydrate catabolic process	0.353263	0.637645	-45.7954	1.29212e-20	depleted	149	0	6613.04
Gene Ontology Biological Process	GO:0016064	immunoglobulin mediated immune response	0.0371034	0.637645	1.9661	7.14278	enriched	100	2	6668.15	1604, 10666
Gene Ontology Biological Process	GO:0016072	rRNA metabolic process	0.26058	0.637645	-44.5306	4.57715e-20	depleted	283	0	5254.07
Gene Ontology Biological Process	GO:0016079	synaptic vesicle exocytosis	0.467779	0.637645	-45.9472	1.11015e-20	depleted	80	0	7441.43
Gene Ontology Biological Process	GO:0016101	diterpenoid metabolic process	0.497455	0.637645	-45.5826	1.59861e-20	depleted	97	0	5548.13
Gene Ontology Biological Process	GO:0016125	sterol metabolic process	0.0596594	0.637645	1.72669	5.62201	enriched	139	2	6153.34	3949, 6653
Gene Ontology Biological Process	GO:0016197	endosomal transport	0.0647139	0.637645	1.32503	3.76228	enriched	256	3	7455.96	6653, 10807, 55658
Gene Ontology Biological Process	GO:0016202	regulation of striated muscle tissue development	0.400746	0.637645	0.985047	2.67794	enriched	116	1	7322.93	51176
Gene Ontology Biological Process	GO:0016236	macroautophagy	0.2034	0.637645	-44.8313	3.38866e-20	depleted	260	0	6990.95
Gene Ontology Biological Process	GO:0016241	regulation of macroautophagy	0.35048	0.637645	-45.8749	1.19345e-20	depleted	133	0	7336.38
Gene Ontology Biological Process	GO:0016311	dephosphorylation	0.0962417	0.637645	-44.9604	2.97819e-20	depleted	412	0	7444.97
Gene Ontology Biological Process	GO:0016331	morphogenesis of embryonic epithelium	0.338496	0.637645	-45.8618	1.20914e-20	depleted	146	0	7080.84
Gene Ontology Biological Process	GO:0016458	gene silencing	0.200831	0.637645	-44.7403	3.71132e-20	depleted	249	0	7203.42
Gene Ontology Biological Process	GO:0016482	cytosolic transport	0.0990894	0.637645	1.46567	4.33046	enriched	132	2	8156.62	6653, 55658
Gene Ontology Biological Process	GO:0016485	protein processing	0.191776	0.637645	1.10734	3.02631	enriched	227	2	6880.22	330, 1604
Gene Ontology Biological Process	GO:0016571	histone methylation	0.327634	0.637645	-45.9805	1.07384e-20	depleted	132	0	8001.18
Gene Ontology Biological Process	GO:0016573	histone acetylation	0.0978228	0.637645	1.47167	4.3565	enriched	142	2	7596.36	51176, 80314
Gene Ontology Biological Process	GO:0016575	histone deacetylation	0.438486	0.637645	-45.0915	2.61216e-20	depleted	80	0	8339.59
Gene Ontology Biological Process	GO:0016925	protein sumoylation	0.41489	0.637645	-46.0338	1.01808e-20	depleted	90	0	8183.72
Gene Ontology Biological Process	GO:0017015	regulation of transforming growth factor beta receptor signaling pathway	0.298774	0.637645	1.26401	3.53958	enriched	98	1	6709.45	4052
Gene Ontology Biological Process	GO:0017148	negative regulation of translation	0.279323	0.637645	-46.02	1.03219e-20	depleted	154	0	8329.86
Gene Ontology Biological Process	GO:0017156	calcium ion regulated exocytosis	0.409072	0.637645	-45.9253	1.13478e-20	depleted	105	0	7321.48
Gene Ontology Biological Process	GO:0017157	regulation of exocytosis	0.295427	0.637645	-45.9329	1.12611e-20	depleted	164	0	7455.41
Gene Ontology Biological Process	GO:0018022	peptidyl-lysine methylation	0.343577	0.637645	-46.0391	1.01272e-20	depleted	117	0	8399.42
Gene Ontology Biological Process	GO:0018105	peptidyl-serine phosphorylation	0.352718	0.637645	0.752895	2.12314	enriched	275	2	7850.68	5334, 375449
Gene Ontology Biological Process	GO:0018107	peptidyl-threonine phosphorylation	0.37502	0.637645	-46.0249	1.0272e-20	depleted	112	0	7896.19
Gene Ontology Biological Process	GO:0018205	peptidyl-lysine modification	0.172396	0.637645	0.931831	2.53915	enriched	362	3	7689.19	1725, 51176, 80314
Gene Ontology Biological Process	GO:0018209	peptidyl-serine modification	0.379888	0.637645	0.706708	2.02731	enriched	292	2	7752.73	5334, 375449
Gene Ontology Biological Process	GO:0018210	peptidyl-threonine modification	0.365465	0.637645	-46.0357	1.0161e-20	depleted	116	0	7933.28
Gene Ontology Biological Process	GO:0018393	internal peptidyl-lysine acetylation	0.105546	0.637645	1.43176	4.18605	enriched	147	2	7622.59	51176, 80314
Gene Ontology Biological Process	GO:0018394	peptidyl-lysine acetylation	0.108795	0.637645	1.41563	4.11907	enriched	152	2	7500.64	51176, 80314
Gene Ontology Biological Process	GO:0018958	phenol-containing compound metabolic process	0.487837	0.637645	-45.6828	1.44612e-20	depleted	92	0	6057.22
Gene Ontology Biological Process	GO:0019058	viral life cycle	0.171563	0.637645	0.932629	2.54118	enriched	447	3	6351.56	1604, 3949, 51176
Gene Ontology Biological Process	GO:0019079	viral genome replication	0.417971	0.637645	-45.7819	1.30969e-20	depleted	110	0	6757.01
Gene Ontology Biological Process	GO:0019080	viral gene expression	0.489761	0.637645	0.787463	2.19781	enriched	186	1	5789.08	51176
Gene Ontology Biological Process	GO:0019083	viral transcription	0.435749	0.637645	0.903256	2.46762	enriched	175	1	5521.67	51176
Gene Ontology Biological Process	GO:0019233	sensory perception of pain	0.218612	0.637645	1.55343	4.72766	enriched	93	1	5412.61	3736
Gene Ontology Biological Process	GO:0019362	pyridine nucleotide metabolic process	0.382063	0.637645	-45.7806	1.31139e-20	depleted	135	0	6500.98
Gene Ontology Biological Process	GO:0019395	fatty acid oxidation	0.434004	0.637645	-45.886	1.18027e-20	depleted	96	0	7190.8
Gene Ontology Biological Process	GO:0019722	calcium-mediated signaling	0.317136	0.637645	-45.9015	1.16205e-20	depleted	149	0	7467.74
Gene Ontology Biological Process	GO:0019724	B cell mediated immunity	0.0375884	0.637645	1.95958	7.09637	enriched	102	2	6587.92	1604, 10666
Gene Ontology Biological Process	GO:0019751	polyol metabolic process	0.414205	0.637645	-45.8275	1.25136e-20	depleted	107	0	7049.24
Gene Ontology Biological Process	GO:0019827	stem cell population maintenance	0.336276	0.637645	-45.8198	1.26102e-20	depleted	148	0	7000.95
Gene Ontology Biological Process	GO:0019882	antigen processing and presentation	0.262984	0.637645	-44.7522	3.66761e-20	depleted	225	0	6365.02
Gene Ontology Biological Process	GO:0019884	antigen processing and presentation of exogenous antigen	0.314903	0.637645	-45.7907	1.29826e-20	depleted	173	0	6635.72
Gene Ontology Biological Process	GO:0019886	antigen processing and presentation of exogenous peptide antigen via MHC class II	0.4455	0.637645	-45.8265	1.25254e-20	depleted	90	0	7231.83
Gene Ontology Biological Process	GO:0021510	spinal cord development	0.446652	0.637645	-45.6722	1.46152e-20	depleted	99	0	6573.44
Gene Ontology Biological Process	GO:0021536	diencephalon development	0.172622	0.637645	1.76897	5.86478	enriched	76	1	5399.97	51176
Gene Ontology Biological Process	GO:0021537	telencephalon development	0.244793	0.637645	0.969486	2.63659	enriched	236	2	7459.43	3736, 51176
Gene Ontology Biological Process	GO:0021543	pallium development	0.130834	0.637645	1.31837	3.73731	enriched	162	2	7668.23	3736, 51176
Gene Ontology Biological Process	GO:0021549	cerebellum development	0.46238	0.637645	-45.7689	1.32689e-20	depleted	89	0	6864.92
Gene Ontology Biological Process	GO:0021761	limbic system development	0.0332842	0.637645	2.02002	7.53847	enriched	102	2	6243.1	3736, 51176
Gene Ontology Biological Process	GO:0021766	hippocampus development	0.0170599	0.637645	2.34889	10.4739	enriched	76	2	6097.78	3736, 51176
Gene Ontology Biological Process	GO:0021782	glial cell development	0.477633	0.637645	-45.8185	1.2627e-20	depleted	83	0	6884.48
Gene Ontology Biological Process	GO:0021915	neural tube development	0.303995	0.637645	-45.9425	1.11535e-20	depleted	156	0	7570.94
Gene Ontology Biological Process	GO:0021987	cerebral cortex development	0.355841	0.637645	-46.0352	1.01661e-20	depleted	108	0	8604.64
Gene Ontology Biological Process	GO:0022037	metencephalon development	0.44736	0.637645	-45.7396	1.36627e-20	depleted	98	0	6686.4
Gene Ontology Biological Process	GO:0022404	molting cycle process	0.476892	0.637645	-45.6944	1.42953e-20	depleted	89	0	6440.25
Gene Ontology Biological Process	GO:0022405	hair cycle process	0.476892	0.637645	-45.6944	1.42953e-20	depleted	89	0	6440.25
Gene Ontology Biological Process	GO:0022406	membrane docking	0.262339	0.637645	-45.9924	1.06112e-20	depleted	171	0	8093.42
Gene Ontology Biological Process	GO:0022408	negative regulation of cell-cell adhesion	0.424547	0.637645	0.928573	2.5309	enriched	137	1	6636.78	3718
Gene Ontology Biological Process	GO:0022412	cellular process involved in reproduction in multicellular organism	0.215352	0.637645	-44.735	3.73093e-20	depleted	269	0	6465.81
Gene Ontology Biological Process	GO:0022600	digestive system process	0.201718	0.637645	1.62805	5.09395	enriched	92	1	5195.23	3949
Gene Ontology Biological Process	GO:0022602	ovulation cycle process	0.480278	0.637645	-45.7406	1.36496e-20	depleted	82	0	6810.12
Gene Ontology Biological Process	GO:0022612	gland morphogenesis	0.380762	0.637645	-45.8381	1.2381e-20	depleted	120	0	7160.53
Gene Ontology Biological Process	GO:0022613	ribonucleoprotein complex biogenesis	0.134391	0.637645	-44.6649	4.00218e-20	depleted	436	0	5893.41
Gene Ontology Biological Process	GO:0022617	extracellular matrix disassembly	0.438853	0.637645	-45.8779	1.18983e-20	depleted	90	0	7432.6
Gene Ontology Biological Process	GO:0022618	ribonucleoprotein complex assembly	0.285918	0.637645	-45.782	1.30963e-20	depleted	190	0	6761.52
Gene Ontology Biological Process	GO:0023061	signal release	0.106822	0.637645	-44.811	3.45795e-20	depleted	414	0	6953.93
Gene Ontology Biological Process	GO:0030004	cellular monovalent inorganic cation homeostasis	0.356468	0.637645	1.09723	2.99586	enriched	106	1	7247.27	653519
Gene Ontology Biological Process	GO:0030010	establishment of cell polarity	0.314703	0.637645	-46.2494	8.20601e-21	depleted	103	0	10370.8
Gene Ontology Biological Process	GO:0030038	contractile actin filament bundle assembly	0.3645	0.637645	1.0785	2.94026	enriched	82	1	9182.59	90102
Gene Ontology Biological Process	GO:0030041	actin filament polymerization	0.29396	0.637645	-45.9831	1.07106e-20	depleted	152	0	8000.12
Gene Ontology Biological Process	GO:0030048	actin filament-based movement	0.326699	0.637645	-46.0309	1.02105e-20	depleted	121	0	8587.1
Gene Ontology Biological Process	GO:0030072	peptide hormone secretion	0.237036	0.637645	-44.7387	3.71721e-20	depleted	237	0	6624.54
Gene Ontology Biological Process	GO:0030073	insulin secretion	0.278938	0.637645	-45.7421	1.36295e-20	depleted	199	0	6635.72
Gene Ontology Biological Process	GO:0030098	lymphocyte differentiation	0.0734779	0.637645	1.27544	3.58029	enriched	316	3	6410.84	1316, 3718, 51176
Gene Ontology Biological Process	GO:0030099	myeloid cell differentiation	0.343372	0.637645	0.768051	2.15556	enriched	332	2	6572.96	3718, 51176
Gene Ontology Biological Process	GO:0030148	sphingolipid biosynthetic process	0.476798	0.637645	-45.9006	1.16306e-20	depleted	83	0	6970.88
Gene Ontology Biological Process	GO:0030168	platelet activation	0.298557	0.637645	-45.9296	1.12982e-20	depleted	157	0	7623.24
Gene Ontology Biological Process	GO:0030177	positive regulation of Wnt signaling pathway	0.321676	0.637645	-45.8735	1.19502e-20	depleted	152	0	7226.66
Gene Ontology Biological Process	GO:0030183	B cell differentiation	0.0523763	0.637645	1.79371	6.01171	enriched	115	2	6809.87	1316, 3718
Gene Ontology Biological Process	GO:0030193	regulation of blood coagulation	0.506068	0.637645	-45.7621	1.33588e-20	depleted	84	0	6147.71
Gene Ontology Biological Process	GO:0030203	glycosaminoglycan metabolic process	0.356058	0.637645	-45.699	1.42297e-20	depleted	162	0	6074.73
Gene Ontology Biological Process	GO:0030216	keratinocyte differentiation	0.487025	0.637645	0.795101	2.21466	enriched	287	1	3911.87	23022
Gene Ontology Biological Process	GO:0030217	T cell differentiation	0.139797	0.637645	1.28104	3.6004	enriched	216	2	6160.06	3718, 51176
Gene Ontology Biological Process	GO:0030218	erythrocyte differentiation	0.305927	0.637645	1.24181	3.46187	enriched	96	1	6995	3718
Gene Ontology Biological Process	GO:0030258	lipid modification	0.187756	0.637645	-44.9045	3.14925e-20	depleted	266	0	7275.26
Gene Ontology Biological Process	GO:0030260	entry into host cell	0.0620459	0.637645	1.70676	5.51109	enriched	129	2	6697.12	1604, 3949
Gene Ontology Biological Process	GO:0030278	regulation of ossification	0.307219	0.637645	-45.7084	1.40963e-20	depleted	183	0	6417.27
Gene Ontology Biological Process	GO:0030282	bone mineralization	0.486897	0.637645	-45.617	1.54444e-20	depleted	98	0	5741.13
Gene Ontology Biological Process	GO:0030301	cholesterol transport	0.020396	0.637645	2.26152	9.59771	enriched	77	2	6477.56	3949, 10347
Gene Ontology Biological Process	GO:0030308	negative regulation of cell growth	0.340435	0.637645	-45.7692	1.32641e-20	depleted	158	0	6550.96
Gene Ontology Biological Process	GO:0030316	osteoclast differentiation	0.46417	0.637645	-45.7841	1.30678e-20	depleted	86	0	6976.77
Gene Ontology Biological Process	GO:0030323	respiratory tube development	0.311048	0.637645	-45.7797	1.31259e-20	depleted	176	0	6627.72
Gene Ontology Biological Process	GO:0030324	lung development	0.314457	0.637645	-45.7861	1.30419e-20	depleted	172	0	6678.8
Gene Ontology Biological Process	GO:0030326	embryonic limb morphogenesis	0.44357	0.637645	0.885927	2.42523	enriched	125	1	7501.34	51176
Gene Ontology Biological Process	GO:0030330	DNA damage response, signal transduction by p53 class mediator	0.370508	0.637645	1.06052	2.88788	enriched	107	1	7389.07	7029
Gene Ontology Biological Process	GO:0030335	positive regulation of cell migration	0.18013	0.637645	0.913324	2.4926	enriched	394	3	7190.27	3627, 51176, 57007
Gene Ontology Biological Process	GO:0030509	BMP signaling pathway	0.387151	0.637645	1.01807	2.76784	enriched	148	1	5792.59	51176
Gene Ontology Biological Process	GO:0030516	regulation of axon extension	0.449757	0.637645	-46.024	1.02812e-20	depleted	76	0	8268.95
Gene Ontology Biological Process	GO:0030518	intracellular steroid hormone receptor signaling pathway	0.33124	0.637645	-46.0225	1.02968e-20	depleted	128	0	8148.9
Gene Ontology Biological Process	GO:0030534	adult behavior	0.3432	0.637645	-45.7988	1.28775e-20	depleted	142	0	7054.77
Gene Ontology Biological Process	GO:0030595	leukocyte chemotaxis	0.423827	0.637645	0.930829	2.53661	enriched	189	1	5035.7	3627
Gene Ontology Biological Process	GO:0030641	regulation of cellular pH	0.283542	0.637645	1.31293	3.71704	enriched	92	1	6825.49	653519
Gene Ontology Biological Process	GO:0030705	cytoskeleton-dependent intracellular transport	0.289323	0.637645	-46.0269	1.02509e-20	depleted	141	0	8627.25
Gene Ontology Biological Process	GO:0030799	regulation of cyclic nucleotide metabolic process	0.456634	0.637645	0.856875	2.35579	enriched	163	1	6054.45	3627
Gene Ontology Biological Process	GO:0030801	positive regulation of cyclic nucleotide metabolic process	0.258894	0.637645	1.39792	4.04679	enriched	109	1	5433.14	3627
Gene Ontology Biological Process	GO:0030802	regulation of cyclic nucleotide biosynthetic process	0.392731	0.637645	-45.6019	1.56795e-20	depleted	142	0	5894.77
Gene Ontology Biological Process	GO:0030804	positive regulation of cyclic nucleotide biosynthetic process	0.495297	0.637645	-45.5531	1.64644e-20	depleted	100	0	5439.79
Gene Ontology Biological Process	GO:0030808	regulation of nucleotide biosynthetic process	0.371241	0.637645	-45.6349	1.51705e-20	depleted	152	0	6020.43
Gene Ontology Biological Process	GO:0030810	positive regulation of nucleotide biosynthetic process	0.475298	0.637645	-45.5839	1.59655e-20	depleted	107	0	5561.65
Gene Ontology Biological Process	GO:0030814	regulation of cAMP metabolic process	0.392333	0.637645	1.00506	2.73206	enriched	138	1	6157.72	3627
Gene Ontology Biological Process	GO:0030816	positive regulation of cAMP metabolic process	0.22327	0.637645	1.53409	4.63708	enriched	89	1	5754.54	3627
Gene Ontology Biological Process	GO:0030817	regulation of cAMP biosynthetic process	0.41915	0.637645	-45.6364	1.51488e-20	depleted	122	0	6104.25
Gene Ontology Biological Process	GO:0030832	regulation of actin filament length	0.287112	0.637645	-45.9737	1.08114e-20	depleted	158	0	7923.29
Gene Ontology Biological Process	GO:0030833	regulation of actin filament polymerization	0.320614	0.637645	-45.9716	1.08339e-20	depleted	138	0	7913.89
Gene Ontology Biological Process	GO:0030838	positive regulation of actin filament polymerization	0.440895	0.637645	-45.8941	1.17066e-20	depleted	88	0	7526.19
Gene Ontology Biological Process	GO:0030856	regulation of epithelial cell differentiation	0.413283	0.637645	-45.6458	1.5007e-20	depleted	123	0	6180.28
Gene Ontology Biological Process	GO:0030879	mammary gland development	0.444503	0.637645	0.883569	2.41952	enriched	131	1	7239.32	51176
Gene Ontology Biological Process	GO:0030900	forebrain development	0.481082	0.637645	0.554979	1.7419	enriched	361	2	7299.87	3736, 51176
Gene Ontology Biological Process	GO:0030901	midbrain development	0.46876	0.637645	-45.6837	1.44486e-20	depleted	93	0	6411.56
Gene Ontology Biological Process	GO:0030902	hindbrain development	0.467429	0.637645	0.833964	2.30243	enriched	141	1	7050.48	51176
Gene Ontology Biological Process	GO:0030968	endoplasmic reticulum unfolded protein response	0.386681	0.637645	-45.804	1.28102e-20	depleted	124	0	6849.09
Gene Ontology Biological Process	GO:0031023	microtubule organizing center organization	0.32856	0.637645	-46.055	9.96721e-21	depleted	119	0	8733.75
Gene Ontology Biological Process	GO:0031047	gene silencing by RNA	0.294631	0.637645	-45.8085	1.27528e-20	depleted	159	0	7565.44
Gene Ontology Biological Process	GO:0031056	regulation of histone modification	0.332489	0.637645	-45.9851	1.06885e-20	depleted	130	0	7993.02
Gene Ontology Biological Process	GO:0031058	positive regulation of histone modification	0.440636	0.637645	-46.0083	1.04441e-20	depleted	82	0	8034.65
Gene Ontology Biological Process	GO:0031098	stress-activated protein kinase signaling cascade	0.200128	0.637645	-44.902	3.15737e-20	depleted	256	0	7185.18
Gene Ontology Biological Process	GO:0031099	regeneration	0.330305	0.637645	-45.7221	1.39037e-20	depleted	171	0	6325.62
Gene Ontology Biological Process	GO:0031109	microtubule polymerization or depolymerization	0.438162	0.637645	-45.8843	1.18223e-20	depleted	84	0	7864.04
Gene Ontology Biological Process	GO:0031123	RNA 3'-end processing	0.421866	0.637645	-45.7023	1.4182e-20	depleted	115	0	6407.84
Gene Ontology Biological Process	GO:0031124	mRNA 3'-end processing	0.479194	0.637645	-45.7003	1.42103e-20	depleted	89	0	6427.78
Gene Ontology Biological Process	GO:0031145	anaphase-promoting complex-dependent catabolic process	0.507013	0.637645	-45.7306	1.37871e-20	depleted	81	0	6273.74
Gene Ontology Biological Process	GO:0031214	biomineral tissue development	0.420181	0.637645	-45.6206	1.53901e-20	depleted	129	0	5827.66
Gene Ontology Biological Process	GO:0031279	regulation of cyclase activity	0.462127	0.637645	-45.7517	1.34982e-20	depleted	93	0	6605.47
Gene Ontology Biological Process	GO:0031330	negative regulation of cellular catabolic process	0.330616	0.637645	-45.8611	1.20996e-20	depleted	148	0	7193.09
Gene Ontology Biological Process	GO:0031331	positive regulation of cellular catabolic process	0.136181	0.637645	-44.8587	3.29682e-20	depleted	357	0	6973.61
Gene Ontology Biological Process	GO:0031333	negative regulation of protein complex assembly	0.455206	0.637645	0.860726	2.36488	enriched	117	1	8156	6653
Gene Ontology Biological Process	GO:0031334	positive regulation of protein complex assembly	0.224759	0.637645	-44.9087	3.1363e-20	depleted	222	0	7399.77
Gene Ontology Biological Process	GO:0031345	negative regulation of cell projection organization	0.309701	0.637645	-45.953	1.10377e-20	depleted	144	0	7895.73
Gene Ontology Biological Process	GO:0031346	positive regulation of cell projection organization	0.109957	0.637645	-45.0912	2.61311e-20	depleted	317	0	8659.15
Gene Ontology Biological Process	GO:0031348	negative regulation of defense response	0.36403	0.637645	-45.7027	1.41772e-20	depleted	151	0	6229.15
Gene Ontology Biological Process	GO:0031349	positive regulation of defense response	0.131962	0.637645	1.0423	2.83573	enriched	415	3	6197.98	330, 3949, 10666
Gene Ontology Biological Process	GO:0031397	negative regulation of protein ubiquitination	0.375666	0.637645	-45.7857	1.30475e-20	depleted	136	0	6586.32
Gene Ontology Biological Process	GO:0031424	keratinization	0.462891	0.637645	-45.0069	2.84274e-20	depleted	219	0	3131.42
Gene Ontology Biological Process	GO:0031497	chromatin assembly	0.424721	0.637645	-45.2871	2.1481e-20	depleted	154	0	4835.49
Gene Ontology Biological Process	GO:0031503	protein complex localization	0.41868	0.637645	-45.7003	1.42099e-20	depleted	121	0	6227.66
Gene Ontology Biological Process	GO:0031532	actin cytoskeleton reorganization	0.399303	0.637645	-46.0309	1.021e-20	depleted	87	0	8830.66
Gene Ontology Biological Process	GO:0031623	receptor internalization	0.320364	0.637645	1.1998	3.31945	enriched	83	1	8164.55	57007
Gene Ontology Biological Process	GO:0031647	regulation of protein stability	0.24099	0.637645	-44.782	3.55962e-20	depleted	238	0	6565.68
Gene Ontology Biological Process	GO:0031668	cellular response to extracellular stimulus	0.283298	0.637645	-45.7929	1.29534e-20	depleted	203	0	6497.63
Gene Ontology Biological Process	GO:0031669	cellular response to nutrient levels	0.312656	0.637645	-45.8267	1.25239e-20	depleted	174	0	6693.51
Gene Ontology Biological Process	GO:0031929	TOR signaling	0.402015	0.637645	-45.9155	1.14595e-20	depleted	101	0	7709.32
Gene Ontology Biological Process	GO:0031960	response to corticosteroid	0.383143	0.637645	-45.5898	1.58703e-20	depleted	161	0	5512.58
Gene Ontology Biological Process	GO:0032006	regulation of TOR signaling	0.451833	0.637645	-45.8565	1.21553e-20	depleted	86	0	7347.52
Gene Ontology Biological Process	GO:0032091	negative regulation of protein binding	0.0247148	0.637645	2.16726	8.73431	enriched	81	2	6758.07	6653, 51176
Gene Ontology Biological Process	GO:0032092	positive regulation of protein binding	0.311063	0.637645	1.22726	3.41185	enriched	80	1	8275.59	5334
Gene Ontology Biological Process	GO:0032103	positive regulation of response to external stimulus	0.14438	0.637645	1.2649	3.54274	enriched	258	2	5377.29	3627, 3949
Gene Ontology Biological Process	GO:0032147	activation of protein kinase activity	0.167214	0.637645	-44.8832	3.21715e-20	depleted	297	0	7180.05
Gene Ontology Biological Process	GO:0032200	telomere organization	0.311234	0.637645	-45.8115	1.27153e-20	depleted	160	0	7172.94
Gene Ontology Biological Process	GO:0032231	regulation of actin filament bundle assembly	0.325889	0.637645	1.18368	3.26636	enriched	84	1	8196.02	90102
Gene Ontology Biological Process	GO:0032259	methylation	0.160376	0.637645	-44.7617	3.63266e-20	depleted	342	0	6516.85
Gene Ontology Biological Process	GO:0032271	regulation of protein polymerization	0.263967	0.637645	-45.9621	1.09377e-20	depleted	172	0	7969.3
Gene Ontology Biological Process	GO:0032273	positive regulation of protein polymerization	0.385133	0.637645	-45.9022	1.16127e-20	depleted	109	0	7668.53
Gene Ontology Biological Process	GO:0032355	response to estradiol	0.429062	0.637645	-45.6381	1.51231e-20	depleted	126	0	5782.79
Gene Ontology Biological Process	GO:0032368	regulation of lipid transport	0.29379	0.637645	1.27987	3.59618	enriched	99	1	6499.9	10347
Gene Ontology Biological Process	GO:0032387	negative regulation of intracellular transport	0.41442	0.637645	-45.7559	1.34417e-20	depleted	120	0	6380.68
Gene Ontology Biological Process	GO:0032388	positive regulation of intracellular transport	0.337716	0.637645	0.778976	2.17924	enriched	292	2	7254.16	288, 6653
Gene Ontology Biological Process	GO:0032392	DNA geometric change	0.440236	0.637645	-46.0268	1.02521e-20	depleted	83	0	8014.98
Gene Ontology Biological Process	GO:0032411	positive regulation of transporter activity	0.335308	0.637645	1.15888	3.18637	enriched	76	1	9108.12	288
Gene Ontology Biological Process	GO:0032434	regulation of proteasomal ubiquitin-dependent protein catabolic process	0.406771	0.637645	-45.876	1.19212e-20	depleted	110	0	7103.42
Gene Ontology Biological Process	GO:0032436	positive regulation of proteasomal ubiquitin-dependent protein catabolic process	0.477441	0.637645	-44.9349	3.0552e-20	depleted	77	0	7414.55
Gene Ontology Biological Process	GO:0032479	regulation of type I interferon production	0.401975	0.637645	-45.7958	1.29163e-20	depleted	117	0	6774.21
Gene Ontology Biological Process	GO:0032496	response to lipopolysaccharide	0.0415306	0.637645	1.49199	4.44595	enriched	302	3	5550.02	1604, 3627, 8718
Gene Ontology Biological Process	GO:0032507	maintenance of protein location in cell	0.0470843	0.637645	1.8553	6.39361	enriched	85	2	8428.56	288, 6653
Gene Ontology Biological Process	GO:0032526	response to retinoic acid	0.463973	0.637645	-45.6115	1.55295e-20	depleted	106	0	5844.14
Gene Ontology Biological Process	GO:0032535	regulation of cellular component size	0.131632	0.637645	-44.9827	2.91251e-20	depleted	319	0	7835.72
Gene Ontology Biological Process	GO:0032606	type I interferon production	0.399194	0.637645	-45.8011	1.28485e-20	depleted	118	0	6796.04
Gene Ontology Biological Process	GO:0032609	interferon-gamma production	0.215288	0.637645	1.56883	4.80103	enriched	100	1	5096.14	10666
Gene Ontology Biological Process	GO:0032635	interleukin-6 production	0.478453	0.637645	-45.5705	1.61796e-20	depleted	107	0	5490.65
Gene Ontology Biological Process	GO:0032640	tumor necrosis factor production	0.476885	0.637645	-45.5911	1.58504e-20	depleted	102	0	5729.84
Gene Ontology Biological Process	GO:0032649	regulation of interferon-gamma production	0.191438	0.637645	1.67601	5.34418	enriched	91	1	5035.24	10666
Gene Ontology Biological Process	GO:0032675	regulation of interleukin-6 production	0.491689	0.637645	-45.563	1.63026e-20	depleted	101	0	5472.43
Gene Ontology Biological Process	GO:0032680	regulation of tumor necrosis factor production	0.482654	0.637645	-45.58	1.60278e-20	depleted	100	0	5693.01
Gene Ontology Biological Process	GO:0032844	regulation of homeostatic process	0.253779	0.637645	0.76243	2.14348	enriched	448	3	7315.35	288, 3627, 3949
Gene Ontology Biological Process	GO:0032868	response to insulin	0.211983	0.637645	-44.8372	3.36857e-20	depleted	246	0	7074.72
Gene Ontology Biological Process	GO:0032869	cellular response to insulin stimulus	0.253724	0.637645	-45.8881	1.17779e-20	depleted	194	0	7452.64
Gene Ontology Biological Process	GO:0032872	regulation of stress-activated MAPK cascade	0.262707	0.637645	-45.87	1.19926e-20	depleted	201	0	7028.03
Gene Ontology Biological Process	GO:0032874	positive regulation of stress-activated MAPK cascade	0.354798	0.637645	-45.8491	1.22462e-20	depleted	139	0	6961.56
Gene Ontology Biological Process	GO:0032944	regulation of mononuclear cell proliferation	0.0133368	0.637645	1.90063	6.69012	enriched	195	3	5725.66	1604, 1725, 3718
Gene Ontology Biological Process	GO:0032963	collagen metabolic process	0.416502	0.637645	-45.8299	1.24834e-20	depleted	111	0	6794.32
Gene Ontology Biological Process	GO:0032984	macromolecular complex disassembly	0.231663	0.637645	-44.632	4.13577e-20	depleted	265	0	6124.28
Gene Ontology Biological Process	GO:0033002	muscle cell proliferation	0.319551	0.637645	-45.7927	1.29569e-20	depleted	166	0	6738.12
Gene Ontology Biological Process	GO:0033044	regulation of chromosome organization	0.147665	0.637645	-45.0146	2.82114e-20	depleted	287	0	8028.51
Gene Ontology Biological Process	GO:0033135	regulation of peptidyl-serine phosphorylation	0.398454	0.637645	0.990444	2.69243	enriched	124	1	6847.48	5334
Gene Ontology Biological Process	GO:0033138	positive regulation of peptidyl-serine phosphorylation	0.469979	0.637645	-45.6642	1.47333e-20	depleted	92	0	6403.55
Gene Ontology Biological Process	GO:0033157	regulation of intracellular protein transport	0.495537	0.637645	0.535336	1.70802	enriched	372	2	7224.56	288, 6653
Gene Ontology Biological Process	GO:0033209	tumor necrosis factor-mediated signaling pathway	0.0639994	0.637645	1.69349	5.43844	enriched	167	2	5491.03	330, 8718
Gene Ontology Biological Process	GO:0033273	response to vitamin	0.245143	0.637645	1.44812	4.25509	enriched	90	1	6196.44	3627
Gene Ontology Biological Process	GO:0033559	unsaturated fatty acid metabolic process	0.499414	0.637645	-45.6015	1.56862e-20	depleted	98	0	5489.69
Gene Ontology Biological Process	GO:0034101	erythrocyte homeostasis	0.331208	0.637645	1.16693	3.21211	enriched	104	1	6959.85	3718
Gene Ontology Biological Process	GO:0034249	negative regulation of cellular amide metabolic process	0.157792	0.637645	1.21734	3.37819	enriched	166	2	8227.26	6653, 10347
Gene Ontology Biological Process	GO:0034250	positive regulation of cellular amide metabolic process	0.372498	0.637645	-45.8828	1.18395e-20	depleted	121	0	7343.8
Gene Ontology Biological Process	GO:0034284	response to monosaccharide	0.299531	0.637645	-45.7302	1.37924e-20	depleted	187	0	6517.62
Gene Ontology Biological Process	GO:0034333	adherens junction assembly	0.434639	0.637645	0.910489	2.48554	enriched	80	1	10892.9	90102
Gene Ontology Biological Process	GO:0034341	response to interferon-gamma	0.395343	0.637645	-45.5822	1.59925e-20	depleted	156	0	5427.71
Gene Ontology Biological Process	GO:0034440	lipid oxidation	0.432758	0.637645	-45.8658	1.20435e-20	depleted	98	0	7091.13
Gene Ontology Biological Process	GO:0034446	substrate adhesion-dependent cell spreading	0.422105	0.637645	-46.0267	1.02528e-20	depleted	82	0	8578.05
Gene Ontology Biological Process	GO:0034470	ncRNA processing	0.187126	0.637645	-44.5529	4.47631e-20	depleted	386	0	5285.16
Gene Ontology Biological Process	GO:0034504	protein localization to nucleus	0.476524	0.637645	0.561256	1.75287	enriched	357	2	7339.31	3718, 10347
Gene Ontology Biological Process	GO:0034599	cellular response to oxidative stress	0.230349	0.637645	-44.8167	3.43824e-20	depleted	246	0	6658.94
Gene Ontology Biological Process	GO:0034605	cellular response to heat	0.444844	0.637645	0.883369	2.41904	enriched	114	1	8192.96	3627
Gene Ontology Biological Process	GO:0034612	response to tumor necrosis factor	0.186467	0.637645	1.12435	3.0782	enriched	287	2	5550.88	330, 8718
Gene Ontology Biological Process	GO:0034614	cellular response to reactive oxygen species	0.359472	0.637645	-45.8189	1.26213e-20	depleted	146	0	6602.14
Gene Ontology Biological Process	GO:0034620	cellular response to unfolded protein	0.376132	0.637645	-45.8148	1.2673e-20	depleted	129	0	6882.28
Gene Ontology Biological Process	GO:0034655	nucleobase-containing compound catabolic process	0.150041	0.637645	-44.7246	3.7702e-20	depleted	373	0	6291.84
Gene Ontology Biological Process	GO:0034728	nucleosome organization	0.396149	0.637645	-45.3392	2.03911e-20	depleted	164	0	5088.91
Gene Ontology Biological Process	GO:0034754	cellular hormone metabolic process	0.450534	0.637645	-45.6956	1.42776e-20	depleted	111	0	5967.05
Gene Ontology Biological Process	GO:0034762	regulation of transmembrane transport	0.0488578	0.637645	1.21635	3.37486	enriched	420	4	6869.96	288, 3627, 3736, 653519
Gene Ontology Biological Process	GO:0034763	negative regulation of transmembrane transport	0.25688	0.637645	1.4053	4.07676	enriched	82	1	6849.02	288
Gene Ontology Biological Process	GO:0034764	positive regulation of transmembrane transport	0.0690216	0.637645	1.65519	5.23406	enriched	118	2	7512.56	288, 3627
Gene Ontology Biological Process	GO:0034765	regulation of ion transmembrane transport	0.0448016	0.637645	1.24329	3.46699	enriched	405	4	6932.1	288, 3627, 3736, 653519
Gene Ontology Biological Process	GO:0034766	negative regulation of ion transmembrane transport	0.247054	0.637645	1.44164	4.22761	enriched	76	1	7094.46	288
Gene Ontology Biological Process	GO:0034767	positive regulation of ion transmembrane transport	0.0628204	0.637645	1.70382	5.49488	enriched	112	2	7531.9	288, 3627
Gene Ontology Biological Process	GO:0034968	histone lysine methylation	0.358322	0.637645	-46.0791	9.72932e-21	depleted	106	0	8685.38
Gene Ontology Biological Process	GO:0034976	response to endoplasmic reticulum stress	0.205633	0.637645	-44.8335	3.38099e-20	depleted	262	0	6894.04
Gene Ontology Biological Process	GO:0035023	regulation of Rho protein signal transduction	0.265886	0.637645	-46.3021	7.78519e-21	depleted	125	0	10469.2
Gene Ontology Biological Process	GO:0035051	cardiocyte differentiation	0.366475	0.637645	-45.8946	1.17009e-20	depleted	121	0	7489.98
Gene Ontology Biological Process	GO:0035113	embryonic appendage morphogenesis	0.44357	0.637645	0.885927	2.42523	enriched	125	1	7501.34	51176
Gene Ontology Biological Process	GO:0035148	tube formation	0.338459	0.637645	-45.8815	1.18558e-20	depleted	142	0	7250.26
Gene Ontology Biological Process	GO:0035150	regulation of tube size	0.434796	0.637645	-45.5001	1.73598e-20	depleted	134	0	5301.29
Gene Ontology Biological Process	GO:0035239	tube morphogenesis	0.440784	0.637645	0.61199	1.8441	enriched	346	2	7216.91	3627, 51176
Gene Ontology Biological Process	GO:0035249	synaptic transmission, glutamatergic	0.453061	0.637645	-45.968	1.08729e-20	depleted	75	0	8198.63
Gene Ontology Biological Process	GO:0035264	multicellular organism growth	0.326121	0.637645	-45.894	1.17086e-20	depleted	142	0	7547.18
Gene Ontology Biological Process	GO:0035265	organ growth	0.328484	0.637645	-45.8532	1.21962e-20	depleted	143	0	7375.1
Gene Ontology Biological Process	GO:0035270	endocrine system development	0.407661	0.637645	-45.6864	1.44099e-20	depleted	124	0	6293.4
Gene Ontology Biological Process	GO:0035282	segmentation	0.246273	0.637645	1.4437	4.23635	enriched	96	1	5781.86	51176
Gene Ontology Biological Process	GO:0035296	regulation of tube diameter	0.447959	0.637645	-45.5062	1.72556e-20	depleted	125	0	5354.02
Gene Ontology Biological Process	GO:0035303	regulation of dephosphorylation	0.307258	0.637645	-46.0405	1.01129e-20	depleted	136	0	8382.77
Gene Ontology Biological Process	GO:0035305	negative regulation of dephosphorylation	0.452987	0.637645	-45.9523	1.10447e-20	depleted	79	0	7877.04
Gene Ontology Biological Process	GO:0035335	peptidyl-tyrosine dephosphorylation	0.428179	0.637645	-45.9465	1.11088e-20	depleted	98	0	7273.47
Gene Ontology Biological Process	GO:0035383	thioester metabolic process	0.423123	0.637645	-45.9232	1.13715e-20	depleted	97	0	7439.22
Gene Ontology Biological Process	GO:0035567	non-canonical Wnt signaling pathway	0.503875	0.637645	0.758947	2.13603	enriched	150	1	7166.77	51176
Gene Ontology Biological Process	GO:0035601	protein deacylation	0.398102	0.637645	-46.0622	9.8956e-21	depleted	98	0	8123.57
Gene Ontology Biological Process	GO:0035637	multicellular organismal signaling	0.154498	0.637645	1.22744	3.41247	enriched	192	2	7135.43	288, 3736
Gene Ontology Biological Process	GO:0035725	sodium ion transmembrane transport	0.508264	0.637645	0.750409	2.11787	enriched	145	1	7423.09	288
Gene Ontology Biological Process	GO:0035821	modification of morphology or physiology of other organism	0.300571	0.637645	1.25841	3.51983	enriched	112	1	5975.52	51176
Gene Ontology Biological Process	GO:0035967	cellular response to topologically incorrect protein	0.467466	0.637645	0.833763	2.30196	enriched	145	1	6899.11	55658
Gene Ontology Biological Process	GO:0036293	response to decreased oxygen levels	0.154706	0.637645	-44.8438	3.34648e-20	depleted	339	0	6752.61
Gene Ontology Biological Process	GO:0036294	cellular response to decreased oxygen levels	0.299242	0.637645	-45.7877	1.30209e-20	depleted	193	0	6413.79
Gene Ontology Biological Process	GO:0036503	ERAD pathway	0.470532	0.637645	-45.8231	1.2569e-20	depleted	90	0	6648.91
Gene Ontology Biological Process	GO:0038061	NIK/NF-kappaB signaling	0.322179	0.637645	1.19347	3.29851	enriched	119	1	6085.35	330
Gene Ontology Biological Process	GO:0038093	Fc receptor signaling pathway	0.249745	0.637645	-46.0068	1.04596e-20	depleted	187	0	7834.35
Gene Ontology Biological Process	GO:0038094	Fc-gamma receptor signaling pathway	0.405269	0.637645	-46.1918	8.69244e-21	depleted	76	0	9714.22
Gene Ontology Biological Process	GO:0038095	Fc-epsilon receptor signaling pathway	0.374755	0.637645	-45.94	1.11823e-20	depleted	125	0	7164.23
Gene Ontology Biological Process	GO:0040017	positive regulation of locomotion	0.217371	0.637645	0.831318	2.29634	enriched	437	3	7036.91	3627, 51176, 57007
Gene Ontology Biological Process	GO:0042058	regulation of epidermal growth factor receptor signaling pathway	0.261916	0.637645	1.38679	4.00199	enriched	80	1	7238.38	55658
Gene Ontology Biological Process	GO:0042089	cytokine biosynthetic process	0.502059	0.637645	-45.5102	1.71859e-20	depleted	107	0	5028.9
Gene Ontology Biological Process	GO:0042098	T cell proliferation	0.0105792	0.637645	1.98127	7.25198	enriched	173	3	5928.29	1604, 1725, 3718
Gene Ontology Biological Process	GO:0042100	B cell proliferation	0.201678	0.637645	1.62705	5.08886	enriched	88	1	5298.41	51176
Gene Ontology Biological Process	GO:0042107	cytokine metabolic process	0.500717	0.637645	-45.4956	1.74384e-20	depleted	109	0	4973.3
Gene Ontology Biological Process	GO:0042110	T cell activation	0.0381221	0.637645	1.2908	3.63569	enriched	447	4	6130.49	1604, 1725, 3718, 51176
Gene Ontology Biological Process	GO:0042113	B cell activation	0.0289874	0.637645	1.62377	5.07219	enriched	221	3	6481.88	1316, 3718, 51176
Gene Ontology Biological Process	GO:0042158	lipoprotein biosynthetic process	0.382458	0.637645	-45.6557	1.48587e-20	depleted	152	0	5840.42
Gene Ontology Biological Process	GO:0042177	negative regulation of protein catabolic process	0.410469	0.637645	-45.8732	1.19542e-20	depleted	103	0	7354.73
Gene Ontology Biological Process	GO:0042180	cellular ketone metabolic process	0.275943	0.637645	-45.7431	1.36146e-20	depleted	225	0	6102.75
Gene Ontology Biological Process	GO:0042254	ribosome biogenesis	0.251215	0.637645	-44.5237	4.60917e-20	depleted	306	0	5093.82
Gene Ontology Biological Process	GO:0042303	molting cycle	0.435225	0.637645	-45.6791	1.45151e-20	depleted	109	0	6341.56
Gene Ontology Biological Process	GO:0042306	regulation of protein import into nucleus	0.312272	0.637645	-45.8355	1.24134e-20	depleted	167	0	6908.17
Gene Ontology Biological Process	GO:0042307	positive regulation of protein import into nucleus	0.449297	0.637645	-45.8131	1.26953e-20	depleted	94	0	6886.87
Gene Ontology Biological Process	GO:0042391	regulation of membrane potential	0.47676	0.637645	0.560584	1.75169	enriched	379	2	6971.34	288, 3736
Gene Ontology Biological Process	GO:0042445	hormone metabolic process	0.307332	0.637645	-45.7516	1.34994e-20	depleted	188	0	6351.04
Gene Ontology Biological Process	GO:0042471	ear morphogenesis	0.425966	0.637645	-45.6762	1.45569e-20	depleted	116	0	6233.12
Gene Ontology Biological Process	GO:0042472	inner ear morphogenesis	0.455048	0.637645	-45.7324	1.37619e-20	depleted	96	0	6583.56
Gene Ontology Biological Process	GO:0042475	odontogenesis of dentin-containing tooth	0.253199	0.637645	1.41827	4.12996	enriched	82	1	6820.33	51176
Gene Ontology Biological Process	GO:0042476	odontogenesis	0.368176	0.637645	1.06628	2.90455	enriched	116	1	6846.69	51176
Gene Ontology Biological Process	GO:0042542	response to hydrogen peroxide	0.413129	0.637645	-45.777	1.31616e-20	depleted	125	0	6230.33
Gene Ontology Biological Process	GO:0042552	myelination	0.452335	0.637645	0.86803	2.38221	enriched	108	1	8641.24	81846
Gene Ontology Biological Process	GO:0042594	response to starvation	0.309226	0.637645	-45.8877	1.17828e-20	depleted	161	0	7227.89
Gene Ontology Biological Process	GO:0042633	hair cycle	0.435225	0.637645	-45.6791	1.45151e-20	depleted	109	0	6341.56
Gene Ontology Biological Process	GO:0042692	muscle cell differentiation	0.0378458	0.637645	1.29603	3.65477	enriched	361	4	7351.59	577, 3627, 51176, 80314
Gene Ontology Biological Process	GO:0042698	ovulation cycle	0.44271	0.637645	-45.681	1.44878e-20	depleted	104	0	6414.1
Gene Ontology Biological Process	GO:0042742	defense response to bacterium	0.380758	0.637645	-44.3031	5.74648e-20	depleted	214	0	4309.46
Gene Ontology Biological Process	GO:0042752	regulation of circadian rhythm	0.442659	0.637645	-45.858	1.2137e-20	depleted	98	0	6866.76
Gene Ontology Biological Process	GO:0042770	signal transduction in response to DNA damage	0.4132	0.637645	0.955067	2.59884	enriched	121	1	7281.47	7029
Gene Ontology Biological Process	GO:0042990	regulation of transcription factor import into nucleus	0.471995	0.637645	-45.792	1.29657e-20	depleted	88	0	6692.34
Gene Ontology Biological Process	GO:0042991	transcription factor import into nucleus	0.47059	0.637645	-45.789	1.30042e-20	depleted	89	0	6664.03
Gene Ontology Biological Process	GO:0043122	regulation of I-kappaB kinase/NF-kappaB signaling	0.194747	0.637645	1.09869	3.00025	enriched	234	2	6763.37	330, 653519
Gene Ontology Biological Process	GO:0043123	positive regulation of I-kappaB kinase/NF-kappaB signaling	0.104296	0.637645	1.43743	4.20987	enriched	177	2	6427.28	330, 653519
Gene Ontology Biological Process	GO:0043149	stress fiber assembly	0.3645	0.637645	1.0785	2.94026	enriched	82	1	9182.59	90102
Gene Ontology Biological Process	GO:0043154	negative regulation of cysteine-type endopeptidase activity involved in apoptotic process	0.0234346	0.637645	2.19338	8.96546	enriched	82	2	6518.68	330, 51176
Gene Ontology Biological Process	GO:0043200	response to amino acid	0.407566	0.637645	-45.8478	1.22622e-20	depleted	108	0	7141.63
Gene Ontology Biological Process	GO:0043241	protein complex disassembly	0.266706	0.637645	-44.6042	4.25267e-20	depleted	234	0	5997.23
Gene Ontology Biological Process	GO:0043244	regulation of protein complex disassembly	0.437176	0.637645	-45.9415	1.11656e-20	depleted	83	0	8022.7
Gene Ontology Biological Process	GO:0043255	regulation of carbohydrate biosynthetic process	0.489451	0.637645	-45.7762	1.31717e-20	depleted	82	0	6651.11
Gene Ontology Biological Process	GO:0043266	regulation of potassium ion transport	0.335097	0.637645	1.15911	3.1871	enriched	82	1	8465.98	288
Gene Ontology Biological Process	GO:0043270	positive regulation of ion transport	0.0342765	0.637645	1.56352	4.7756	enriched	221	3	6827.86	288, 3627, 10347
Gene Ontology Biological Process	GO:0043271	negative regulation of ion transport	0.382155	0.637645	1.03053	2.80256	enriched	124	1	6629.48	288
Gene Ontology Biological Process	GO:0043279	response to alkaloid	0.35383	0.637645	-45.8242	1.2555e-20	depleted	140	0	6924.21
Gene Ontology Biological Process	GO:0043280	positive regulation of cysteine-type endopeptidase activity involved in apoptotic process	0.437926	0.637645	-45.6734	1.45978e-20	depleted	117	0	5971.64
Gene Ontology Biological Process	GO:0043281	regulation of cysteine-type endopeptidase activity involved in apoptotic process	0.115052	0.637645	1.38559	3.99718	enriched	196	2	6148.55	330, 51176
Gene Ontology Biological Process	GO:0043331	response to dsRNA	0.491007	0.637645	-45.6313	1.52257e-20	depleted	85	0	6286.94
Gene Ontology Biological Process	GO:0043393	regulation of protein binding	0.02997	0.637645	1.61369	5.02129	enriched	181	3	7879.34	5334, 6653, 51176
Gene Ontology Biological Process	GO:0043406	positive regulation of MAP kinase activity	0.240107	0.637645	-45.865	1.2053e-20	depleted	216	0	7151.94
Gene Ontology Biological Process	GO:0043409	negative regulation of MAPK cascade	0.490366	0.637645	0.786214	2.19507	enriched	147	1	7107.86	6653
Gene Ontology Biological Process	GO:0043413	macromolecule glycosylation	0.218435	0.637645	-44.7829	3.55645e-20	depleted	271	0	6408.49
Gene Ontology Biological Process	GO:0043414	macromolecule methylation	0.195201	0.637645	-44.8002	3.49572e-20	depleted	277	0	6811.32
Gene Ontology Biological Process	GO:0043433	negative regulation of sequence-specific DNA binding transcription factor activity	0.402224	0.637645	-45.6631	1.47485e-20	depleted	132	0	6088.73
Gene Ontology Biological Process	GO:0043467	regulation of generation of precursor metabolites and energy	0.494304	0.637645	-45.6283	1.52722e-20	depleted	86	0	6190.03
Gene Ontology Biological Process	GO:0043473	pigmentation	0.310444	0.637645	1.22808	3.41466	enriched	97	1	6993.39	51176
Gene Ontology Biological Process	GO:0043484	regulation of RNA splicing	0.401471	0.637645	-45.9596	1.09649e-20	depleted	106	0	7486.73
Gene Ontology Biological Process	GO:0043487	regulation of RNA stability	0.495456	0.637645	0.775813	2.17236	enriched	149	1	7109.29	8125
Gene Ontology Biological Process	GO:0043488	regulation of mRNA stability	0.451933	0.637645	0.867101	2.38	enriched	140	1	6948.41	8125
Gene Ontology Biological Process	GO:0043491	protein kinase B signaling	0.346746	0.637645	-45.7835	1.30759e-20	depleted	149	0	6720.34
Gene Ontology Biological Process	GO:0043500	muscle adaptation	0.446321	0.637645	-45.9399	1.11827e-20	depleted	81	0	7884.95
Gene Ontology Biological Process	GO:0043506	regulation of JUN kinase activity	0.46536	0.637645	-45.9253	1.13471e-20	depleted	82	0	7334.59
Gene Ontology Biological Process	GO:0043523	regulation of neuron apoptotic process	0.277683	0.637645	-45.7942	1.29369e-20	depleted	194	0	6832.51
Gene Ontology Biological Process	GO:0043524	negative regulation of neuron apoptotic process	0.372245	0.637645	-45.7673	1.32893e-20	depleted	136	0	6639.71
Gene Ontology Biological Process	GO:0043534	blood vessel endothelial cell migration	0.480523	0.637645	-45.7934	1.29468e-20	depleted	76	0	7309.25
Gene Ontology Biological Process	GO:0043542	endothelial cell migration	0.287002	0.637645	-45.9339	1.12505e-20	depleted	155	0	7996.27
Gene Ontology Biological Process	GO:0043543	protein acylation	0.17341	0.637645	1.16333	3.20059	enriched	207	2	7124.81	51176, 80314
Gene Ontology Biological Process	GO:0043583	ear development	0.283417	0.637645	-45.7284	1.38161e-20	depleted	205	0	6387.34
Gene Ontology Biological Process	GO:0043618	regulation of transcription from RNA polymerase II promoter in response to stress	0.431027	0.637645	-45.7366	1.37046e-20	depleted	114	0	6269.31
Gene Ontology Biological Process	GO:0043620	regulation of DNA-templated transcription in response to stress	0.416137	0.637645	-45.7552	1.3452e-20	depleted	119	0	6384.74
Gene Ontology Biological Process	GO:0043624	cellular protein complex disassembly	0.299449	0.637645	-44.6214	4.17994e-20	depleted	198	0	6159.66
Gene Ontology Biological Process	GO:0043648	dicarboxylic acid metabolic process	0.305162	0.637645	1.24416	3.47002	enriched	98	1	6895.7	6507
Gene Ontology Biological Process	GO:0043687	post-translational protein modification	0.492746	0.637645	-45.5725	1.61485e-20	depleted	101	0	5471.93
Gene Ontology Biological Process	GO:0043900	regulation of multi-organism process	0.11242	0.637645	1.10744	3.02659	enriched	380	3	6313.34	330, 1604, 51176
Gene Ontology Biological Process	GO:0043901	negative regulation of multi-organism process	0.372546	0.637645	-45.6471	1.49877e-20	depleted	157	0	5871.16
Gene Ontology Biological Process	GO:0043902	positive regulation of multi-organism process	0.454143	0.637645	0.862303	2.36861	enriched	161	1	6153.47	51176
Gene Ontology Biological Process	GO:0043903	regulation of symbiosis, encompassing mutualism through parasitism	0.271274	0.637645	0.909025	2.4819	enriched	286	2	6631.67	330, 51176
Gene Ontology Biological Process	GO:0044070	regulation of anion transport	0.0393707	0.637645	1.93638	6.93362	enriched	104	2	6626.29	10347, 653519
Gene Ontology Biological Process	GO:0044106	cellular amine metabolic process	0.313358	0.637645	1.22011	3.38756	enriched	122	1	5839.84	1725
Gene Ontology Biological Process	GO:0044236	multicellular organism metabolic process	0.365093	0.637645	-45.8284	1.25022e-20	depleted	136	0	6853.46
Gene Ontology Biological Process	GO:0044243	multicellular organismal catabolic process	0.491133	0.637645	-44.8759	3.24061e-20	depleted	76	0	7086.05
Gene Ontology Biological Process	GO:0044259	multicellular organismal macromolecule metabolic process	0.393274	0.637645	-45.8723	1.19647e-20	depleted	116	0	7108.49
Gene Ontology Biological Process	GO:0044262	cellular carbohydrate metabolic process	0.242118	0.637645	-44.7377	3.72099e-20	depleted	246	0	6364.05
Gene Ontology Biological Process	GO:0044264	cellular polysaccharide metabolic process	0.489192	0.637645	-45.6922	1.43263e-20	depleted	88	0	6247.02
Gene Ontology Biological Process	GO:0044270	cellular nitrogen compound catabolic process	0.126936	0.637645	-44.7343	3.73363e-20	depleted	421	0	6271.38
Gene Ontology Biological Process	GO:0044272	sulfur compound biosynthetic process	0.291274	0.637645	-45.685	1.44299e-20	depleted	211	0	6071.42
Gene Ontology Biological Process	GO:0044344	cellular response to fibroblast growth factor stimulus	0.392764	0.637645	-45.703	1.41721e-20	depleted	135	0	6210.41
Gene Ontology Biological Process	GO:0044409	entry into host	0.0620459	0.637645	1.70676	5.51109	enriched	129	2	6697.12	1604, 3949
Gene Ontology Biological Process	GO:0044706	multi-multicellular organism process	0.304863	0.637645	-45.6402	1.50902e-20	depleted	212	0	5752.75
Gene Ontology Biological Process	GO:0044708	single-organism behavior	0.175492	0.637645	0.92372	2.51864	enriched	405	3	6965.91	577, 6507, 10347
Gene Ontology Biological Process	GO:0044724	single-organism carbohydrate catabolic process	0.369859	0.637645	-45.7805	1.3115e-20	depleted	141	0	6534.5
Gene Ontology Biological Process	GO:0044728	DNA methylation or demethylation	0.481301	0.637645	-45.822	1.25824e-20	depleted	77	0	7180.83
Gene Ontology Biological Process	GO:0044773	mitotic DNA damage checkpoint	0.350193	0.637645	1.1146	3.04835	enriched	98	1	7615.95	7029
Gene Ontology Biological Process	GO:0044774	mitotic DNA integrity checkpoint	0.373941	0.637645	1.05175	2.86265	enriched	105	1	7580.5	7029
Gene Ontology Biological Process	GO:0044782	cilium organization	0.102912	0.637645	-45.0537	2.71281e-20	depleted	339	0	8466.75
Gene Ontology Biological Process	GO:0044801	single-organism membrane fusion	0.262858	0.637645	-45.8284	1.25017e-20	depleted	200	0	7018.9
Gene Ontology Biological Process	GO:0044839	cell cycle G2/M phase transition	0.178646	0.637645	-45.0346	2.76507e-20	depleted	241	0	8220.56
Gene Ontology Biological Process	GO:0045069	regulation of viral genome replication	0.506469	0.637645	-45.7006	1.42069e-20	depleted	82	0	6202.09
Gene Ontology Biological Process	GO:0045088	regulation of innate immune response	0.394065	0.637645	0.68279	1.97939	enriched	387	2	6185.44	330, 10666
Gene Ontology Biological Process	GO:0045089	positive regulation of innate immune response	0.313203	0.637645	0.82372	2.27896	enriched	323	2	6428.9	330, 10666
Gene Ontology Biological Process	GO:0045132	meiotic chromosome segregation	0.465497	0.637645	-45.9205	1.14019e-20	depleted	85	0	7140.13
Gene Ontology Biological Process	GO:0045137	development of primary sexual characteristics	0.272203	0.637645	-44.6818	3.93511e-20	depleted	219	0	6252.4
Gene Ontology Biological Process	GO:0045165	cell fate commitment	0.270981	0.637645	-44.5914	4.3071e-20	depleted	241	0	5768.05
Gene Ontology Biological Process	GO:0045333	cellular respiration	0.397439	0.637645	-45.4646	1.7987e-20	depleted	166	0	5116.22
Gene Ontology Biological Process	GO:0045444	fat cell differentiation	0.296768	0.637645	-45.6526	1.49055e-20	depleted	204	0	6091.23
Gene Ontology Biological Process	GO:0045445	myoblast differentiation	0.225091	0.637645	1.52657	4.60234	enriched	79	1	6386.89	3627
Gene Ontology Biological Process	GO:0045446	endothelial cell differentiation	0.433695	0.637645	-45.8443	1.23051e-20	depleted	93	0	7345.54
Gene Ontology Biological Process	GO:0045471	response to ethanol	0.408105	0.637645	-45.6541	1.48822e-20	depleted	130	0	6036.16
Gene Ontology Biological Process	GO:0045580	regulation of T cell differentiation	0.341877	0.637645	1.13685	3.11694	enriched	118	1	6364.53	3718
Gene Ontology Biological Process	GO:0045598	regulation of fat cell differentiation	0.452625	0.637645	-45.6232	1.53503e-20	depleted	112	0	5832.93
Gene Ontology Biological Process	GO:0045619	regulation of lymphocyte differentiation	0.415565	0.637645	0.949268	2.58382	enriched	143	1	6340.43	3718
Gene Ontology Biological Process	GO:0045621	positive regulation of lymphocyte differentiation	0.500107	0.637645	-45.7641	1.33319e-20	depleted	84	0	6272.01
Gene Ontology Biological Process	GO:0045638	negative regulation of myeloid cell differentiation	0.509359	0.637645	-45.5952	1.57861e-20	depleted	84	0	5957.88
Gene Ontology Biological Process	GO:0045639	positive regulation of myeloid cell differentiation	0.204118	0.637645	1.61634	5.03464	enriched	80	1	5931.1	51176
Gene Ontology Biological Process	GO:0045665	negative regulation of neuron differentiation	0.280771	0.637645	-45.8122	1.27061e-20	depleted	184	0	7061.8
Gene Ontology Biological Process	GO:0045666	positive regulation of neuron differentiation	0.123137	0.637645	-44.9981	2.86783e-20	depleted	316	0	8146.33
Gene Ontology Biological Process	GO:0045667	regulation of osteoblast differentiation	0.407672	0.637645	-45.7814	1.31034e-20	depleted	109	0	6985.56
Gene Ontology Biological Process	GO:0045727	positive regulation of translation	0.424282	0.637645	-45.8255	1.25383e-20	depleted	104	0	6937.88
Gene Ontology Biological Process	GO:0045761	regulation of adenylate cyclase activity	0.491469	0.637645	-45.7846	1.30615e-20	depleted	78	0	6852.33
Gene Ontology Biological Process	GO:0045765	regulation of angiogenesis	0.163677	0.637645	1.19517	3.30413	enriched	215	2	6653.94	577, 3627
Gene Ontology Biological Process	GO:0045766	positive regulation of angiogenesis	0.42666	0.637645	-45.644	1.50331e-20	depleted	122	0	5975.7
Gene Ontology Biological Process	GO:0045778	positive regulation of ossification	0.495434	0.637645	-45.7524	1.34885e-20	depleted	82	0	6482
Gene Ontology Biological Process	GO:0045785	positive regulation of cell adhesion	0.0308712	0.637645	1.35438	3.87436	enriched	379	4	6712.82	288, 1604, 1725, 3718
Gene Ontology Biological Process	GO:0045807	positive regulation of endocytosis	0.446429	0.637645	0.880657	2.41248	enriched	112	1	8266.99	10347
Gene Ontology Biological Process	GO:0045814	negative regulation of gene expression, epigenetic	0.303405	0.637645	1.24958	3.48888	enriched	127	1	5310.62	80314
Gene Ontology Biological Process	GO:0045834	positive regulation of lipid metabolic process	0.416173	0.637645	0.948367	2.58149	enriched	126	1	6999.02	3949
Gene Ontology Biological Process	GO:0045860	positive regulation of protein kinase activity	0.0805456	0.637645	-44.8885	3.2003e-20	depleted	476	0	7122.93
Gene Ontology Biological Process	GO:0045861	negative regulation of proteolysis	0.00998954	0.637645	1.6791	5.36071	enriched	309	4	6082.23	330, 1604, 6653, 51176
Gene Ontology Biological Process	GO:0045862	positive regulation of proteolysis	0.131061	0.637645	-44.859	3.29606e-20	depleted	366	0	6974.95
Gene Ontology Biological Process	GO:0045921	positive regulation of exocytosis	0.491326	0.637645	-45.8319	1.24588e-20	depleted	77	0	6958.65
Gene Ontology Biological Process	GO:0045926	negative regulation of growth	0.260917	0.637645	-44.729	3.75362e-20	depleted	221	0	6459.39
Gene Ontology Biological Process	GO:0045931	positive regulation of mitotic cell cycle	0.368641	0.637645	-45.888	1.17783e-20	depleted	128	0	7131.15
Gene Ontology Biological Process	GO:0045981	positive regulation of nucleotide metabolic process	0.328035	0.637645	1.17651	3.24305	enriched	136	1	5434.39	3627
Gene Ontology Biological Process	GO:0045995	regulation of embryonic development	0.427301	0.637645	0.922722	2.51613	enriched	120	1	7510.65	90102
Gene Ontology Biological Process	GO:0046034	ATP metabolic process	0.284316	0.637645	-44.5899	4.31356e-20	depleted	230	0	5757.48
Gene Ontology Biological Process	GO:0046058	cAMP metabolic process	0.463079	0.637645	0.843081	2.32351	enriched	155	1	6410	3627
Gene Ontology Biological Process	GO:0046165	alcohol biosynthetic process	0.465337	0.637645	-45.634	1.51852e-20	depleted	104	0	5932.52
Gene Ontology Biological Process	GO:0046323	glucose import	0.492968	0.637645	-45.7937	1.29429e-20	depleted	76	0	6947.86
Gene Ontology Biological Process	GO:0046328	regulation of JNK cascade	0.304568	0.637645	-45.9015	1.1621e-20	depleted	163	0	7253.72
Gene Ontology Biological Process	GO:0046330	positive regulation of JNK cascade	0.390439	0.637645	-45.8565	1.21553e-20	depleted	118	0	7046.08
Gene Ontology Biological Process	GO:0046364	monosaccharide biosynthetic process	0.504823	0.637645	-45.7463	1.35719e-20	depleted	88	0	5955.6
Gene Ontology Biological Process	GO:0046390	ribose phosphate biosynthetic process	0.235931	0.637645	-44.6871	3.91432e-20	depleted	263	0	6113.56
Gene Ontology Biological Process	GO:0046425	regulation of JAK-STAT cascade	0.447434	0.637645	-45.3701	1.97709e-20	depleted	145	0	4722.95
Gene Ontology Biological Process	GO:0046434	organophosphate catabolic process	0.404988	0.637645	0.974352	2.64945	enriched	123	1	7098.44	3949
Gene Ontology Biological Process	GO:0046467	membrane lipid biosynthetic process	0.407864	0.637645	-45.7861	1.30427e-20	depleted	122	0	6458.45
Gene Ontology Biological Process	GO:0046470	phosphatidylcholine metabolic process	0.253097	0.637645	1.41857	4.13122	enriched	79	1	7086.8	3949
Gene Ontology Biological Process	GO:0046474	glycerophospholipid biosynthetic process	0.209619	0.637645	-44.9527	3.00116e-20	depleted	231	0	7580.45
Gene Ontology Biological Process	GO:0046488	phosphatidylinositol metabolic process	0.222355	0.637645	-45.9634	1.09228e-20	depleted	212	0	7759.49
Gene Ontology Biological Process	GO:0046496	nicotinamide nucleotide metabolic process	0.382063	0.637645	-45.7806	1.31139e-20	depleted	135	0	6500.98
Gene Ontology Biological Process	GO:0046545	development of primary female sexual characteristics	0.435269	0.637645	-45.7958	1.29161e-20	depleted	97	0	7021.11
Gene Ontology Biological Process	GO:0046546	development of primary male sexual characteristics	0.381962	0.637645	-45.6957	1.42768e-20	depleted	137	0	6336.8
Gene Ontology Biological Process	GO:0046578	regulation of Ras protein signal transduction	0.179374	0.637645	-45.2121	2.31547e-20	depleted	203	0	9504.49
Gene Ontology Biological Process	GO:0046620	regulation of organ growth	0.452503	0.637645	-45.8398	1.23597e-20	depleted	82	0	7534.17
Gene Ontology Biological Process	GO:0046632	alpha-beta T cell differentiation	0.0268293	0.637645	2.12675	8.38759	enriched	90	2	6383.82	3718, 51176
Gene Ontology Biological Process	GO:0046660	female sex differentiation	0.409312	0.637645	-45.7741	1.31998e-20	depleted	111	0	6881.43
Gene Ontology Biological Process	GO:0046661	male sex differentiation	0.350259	0.637645	-45.6889	1.4374e-20	depleted	159	0	6251.44
Gene Ontology Biological Process	GO:0046683	response to organophosphorus	0.39125	0.637645	-45.7667	1.32973e-20	depleted	130	0	6474.29
Gene Ontology Biological Process	GO:0046700	heterocycle catabolic process	0.128337	0.637645	-44.7371	3.7232e-20	depleted	418	0	6274.57
Gene Ontology Biological Process	GO:0046717	acid secretion	0.354174	0.637645	1.10339	3.01438	enriched	112	1	6824.21	6507
Gene Ontology Biological Process	GO:0046718	viral entry into host cell	0.0449201	0.637645	1.87024	6.48982	enriched	113	2	6532.04	1604, 3949
Gene Ontology Biological Process	GO:0046822	regulation of nucleocytoplasmic transport	0.250362	0.637645	-45.8734	1.19518e-20	depleted	207	0	7154.33
Gene Ontology Biological Process	GO:0046824	positive regulation of nucleocytoplasmic transport	0.40602	0.637645	-45.8261	1.25305e-20	depleted	114	0	6867.63
Gene Ontology Biological Process	GO:0046834	lipid phosphorylation	0.370998	0.637645	-46.0102	1.04241e-20	depleted	108	0	8152.94
Gene Ontology Biological Process	GO:0046854	phosphatidylinositol phosphorylation	0.40733	0.637645	-45.9634	1.09235e-20	depleted	96	0	7895.48
Gene Ontology Biological Process	GO:0046879	hormone secretion	0.195595	0.637645	-44.7108	3.82243e-20	depleted	291	0	6466.2
Gene Ontology Biological Process	GO:0046883	regulation of hormone secretion	0.234182	0.637645	-44.6873	3.91319e-20	depleted	249	0	6394.11
Gene Ontology Biological Process	GO:0046887	positive regulation of hormone secretion	0.44373	0.637645	-45.575	1.61081e-20	depleted	115	0	5851.92
Gene Ontology Biological Process	GO:0046890	regulation of lipid biosynthetic process	0.386166	0.637645	1.02031	2.77407	enriched	133	1	6333.4	3949
Gene Ontology Biological Process	GO:0046916	cellular transition metal ion homeostasis	0.506308	0.637645	-45.7004	1.42091e-20	depleted	83	0	6149.41
Gene Ontology Biological Process	GO:0046939	nucleotide phosphorylation	0.447418	0.637645	-45.8636	1.20691e-20	depleted	91	0	7174.51
Gene Ontology Biological Process	GO:0048002	antigen processing and presentation of peptide antigen	0.305611	0.637645	-45.8013	1.28458e-20	depleted	179	0	6665.39
Gene Ontology Biological Process	GO:0048010	vascular endothelial growth factor receptor signaling pathway	0.383558	0.637645	-46.0935	9.5902e-21	depleted	92	0	8925.74
Gene Ontology Biological Process	GO:0048013	ephrin receptor signaling pathway	0.389825	0.637645	-46.0838	9.6841e-21	depleted	87	0	9135.91
Gene Ontology Biological Process	GO:0048015	phosphatidylinositol-mediated signaling	0.232156	0.637645	-45.9215	1.13903e-20	depleted	204	0	7688.54
Gene Ontology Biological Process	GO:0048017	inositol lipid-mediated signaling	0.2273	0.637645	-45.9265	1.13339e-20	depleted	207	0	7729.42
Gene Ontology Biological Process	GO:0048144	fibroblast proliferation	0.501471	0.637645	-45.6872	1.43979e-20	depleted	85	0	6130.64
Gene Ontology Biological Process	GO:0048145	regulation of fibroblast proliferation	0.503491	0.637645	-45.6865	1.44076e-20	depleted	84	0	6141.5
Gene Ontology Biological Process	GO:0048167	regulation of synaptic plasticity	0.330264	0.637645	-45.8771	1.19082e-20	depleted	146	0	7270.42
Gene Ontology Biological Process	GO:0048193	Golgi vesicle transport	0.15064	0.637645	0.990275	2.69197	enriched	330	3	7910.72	288, 1604, 6653
Gene Ontology Biological Process	GO:0048259	regulation of receptor-mediated endocytosis	0.445784	0.637645	-45.9266	1.13329e-20	depleted	80	0	8015.12
Gene Ontology Biological Process	GO:0048284	organelle fusion	0.246945	0.637645	-45.8366	1.24004e-20	depleted	210	0	7120.75
Gene Ontology Biological Process	GO:0048469	cell maturation	0.471218	0.637645	0.825744	2.28358	enriched	155	1	6561.7	577
Gene Ontology Biological Process	GO:0048489	synaptic vesicle transport	0.338291	0.637645	-46.0068	1.04591e-20	depleted	126	0	8053.52
Gene Ontology Biological Process	GO:0048511	rhythmic process	0.183273	0.637645	-44.7457	3.69154e-20	depleted	313	0	6417.44
Gene Ontology Biological Process	GO:0048514	blood vessel morphogenesis	0.0945079	0.637645	1.0062	2.73519	enriched	492	4	7174.68	577, 3627, 51176, 57007
Gene Ontology Biological Process	GO:0048515	spermatid differentiation	0.393954	0.637645	-45.6685	1.46703e-20	depleted	134	0	6207.77
Gene Ontology Biological Process	GO:0048524	positive regulation of viral process	0.326486	0.637645	1.1805	3.256	enriched	108	1	6637.98	51176
Gene Ontology Biological Process	GO:0048525	negative regulation of viral process	0.445428	0.637645	-45.689	1.43725e-20	depleted	108	0	6197.24
Gene Ontology Biological Process	GO:0048562	embryonic organ morphogenesis	0.204621	0.637645	-44.7128	3.81487e-20	depleted	284	0	6400.31
Gene Ontology Biological Process	GO:0048565	digestive tract development	0.413379	0.637645	-45.6851	1.44281e-20	depleted	127	0	6083.53
Gene Ontology Biological Process	GO:0048588	developmental cell growth	0.221432	0.637645	-46.0528	9.98941e-21	depleted	185	0	8721.36
Gene Ontology Biological Process	GO:0048592	eye morphogenesis	0.352008	0.637645	-45.8335	1.24381e-20	depleted	140	0	6988.84
Gene Ontology Biological Process	GO:0048593	camera-type eye morphogenesis	0.415573	0.637645	-45.8136	1.26889e-20	depleted	105	0	7085.6
Gene Ontology Biological Process	GO:0048634	regulation of muscle organ development	0.408625	0.637645	0.966069	2.6276	enriched	121	1	7169.83	51176
Gene Ontology Biological Process	GO:0048638	regulation of developmental growth	0.161603	0.637645	-44.8917	3.19008e-20	depleted	284	0	7555.12
Gene Ontology Biological Process	GO:0048639	positive regulation of developmental growth	0.278129	0.637645	-45.959	1.0971e-20	depleted	158	0	8116.7
Gene Ontology Biological Process	GO:0048644	muscle organ morphogenesis	0.508717	0.637645	-45.6581	1.48224e-20	depleted	78	0	6340.71
Gene Ontology Biological Process	GO:0048659	smooth muscle cell proliferation	0.409158	0.637645	-45.7862	1.30407e-20	depleted	116	0	6663.79
Gene Ontology Biological Process	GO:0048660	regulation of smooth muscle cell proliferation	0.420704	0.637645	-45.7831	1.30817e-20	depleted	113	0	6552.58
Gene Ontology Biological Process	GO:0048675	axon extension	0.369836	0.637645	-46.0993	9.53534e-21	depleted	100	0	8773.65
Gene Ontology Biological Process	GO:0048704	embryonic skeletal system morphogenesis	0.461145	0.637645	-45.7364	1.37069e-20	depleted	93	0	6619.29
Gene Ontology Biological Process	GO:0048705	skeletal system morphogenesis	0.276286	0.637645	-45.7191	1.39454e-20	depleted	208	0	6456.43
Gene Ontology Biological Process	GO:0048706	embryonic skeletal system development	0.391013	0.637645	-45.7306	1.37866e-20	depleted	122	0	6778.32
Gene Ontology Biological Process	GO:0048709	oligodendrocyte differentiation	0.495751	0.637645	-45.7623	1.33567e-20	depleted	81	0	6545.57
Gene Ontology Biological Process	GO:0048738	cardiac muscle tissue development	0.268188	0.637645	-45.8696	1.19973e-20	depleted	186	0	7326.1
Gene Ontology Biological Process	GO:0048754	branching morphogenesis of an epithelial tube	0.462323	0.637645	0.844703	2.32729	enriched	148	1	6695.65	51176
Gene Ontology Biological Process	GO:0048762	mesenchymal cell differentiation	0.127084	0.637645	1.33275	3.79147	enriched	182	2	6819.01	51176, 90102
Gene Ontology Biological Process	GO:0048771	tissue remodeling	0.363579	0.637645	-45.7548	1.34565e-20	depleted	144	0	6515.3
Gene Ontology Biological Process	GO:0048814	regulation of dendrite morphogenesis	0.305477	0.637645	1.24441	3.4709	enriched	75	1	8661.79	577
Gene Ontology Biological Process	GO:0048839	inner ear development	0.315106	0.637645	-45.738	1.36842e-20	depleted	179	0	6423.7
Gene Ontology Biological Process	GO:0048871	multicellular organismal homeostasis	0.165304	0.637645	-44.7673	3.6124e-20	depleted	331	0	6565.59
Gene Ontology Biological Process	GO:0050657	nucleic acid transport	0.243724	0.637645	-45.9591	1.09701e-20	depleted	190	0	7893.56
Gene Ontology Biological Process	GO:0050658	RNA transport	0.243724	0.637645	-45.9591	1.09701e-20	depleted	190	0	7893.56
Gene Ontology Biological Process	GO:0050663	cytokine secretion	0.343449	0.637645	-45.6786	1.45217e-20	depleted	172	0	6008.24
Gene Ontology Biological Process	GO:0050670	regulation of lymphocyte proliferation	0.0131865	0.637645	1.90459	6.71662	enriched	194	3	5730.73	1604, 1725, 3718
Gene Ontology Biological Process	GO:0050673	epithelial cell proliferation	0.168435	0.637645	-44.7376	3.72139e-20	depleted	343	0	6290.98
Gene Ontology Biological Process	GO:0050678	regulation of epithelial cell proliferation	0.207284	0.637645	-44.7183	3.79386e-20	depleted	289	0	6264.4
Gene Ontology Biological Process	GO:0050679	positive regulation of epithelial cell proliferation	0.373619	0.637645	-45.6378	1.51265e-20	depleted	161	0	5730.17
Gene Ontology Biological Process	GO:0050680	negative regulation of epithelial cell proliferation	0.387929	0.637645	-45.8449	1.22968e-20	depleted	116	0	7192.8
Gene Ontology Biological Process	GO:0050684	regulation of mRNA processing	0.416644	0.637645	-45.9201	1.14069e-20	depleted	101	0	7356.64
Gene Ontology Biological Process	GO:0050688	regulation of defense response to virus	0.328575	0.637645	1.1755	3.23977	enriched	88	1	7933.25	330
Gene Ontology Biological Process	GO:0050707	regulation of cytokine secretion	0.378836	0.637645	-45.6705	1.46405e-20	depleted	149	0	5989.18
Gene Ontology Biological Process	GO:0050708	regulation of protein secretion	0.131103	0.637645	-44.7607	3.63641e-20	depleted	390	0	6556.37
Gene Ontology Biological Process	GO:0050709	negative regulation of protein secretion	0.46119	0.637645	-45.68	1.45015e-20	depleted	106	0	5948.67
Gene Ontology Biological Process	GO:0050714	positive regulation of protein secretion	0.27801	0.637645	-44.6927	3.89245e-20	depleted	216	0	6215.41
Gene Ontology Biological Process	GO:0050715	positive regulation of cytokine secretion	0.476702	0.637645	-45.6384	1.5118e-20	depleted	101	0	5819.41
Gene Ontology Biological Process	GO:0050727	regulation of inflammatory response	0.046969	0.637645	1.44558	4.24431	enriched	284	3	6101.04	330, 1604, 3949
Gene Ontology Biological Process	GO:0050728	negative regulation of inflammatory response	0.476756	0.637645	-45.5955	1.57802e-20	depleted	104	0	5652.54
Gene Ontology Biological Process	GO:0050729	positive regulation of inflammatory response	0.227273	0.637645	1.51843	4.56507	enriched	99	1	5347.88	3949
Gene Ontology Biological Process	GO:0050730	regulation of peptidyl-tyrosine phosphorylation	0.26146	0.637645	-44.7442	3.697e-20	depleted	222	0	6446.79
Gene Ontology Biological Process	GO:0050731	positive regulation of peptidyl-tyrosine phosphorylation	0.3296	0.637645	-45.7351	1.3725e-20	depleted	167	0	6460.64
Gene Ontology Biological Process	GO:0050769	positive regulation of neurogenesis	0.0919205	0.637645	-44.9784	2.92495e-20	depleted	389	0	7921.32
Gene Ontology Biological Process	GO:0050770	regulation of axonogenesis	0.270832	0.637645	-46.0894	9.62999e-21	depleted	150	0	8766.48
Gene Ontology Biological Process	GO:0050777	negative regulation of immune response	0.0477893	0.637645	1.83907	6.29068	enriched	122	2	6253.89	1604, 3718
Gene Ontology Biological Process	GO:0050792	regulation of viral process	0.24	0.637645	0.980193	2.66497	enriched	264	2	6692.61	330, 51176
Gene Ontology Biological Process	GO:0050796	regulation of insulin secretion	0.319339	0.637645	-45.726	1.38499e-20	depleted	169	0	6605.83
Gene Ontology Biological Process	GO:0050803	regulation of synapse structure or activity	0.450403	0.637645	0.871276	2.38996	enriched	124	1	7613.74	577
Gene Ontology Biological Process	GO:0050804	modulation of synaptic transmission	0.320917	0.637645	0.809338	2.24642	enriched	297	2	6990.16	5334, 6507
Gene Ontology Biological Process	GO:0050806	positive regulation of synaptic transmission	0.43231	0.637645	0.911219	2.48735	enriched	122	1	7488.3	6507
Gene Ontology Biological Process	GO:0050807	regulation of synapse organization	0.430753	0.637645	0.915094	2.49701	enriched	120	1	7536.18	577
Gene Ontology Biological Process	GO:0050808	synapse organization	0.304625	0.637645	0.843022	2.32338	enriched	247	2	7935.63	288, 577
Gene Ontology Biological Process	GO:0050818	regulation of coagulation	0.495285	0.637645	-45.7714	1.32348e-20	depleted	88	0	6171.51
Gene Ontology Biological Process	GO:0050821	protein stabilization	0.364465	0.637645	-45.7942	1.29369e-20	depleted	146	0	6474.39
Gene Ontology Biological Process	GO:0050848	regulation of calcium-mediated signaling	0.480533	0.637645	-45.8436	1.23131e-20	depleted	77	0	7230.74
Gene Ontology Biological Process	GO:0050851	antigen receptor-mediated signaling pathway	0.256837	0.637645	-45.8955	1.1691e-20	depleted	205	0	7062.15
Gene Ontology Biological Process	GO:0050852	T cell receptor signaling pathway	0.305375	0.637645	-45.9094	1.15288e-20	depleted	168	0	7077.49
Gene Ontology Biological Process	GO:0050863	regulation of T cell activation	0.0591053	0.637645	1.35885	3.89173	enriched	299	3	6288.95	1604, 1725, 3718
Gene Ontology Biological Process	GO:0050864	regulation of B cell activation	0.453133	0.637645	-45.6234	1.53469e-20	depleted	107	0	6009.44
Gene Ontology Biological Process	GO:0050865	regulation of cell activation	0.0585111	0.637645	1.15892	3.1865	enriched	481	4	6430.77	1604, 1725, 3718, 10666
Gene Ontology Biological Process	GO:0050866	negative regulation of cell activation	0.504576	0.637645	0.757476	2.13289	enriched	163	1	6644.31	3718
Gene Ontology Biological Process	GO:0050867	positive regulation of cell activation	0.00810332	0.637645	1.73768	5.68414	enriched	294	4	6070.43	1604, 1725, 3718, 10666
Gene Ontology Biological Process	GO:0050868	negative regulation of T cell activation	0.250131	0.637645	1.42934	4.17595	enriched	91	1	6173.32	3718
Gene Ontology Biological Process	GO:0050870	positive regulation of T cell activation	0.0179356	0.637645	1.79637	6.02771	enriched	205	3	6049.38	1604, 1725, 3718
Gene Ontology Biological Process	GO:0050880	regulation of blood vessel size	0.435673	0.637645	-45.5025	1.73186e-20	depleted	133	0	5317.98
Gene Ontology Biological Process	GO:0050890	cognition	0.288201	0.637645	0.874548	2.39779	enriched	255	2	7537.29	577, 10347
Gene Ontology Biological Process	GO:0050905	neuromuscular process	0.053215	0.637645	1.78803	5.97769	enriched	100	2	7759.78	3736, 6507
Gene Ontology Biological Process	GO:0050906	detection of stimulus involved in sensory perception	0.508134	0.637645	0.760051	2.13839	enriched	462	1	2724.04	3736
Gene Ontology Biological Process	GO:0050907	detection of chemical stimulus involved in sensory perception	0.42335	0.637645	-43.7204	1.02909e-19	depleted	412	0	2135.83
Gene Ontology Biological Process	GO:0050911	detection of chemical stimulus involved in sensory perception of smell	0.462594	0.637645	-43.6854	1.06574e-19	depleted	368	0	2042.11
Gene Ontology Biological Process	GO:0050920	regulation of chemotaxis	0.424565	0.637645	0.928675	2.53115	enriched	170	1	5536.96	3627
Gene Ontology Biological Process	GO:0050921	positive regulation of chemotaxis	0.285499	0.637645	1.30721	3.69584	enriched	126	1	5178.48	3627
Gene Ontology Biological Process	GO:0050953	sensory perception of light stimulus	0.290685	0.637645	-45.6667	1.46955e-20	depleted	209	0	6109.95
Gene Ontology Biological Process	GO:0050954	sensory perception of mechanical stimulus	0.109018	0.637645	1.41475	4.11545	enriched	152	2	7492.13	3736, 6507
Gene Ontology Biological Process	GO:0051028	mRNA transport	0.291731	0.637645	-46.0322	1.01966e-20	depleted	147	0	8323.87
Gene Ontology Biological Process	GO:0051047	positive regulation of secretion	0.163223	0.637645	-44.6924	3.89364e-20	depleted	362	0	6116.94
Gene Ontology Biological Process	GO:0051048	negative regulation of secretion	0.315892	0.637645	-45.6357	1.5159e-20	depleted	195	0	5914.11
Gene Ontology Biological Process	GO:0051052	regulation of DNA metabolic process	0.126201	0.637645	-44.8656	3.27419e-20	depleted	374	0	6995.43
Gene Ontology Biological Process	GO:0051053	negative regulation of DNA metabolic process	0.375473	0.637645	-45.857	1.21496e-20	depleted	122	0	7220.19
Gene Ontology Biological Process	GO:0051054	positive regulation of DNA metabolic process	0.2476	0.637645	-45.8906	1.17481e-20	depleted	209	0	7172.79
Gene Ontology Biological Process	GO:0051056	regulation of small GTPase mediated signal transduction	0.0978999	0.637645	-45.2529	2.22287e-20	depleted	300	0	9691.17
Gene Ontology Biological Process	GO:0051090	regulation of sequence-specific DNA binding transcription factor activity	0.147113	0.637645	-44.7461	3.68995e-20	depleted	367	0	6458.13
Gene Ontology Biological Process	GO:0051091	positive regulation of sequence-specific DNA binding transcription factor activity	0.252241	0.637645	-44.7444	3.69604e-20	depleted	231	0	6451.74
Gene Ontology Biological Process	GO:0051092	positive regulation of NF-kappaB transcription factor activity	0.383523	0.637645	-45.7679	1.32813e-20	depleted	132	0	6559
Gene Ontology Biological Process	GO:0051098	regulation of binding	0.106451	0.637645	1.12999	3.09563	enriched	320	3	7225.08	5334, 6653, 51176
Gene Ontology Biological Process	GO:0051100	negative regulation of binding	0.0682469	0.637645	1.65795	5.24855	enriched	138	2	6587.62	6653, 51176
Gene Ontology Biological Process	GO:0051101	regulation of DNA binding	0.286436	0.637645	1.30372	3.68298	enriched	110	1	5875.87	51176
Gene Ontology Biological Process	GO:0051146	striated muscle cell differentiation	0.0504804	0.637645	1.41994	4.13689	enriched	241	3	7193.8	577, 3627, 51176
Gene Ontology Biological Process	GO:0051149	positive regulation of muscle cell differentiation	0.442082	0.637645	-45.8418	1.23358e-20	depleted	90	0	7293.07
Gene Ontology Biological Process	GO:0051153	regulation of striated muscle cell differentiation	0.283683	0.637645	1.31291	3.71696	enriched	91	1	6778.73	3627
Gene Ontology Biological Process	GO:0051168	nuclear export	0.24863	0.637645	-45.9149	1.14655e-20	depleted	195	0	7569.81
Gene Ontology Biological Process	GO:0051186	cofactor metabolic process	0.134457	0.637645	-44.8142	3.44702e-20	depleted	386	0	6588.17
Gene Ontology Biological Process	GO:0051188	cofactor biosynthetic process	0.306833	0.637645	-45.7256	1.38555e-20	depleted	192	0	6254.4
Gene Ontology Biological Process	GO:0051208	sequestering of calcium ion	0.399745	0.637645	0.987977	2.6858	enriched	107	1	7843.87	3627
Gene Ontology Biological Process	GO:0051209	release of sequestered calcium ion into cytosol	0.381701	0.637645	1.03263	2.80845	enriched	103	1	7792.17	3627
Gene Ontology Biological Process	GO:0051216	cartilage development	0.297033	0.637645	-45.7573	1.34239e-20	depleted	181	0	6745.1
Gene Ontology Biological Process	GO:0051224	negative regulation of protein transport	0.297307	0.637645	-45.7562	1.34374e-20	depleted	195	0	6374.94
Gene Ontology Biological Process	GO:0051225	spindle assembly	0.445128	0.637645	-45.8352	1.24172e-20	depleted	86	0	7557.84
Gene Ontology Biological Process	GO:0051235	maintenance of location	0.0216582	0.637645	1.4645	4.32539	enriched	290	4	7731.17	288, 3627, 4052, 6653
Gene Ontology Biological Process	GO:0051236	establishment of RNA localization	0.234652	0.637645	-45.9782	1.07632e-20	depleted	193	0	8044.7
Gene Ontology Biological Process	GO:0051238	sequestering of metal ion	0.432509	0.637645	0.910906	2.48657	enriched	124	1	7351.34	3627
Gene Ontology Biological Process	GO:0051249	regulation of lymphocyte activation	0.118584	0.637645	1.08585	2.96197	enriched	388	3	6307.85	1604, 1725, 3718
Gene Ontology Biological Process	GO:0051250	negative regulation of lymphocyte activation	0.357527	0.637645	1.09424	2.9869	enriched	123	1	6339.88	3718
Gene Ontology Biological Process	GO:0051251	positive regulation of lymphocyte activation	0.0367364	0.637645	1.53691	4.65018	enriched	259	3	6137.79	1604, 1725, 3718
Gene Ontology Biological Process	GO:0051258	protein polymerization	0.184556	0.637645	-44.9955	2.8755e-20	depleted	235	0	8174.92
Gene Ontology Biological Process	GO:0051259	protein oligomerization	0.0134277	0.637645	1.4049	4.07511	enriched	482	5	6447.23	330, 1725, 3736, 6653, 81846
Gene Ontology Biological Process	GO:0051260	protein homooligomerization	0.244974	0.637645	0.9683	2.63346	enriched	286	2	6317.76	1725, 3736
Gene Ontology Biological Process	GO:0051261	protein depolymerization	0.394492	0.637645	-46.0437	1.00804e-20	depleted	91	0	8675.52
Gene Ontology Biological Process	GO:0051262	protein tetramerization	0.0694341	0.637645	1.64923	5.20295	enriched	141	2	6477.24	1725, 81846
Gene Ontology Biological Process	GO:0051272	positive regulation of cellular component movement	0.197871	0.637645	0.87245	2.39277	enriched	419	3	7053.05	3627, 51176, 57007
Gene Ontology Biological Process	GO:0051282	regulation of sequestering of calcium ion	0.386436	0.637645	1.02074	2.77524	enriched	104	1	7810.02	3627
Gene Ontology Biological Process	GO:0051283	negative regulation of sequestering of calcium ion	0.381701	0.637645	1.03263	2.80845	enriched	103	1	7792.17	3627
Gene Ontology Biological Process	GO:0051291	protein heterooligomerization	0.364436	0.637645	1.0764	2.9341	enriched	118	1	6603.39	330
Gene Ontology Biological Process	GO:0051297	centrosome organization	0.356943	0.637645	-45.9973	1.05587e-20	depleted	113	0	8262.05
Gene Ontology Biological Process	GO:0051302	regulation of cell division	0.379133	0.637645	1.03801	2.82361	enriched	135	1	6144.96	10807
Gene Ontology Biological Process	GO:0051321	meiotic cell cycle	0.244925	0.637645	-44.8072	3.47132e-20	depleted	231	0	6657.87
Gene Ontology Biological Process	GO:0051339	regulation of lyase activity	0.463879	0.637645	-45.727	1.38362e-20	depleted	94	0	6492.63
Gene Ontology Biological Process	GO:0051346	negative regulation of hydrolase activity	0.138053	0.637645	1.02389	2.784	enriched	391	3	6592.44	330, 6653, 51176
Gene Ontology Biological Process	GO:0051384	response to glucocorticoid	0.414931	0.637645	-45.5601	1.63487e-20	depleted	145	0	5369.23
Gene Ontology Biological Process	GO:0051402	neuron apoptotic process	0.246008	0.637645	-44.8036	3.48377e-20	depleted	218	0	6916.17
Gene Ontology Biological Process	GO:0051403	stress-activated MAPK cascade	0.209346	0.637645	-44.889	3.19846e-20	depleted	250	0	7085.7
Gene Ontology Biological Process	GO:0051438	regulation of ubiquitin-protein transferase activity	0.43305	0.637645	-45.6727	1.46082e-20	depleted	123	0	5846.33
Gene Ontology Biological Process	GO:0051443	positive regulation of ubiquitin-protein transferase activity	0.463223	0.637645	-45.7101	1.40722e-20	depleted	104	0	6031.37
Gene Ontology Biological Process	GO:0051444	negative regulation of ubiquitin-protein transferase activity	0.509249	0.637645	-45.7253	1.38598e-20	depleted	84	0	6061.27
Gene Ontology Biological Process	GO:0051453	regulation of intracellular pH	0.277938	0.637645	1.33155	3.78689	enriched	90	1	6843.6	653519
Gene Ontology Biological Process	GO:0051480	regulation of cytosolic calcium ion concentration	0.260223	0.637645	0.93342	2.54319	enriched	297	2	6223.55	1604, 3627
Gene Ontology Biological Process	GO:0051495	positive regulation of cytoskeleton organization	0.280278	0.637645	-45.7967	1.29046e-20	depleted	188	0	6943.87
Gene Ontology Biological Process	GO:0051591	response to cAMP	0.465534	0.637645	-45.759	1.34007e-20	depleted	94	0	6489.84
Gene Ontology Biological Process	GO:0051592	response to calcium ion	0.389952	0.637645	-45.8813	1.18573e-20	depleted	115	0	7225.34
Gene Ontology Biological Process	GO:0051604	protein maturation	0.0485902	0.637645	1.43285	4.19063	enriched	256	3	6790.92	330, 1604, 6653
Gene Ontology Biological Process	GO:0051607	defense response to virus	0.166206	0.637645	1.18667	3.27614	enriched	233	2	6222.88	330, 3627
Gene Ontology Biological Process	GO:0051640	organelle localization	0.0579175	0.637645	-44.9945	2.87829e-20	depleted	494	0	7888.97
Gene Ontology Biological Process	GO:0051648	vesicle localization	0.16914	0.637645	-45.024	2.79466e-20	depleted	257	0	8076.75
Gene Ontology Biological Process	GO:0051650	establishment of vesicle localization	0.181439	0.637645	-45.0268	2.78677e-20	depleted	241	0	8129.1
Gene Ontology Biological Process	GO:0051651	maintenance of location in cell	0.0653641	0.637645	1.68723	5.40448	enriched	103	2	8232.32	288, 6653
Gene Ontology Biological Process	GO:0051656	establishment of organelle localization	0.078533	0.637645	-44.9935	2.88121e-20	depleted	425	0	7915.35
Gene Ontology Biological Process	GO:0051668	localization within membrane	0.40791	0.637645	-46.0949	9.57724e-21	depleted	81	0	9114.86
Gene Ontology Biological Process	GO:0051701	interaction with host	0.140832	0.637645	1.27711	3.58625	enriched	196	2	6735.23	1604, 3949
Gene Ontology Biological Process	GO:0051783	regulation of nuclear division	0.305982	0.637645	-45.8164	1.26526e-20	depleted	172	0	6878.59
Gene Ontology Biological Process	GO:0051806	entry into cell of other organism involved in symbiotic interaction	0.0620459	0.637645	1.70676	5.51109	enriched	129	2	6697.12	1604, 3949
Gene Ontology Biological Process	GO:0051817	modification of morphology or physiology of other organism involved in symbiotic interaction	0.2729	0.637645	1.34858	3.85193	enriched	93	1	6508.75	51176
Gene Ontology Biological Process	GO:0051828	entry into other organism involved in symbiotic interaction	0.0620459	0.637645	1.70676	5.51109	enriched	129	2	6697.12	1604, 3949
Gene Ontology Biological Process	GO:0051896	regulation of protein kinase B signaling	0.381977	0.637645	-45.7898	1.2994e-20	depleted	125	0	6876.53
Gene Ontology Biological Process	GO:0051897	positive regulation of protein kinase B signaling	0.474778	0.637645	-45.8093	1.27433e-20	depleted	83	0	6913.77
Gene Ontology Biological Process	GO:0051899	membrane depolarization	0.339821	0.637645	1.14387	3.13891	enriched	97	1	7408.77	288
Gene Ontology Biological Process	GO:0051928	positive regulation of calcium ion transport	0.299243	0.637645	1.26276	3.53518	enriched	97	1	6719.42	3627
Gene Ontology Biological Process	GO:0051963	regulation of synapse assembly	0.28364	0.637645	1.31431	3.72217	enriched	81	1	7467.1	577
Gene Ontology Biological Process	GO:0051983	regulation of chromosome segregation	0.423494	0.637645	-46.0723	9.79591e-21	depleted	83	0	8495.04
Gene Ontology Biological Process	GO:0052547	regulation of peptidase activity	0.113273	0.637645	1.10442	3.01746	enriched	391	3	6175.93	330, 6653, 51176
Gene Ontology Biological Process	GO:0052548	regulation of endopeptidase activity	0.0924659	0.637645	1.18549	3.27229	enriched	365	3	6118.89	330, 6653, 51176
Gene Ontology Biological Process	GO:0052652	cyclic purine nucleotide metabolic process	0.378356	0.637645	-45.5678	1.62243e-20	depleted	156	0	5720.59
Gene Ontology Biological Process	GO:0055002	striated muscle cell development	0.502421	0.637645	0.762616	2.14388	enriched	136	1	7712.65	51176
Gene Ontology Biological Process	GO:0055007	cardiac muscle cell differentiation	0.402883	0.637645	-45.9624	1.09342e-20	depleted	97	0	7951.07
Gene Ontology Biological Process	GO:0055067	monovalent inorganic cation homeostasis	0.439135	0.637645	0.895339	2.44817	enriched	143	1	6641.01	653519
Gene Ontology Biological Process	GO:0055074	calcium ion homeostasis	0.450566	0.637645	0.597345	1.81729	enriched	404	2	6352.02	1604, 3627
Gene Ontology Biological Process	GO:0055076	transition metal ion homeostasis	0.434018	0.637645	-45.7368	1.37006e-20	depleted	111	0	6335.97
Gene Ontology Biological Process	GO:0055088	lipid homeostasis	0.285539	0.637645	1.30649	3.69318	enriched	109	1	5878.93	3949
Gene Ontology Biological Process	GO:0055123	digestive system development	0.388506	0.637645	-45.7	1.42147e-20	depleted	138	0	6196.18
Gene Ontology Biological Process	GO:0060021	palate development	0.268808	0.637645	1.36276	3.90696	enriched	88	1	6723.33	51176
Gene Ontology Biological Process	GO:0060041	retina development in camera-type eye	0.352013	0.637645	-45.866	1.20406e-20	depleted	137	0	7127.4
Gene Ontology Biological Process	GO:0060047	heart contraction	0.213752	0.637645	-44.7817	3.56076e-20	depleted	259	0	6697.05
Gene Ontology Biological Process	GO:0060048	cardiac muscle contraction	0.361673	0.637645	-45.8864	1.17978e-20	depleted	124	0	7430.63
Gene Ontology Biological Process	GO:0060071	Wnt signaling pathway, planar cell polarity pathway	0.440702	0.637645	-45.7422	1.36269e-20	depleted	110	0	6233.54
Gene Ontology Biological Process	GO:0060078	regulation of postsynaptic membrane potential	0.355301	0.637645	-45.9062	1.1566e-20	depleted	133	0	7242.32
Gene Ontology Biological Process	GO:0060079	excitatory postsynaptic potential	0.418803	0.637645	-45.9167	1.14457e-20	depleted	98	0	7465.48
Gene Ontology Biological Process	GO:0060249	anatomical structure homeostasis	0.126263	0.637645	-44.8473	3.33472e-20	depleted	366	0	7097.15
Gene Ontology Biological Process	GO:0060271	cilium assembly	0.108254	0.637645	-45.0504	2.72174e-20	depleted	331	0	8426.38
Gene Ontology Biological Process	GO:0060326	cell chemotaxis	0.141764	0.637645	1.27407	3.57536	enriched	247	2	5510.91	3627, 51176
Gene Ontology Biological Process	GO:0060333	interferon-gamma-mediated signaling pathway	0.498466	0.637645	-45.7451	1.35878e-20	depleted	82	0	6387.56
Gene Ontology Biological Process	GO:0060348	bone development	0.268018	0.637645	-45.8479	1.22608e-20	depleted	182	0	7438.34
Gene Ontology Biological Process	GO:0060349	bone morphogenesis	0.476131	0.637645	-45.7193	1.39437e-20	depleted	87	0	6600.28
Gene Ontology Biological Process	GO:0060359	response to ammonium ion	0.390805	0.637645	-45.8237	1.2561e-20	depleted	119	0	6968.82
Gene Ontology Biological Process	GO:0060401	cytosolic calcium ion transport	0.509003	0.637645	0.749409	2.11575	enriched	139	1	7661.83	3627
Gene Ontology Biological Process	GO:0060402	calcium ion transport into cytosol	0.473664	0.637645	0.821545	2.27401	enriched	128	1	7729.76	3627
Gene Ontology Biological Process	GO:0060485	mesenchyme development	0.187552	0.637645	1.11985	3.0644	enriched	238	2	6470.76	51176, 90102
Gene Ontology Biological Process	GO:0060491	regulation of cell projection assembly	0.282711	0.637645	-46.0397	1.01212e-20	depleted	148	0	8472.66
Gene Ontology Biological Process	GO:0060538	skeletal muscle organ development	0.333749	0.637645	-45.7379	1.36866e-20	depleted	161	0	6555.39
Gene Ontology Biological Process	GO:0060560	developmental growth involved in morphogenesis	0.210627	0.637645	-46.0247	1.02741e-20	depleted	204	0	8360.49
Gene Ontology Biological Process	GO:0060562	epithelial tube morphogenesis	0.364041	0.637645	0.732775	2.08085	enriched	309	2	7183.1	3627, 51176
Gene Ontology Biological Process	GO:0060606	tube closure	0.442341	0.637645	-45.9855	1.06849e-20	depleted	86	0	7706.47
Gene Ontology Biological Process	GO:0060759	regulation of response to cytokine stimulus	0.398172	0.637645	0.990906	2.69367	enriched	151	1	5822.81	330
Gene Ontology Biological Process	GO:0060840	artery development	0.260382	0.637645	1.39254	4.02508	enriched	78	1	7310.19	4052
Gene Ontology Biological Process	GO:0060993	kidney morphogenesis	0.462133	0.637645	-45.7327	1.37571e-20	depleted	92	0	6653.09
Gene Ontology Biological Process	GO:0060996	dendritic spine development	0.405229	0.637645	-46.1606	8.968e-21	depleted	83	0	9113.53
Gene Ontology Biological Process	GO:0061008	hepaticobiliary system development	0.389053	0.637645	-45.7185	1.39538e-20	depleted	133	0	6360.95
Gene Ontology Biological Process	GO:0061025	membrane fusion	0.223887	0.637645	-44.8529	3.31623e-20	depleted	232	0	7122.66
Gene Ontology Biological Process	GO:0061041	regulation of wound healing	0.39197	0.637645	1.00593	2.73446	enriched	128	1	6636.56	90102
Gene Ontology Biological Process	GO:0061053	somite development	0.235125	0.637645	1.48647	4.42147	enriched	85	1	6184.99	51176
Gene Ontology Biological Process	GO:0061136	regulation of proteasomal protein catabolic process	0.344526	0.637645	-45.8411	1.23446e-20	depleted	148	0	6870.99
Gene Ontology Biological Process	GO:0061326	renal tubule development	0.445927	0.637645	-45.7791	1.31341e-20	depleted	94	0	6936.33
Gene Ontology Biological Process	GO:0061333	renal tubule morphogenesis	0.491488	0.637645	-45.7608	1.33762e-20	depleted	77	0	6890.36
Gene Ontology Biological Process	GO:0061337	cardiac conduction	0.348822	0.637645	-45.8702	1.19901e-20	depleted	137	0	7186.45
Gene Ontology Biological Process	GO:0061351	neural precursor cell proliferation	0.0877043	0.637645	1.53107	4.62312	enriched	129	2	7765.5	3736, 51176
Gene Ontology Biological Process	GO:0061387	regulation of extent of cell growth	0.400888	0.637645	-46.0491	1.00262e-20	depleted	90	0	8565.26
Gene Ontology Biological Process	GO:0061418	regulation of transcription from RNA polymerase II promoter in response to hypoxia	0.507434	0.637645	-44.7912	3.52714e-20	depleted	79	0	6415.19
Gene Ontology Biological Process	GO:0061448	connective tissue development	0.236886	0.637645	-44.7753	3.58377e-20	depleted	235	0	6704.72
Gene Ontology Biological Process	GO:0061726	mitochondrion disassembly	0.455879	0.637645	-45.0269	2.78666e-20	depleted	79	0	7899.25
Gene Ontology Biological Process	GO:0065004	protein-DNA complex assembly	0.289489	0.637645	-44.4723	4.85208e-20	depleted	232	0	5538.36
Gene Ontology Biological Process	GO:0070085	glycosylation	0.213558	0.637645	-44.7719	3.59582e-20	depleted	280	0	6342.89
Gene Ontology Biological Process	GO:0070252	actin-mediated cell contraction	0.383177	0.637645	-45.9508	1.10617e-20	depleted	104	0	7993.94
Gene Ontology Biological Process	GO:0070301	cellular response to hydrogen peroxide	0.509067	0.637645	-44.8014	3.49123e-20	depleted	82	0	6220.67
Gene Ontology Biological Process	GO:0070302	regulation of stress-activated protein kinase signaling cascade	0.261748	0.637645	-45.8703	1.19887e-20	depleted	202	0	7023.04
Gene Ontology Biological Process	GO:0070304	positive regulation of stress-activated protein kinase signaling cascade	0.353387	0.637645	-45.8495	1.22414e-20	depleted	140	0	6954.83
Gene Ontology Biological Process	GO:0070371	ERK1 and ERK2 cascade	0.190494	0.637645	1.11108	3.03762	enriched	260	2	6048.93	10347, 57007
Gene Ontology Biological Process	GO:0070372	regulation of ERK1 and ERK2 cascade	0.173328	0.637645	1.16353	3.2012	enriched	245	2	6087.71	10347, 57007
Gene Ontology Biological Process	GO:0070374	positive regulation of ERK1 and ERK2 cascade	0.0829207	0.637645	1.55774	4.74808	enriched	179	2	5709.44	10347, 57007
Gene Ontology Biological Process	GO:0070482	response to oxygen levels	0.143458	0.637645	-44.8558	3.3066e-20	depleted	354	0	6819.91
Gene Ontology Biological Process	GO:0070507	regulation of microtubule cytoskeleton organization	0.495177	0.637645	0.777316	2.17562	enriched	132	1	7812.31	90102
Gene Ontology Biological Process	GO:0070542	response to fatty acid	0.24741	0.637645	1.43976	4.21969	enriched	77	1	7078.22	3949
Gene Ontology Biological Process	GO:0070555	response to interleukin-1	0.476099	0.637645	-45.5207	1.70066e-20	depleted	114	0	5243.65
Gene Ontology Biological Process	GO:0070613	regulation of protein processing	0.0319885	0.637645	2.04001	7.69071	enriched	84	2	7349.54	330, 1604
Gene Ontology Biological Process	GO:0070663	regulation of leukocyte proliferation	0.0143677	0.637645	1.8746	6.51823	enriched	202	3	5681.78	1604, 1725, 3718
Gene Ontology Biological Process	GO:0070972	protein localization to endoplasmic reticulum	0.480917	0.637645	-45.4611	1.80503e-20	depleted	127	0	4716.29
Gene Ontology Biological Process	GO:0071103	DNA conformation change	0.22362	0.637645	-44.6071	4.24004e-20	depleted	275	0	6118.45
Gene Ontology Biological Process	GO:0071156	regulation of cell cycle arrest	0.347662	0.637645	1.12108	3.06817	enriched	109	1	6885.77	7029
[truncated: 560 more rows]

## Sheet: cTfh_SpecificDAR_Enrichment
Geneset.Type	Geneset.ID	Description	P.value	FDR	Effect	Odds.Ratio	Status	N.Geneset.Genes	N.Geneset.Peak.Genes	Geneset.Avg.Gene.Length	Geneset.Peak.Genes
[truncated: 1,671 more rows]
