# Supplementary material for: Angiotensin receptor blockers modulate the lupus CD4+ T cell epigenome characterized by TNF family–linked signaling
Source: JCI Insight. 2024 Dec 17;10(3):e176811. doi: 10.1172/jci.insight.176811 (PMC11948580; doi:10.1172/jci.insight.176811)
Supplement: Supplemental data set 5 [file jciinsight-10-176811-s107.xlsx]

## Sheet: DEG_RNA_sc
DEGS identified in 10X single cell nuclear RNA of Naïve CD4 T cells
log2FC > 0 indicates increased expression in lupus cells
Gene	p_val	avg_log2FC	pct.1	pct.2	p_val_adj
IFI44L	0	1.79051	0.371	0.045	0
IFI44	0	0.894926	0.283	0.063	0
HIPK1	0	0.826022	0.548	0.315	0
TXNIP	0	-0.66715	0.827	0.918	0
PRRC2C	0	0.631947	0.883	0.75	0
RGS1	0	0.795537	0.318	0.104	0
ARID4B	0	0.916789	0.867	0.668	0
ZFP36L2	0	-0.946423	0.686	0.858	0
NFKBIZ	0	0.697798	0.652	0.424	0
RHOH	0	0.882551	0.807	0.567	0
NFKB1	0	1.74062	0.828	0.452	0
INPP4B	0	-0.605345	0.784	0.896	0
CENPK	0	-0.704687	0.111	0.29	0
CAST	0	0.798834	0.555	0.318	0
IRF1	0	1.08553	0.544	0.25	0
HIVEP1	0	0.760702	0.657	0.422	0
CD83	0	0.952952	0.246	0.032	0
HLA-A	0	0.52828	0.888	0.769	0
HLA-B	0	0.573855	0.957	0.872	0
FKBP5	0	-0.946941	0.506	0.698	0
TNFAIP3	0	0.800285	0.747	0.553	0
EZH2	0	0.969192	0.315	0.084	0
PDE7A	0	-0.669151	0.705	0.833	0
KLF6	0	1.5364	0.673	0.276	0
DDX21	0	0.926656	0.656	0.385	0
BIRC3	0	0.818438	0.458	0.212	0
SLC2A3	0	-0.806118	0.493	0.667	0
CD69	0	1.15761	0.806	0.549	0
BICDL1	0	0.818447	0.372	0.149	0
EPSTI1	0	1.18704	0.359	0.088	0
NFKBIA	0	2.17451	0.78	0.341	0
TC2N	0	-0.70503	0.671	0.792	0
BCL11B	0	-0.470372	0.888	0.934	0
HSP90AA1	0	0.668951	0.723	0.507	0
TRAF3	0	0.793228	0.48	0.246	0
DENND4A	0	1.08493	0.841	0.617	0
RAB11A	0	1.44502	0.763	0.432	0
WHAMM	0	1.39162	0.631	0.233	0
DDX5	0	0.450992	0.945	0.879	0
JUNB	0	-0.538107	0.837	0.897	0
ADGRE5	0	1.25512	0.457	0.177	0
RELB	0	1.1752	0.382	0.073	0
MT-ND1	0	-0.921244	0.971	0.997	0
MT-ND2	0	-0.853064	0.979	0.996	0
MT-CO1	0	-1.11558	0.99	0.998	0
MT-CO2	0	-0.867294	0.995	1	0
MT-ATP8	0	-1.00982	0.634	0.81	0
MT-ATP6	0	-0.967738	0.991	0.999	0
MT-CO3	0	-0.627014	0.994	1	0
MT-ND3	0	-1.20309	0.989	0.999	0
MT-ND4L	0	-0.836001	0.582	0.761	0
MT-ND4	0	-1.02843	0.969	0.998	0
MT-ND5	0	-1.22137	0.917	0.985	0
MT-CYB	0	-1.05385	0.973	0.999	0
TAB2	1.3578e-306	0.708866	0.633	0.416	4.96969e-302
STK17A	3.08444e-303	0.71715	0.665	0.463	1.12893e-298
JUN	5.01731e-299	0.791915	0.802	0.664	1.83639e-294
CDC42SE2	8.45202e-296	0.511288	0.928	0.839	3.09352e-291
PPP1R15A	3.08995e-291	0.737904	0.357	0.146	1.13095e-286
PIM3	9.12213e-288	0.635373	0.206	0.04	3.33879e-283
HIF1A	3.69313e-286	0.656025	0.71	0.515	1.35172e-281
ANKRD44	8.49279e-285	-0.443457	0.868	0.921	3.10845e-280
JUND	1.119e-283	0.710269	0.628	0.428	4.09566e-279
REL	5.92602e-283	0.736044	0.466	0.247	2.16898e-278
RAB8B	3.41471e-281	0.724246	0.477	0.259	1.24982e-276
WDR48	9.9168e-272	0.687038	0.459	0.245	3.62965e-267
IFIH1	7.18364e-267	0.616412	0.212	0.049	2.62928e-262
GNG2	1.65813e-266	0.882256	0.555	0.36	6.06892e-262
ISG15	4.72404e-265	0.780491	0.231	0.063	1.72905e-260
ICOS	5.2524e-265	0.690397	0.398	0.191	1.92243e-260
NAMPT	4.99628e-260	0.7555	0.359	0.163	1.82869e-255
FAM241A	3.12403e-255	0.690276	0.283	0.102	1.14343e-250
ABCC1	8.16792e-254	0.640454	0.554	0.345	2.98954e-249
RPLP1	4.27942e-253	0.374165	0.989	0.978	1.56631e-248
IFI6	4.36966e-253	0.746996	0.265	0.091	1.59934e-248
RASSF3	2.87096e-252	-0.670417	0.405	0.571	1.0508e-247
MX1	1.51096e-247	0.706935	0.276	0.101	5.53026e-243
TGFBR2	5.03293e-247	-0.583201	0.726	0.813	1.8421e-242
GPRIN3	9.00315e-243	0.722546	0.456	0.257	3.29524e-238
PELI1	3.07032e-239	0.785965	0.679	0.503	1.12377e-234
SBDS	3.24535e-237	0.613143	0.451	0.25	1.18783e-232
RIPOR2	5.49123e-237	-0.395146	0.795	0.902	2.00984e-232
ABCA1	1.72526e-234	0.703467	0.238	0.076	6.31464e-230
SAMHD1	5.01765e-232	-0.582548	0.577	0.698	1.83651e-227
CDC14A	1.95954e-223	0.553669	0.817	0.683	7.1721e-219
XAF1	6.6892e-223	0.729804	0.265	0.103	2.44831e-218
TANK	4.26147e-222	0.681253	0.438	0.246	1.55974e-217
EIF1	1.95461e-220	0.41663	0.925	0.856	7.15406e-216
CENPC	5.85002e-220	0.567342	0.655	0.467	2.14116e-215
RALA	1.69546e-219	0.700393	0.378	0.196	6.20555e-215
IKZF3	1.32063e-216	0.608684	0.401	0.211	4.83364e-212
RNF125	1.13854e-215	-0.701334	0.277	0.436	4.16717e-211
SREBF2	1.36923e-215	0.655697	0.339	0.162	5.01153e-211
CCNL1	5.32988e-215	0.484548	0.806	0.665	1.95079e-210
DDX24	3.08419e-213	0.502236	0.714	0.539	1.12884e-208
TAPBP	9.08671e-213	0.574631	0.445	0.253	3.32583e-208
GPBP1	5.85695e-210	0.535521	0.635	0.445	2.1437e-205
PIK3CA	1.24976e-209	0.667236	0.635	0.468	4.57426e-205
KLHL5	5.06844e-209	0.66565	0.405	0.224	1.8551e-204
UBC	1.03513e-207	0.518358	0.686	0.514	3.78868e-203
RPS26	6.64493e-205	-0.333241	0.872	0.949	2.43211e-200
ZNF644	1.5452e-200	0.558037	0.728	0.576	5.65557e-196
NUP153	8.34985e-200	0.590247	0.465	0.28	3.05613e-195
ZNF267	2.55591e-199	0.54582	0.25	0.096	9.3549e-195
EIF2AK2	1.3176e-196	0.603868	0.297	0.135	4.82254e-192
PIM2	2.68508e-195	0.521639	0.292	0.128	9.82765e-191
ADAR	1.05184e-192	0.53415	0.494	0.307	3.84983e-188
CHD1	1.64068e-192	0.532295	0.787	0.655	6.00507e-188
HERC5	4.54566e-192	0.582209	0.237	0.09	1.66376e-187
MAML2	2.36593e-191	-0.405905	0.857	0.914	8.65954e-187
BRAF	2.45408e-191	0.535101	0.676	0.504	8.98218e-187
CEMIP2	5.44114e-188	-0.643109	0.501	0.615	1.99151e-183
AC139720.1	4.30321e-186	-0.694892	0.194	0.344	1.57502e-181
EDA	2.68214e-185	0.910928	0.258	0.108	9.81692e-181
KLF3	1.55223e-184	-0.55395	0.458	0.589	5.68132e-180
CCND3	8.06626e-181	-0.471637	0.626	0.721	2.95233e-176
SUCO	9.95511e-181	0.523368	0.476	0.295	3.64367e-176
SNX9	1.74837e-179	0.5353	0.732	0.593	6.3992e-175
DLEU2	2.3815e-179	0.630488	0.399	0.228	8.71652e-175
CYCS	2.50023e-179	0.52187	0.321	0.159	9.15109e-175
TTC7A	2.19713e-178	0.548532	0.254	0.108	8.0417e-174
ELOVL5	3.38567e-178	0.557617	0.435	0.259	1.23919e-173
IQCB1	4.34881e-177	0.58705	0.329	0.168	1.59171e-172
ZBTB10	1.07377e-176	0.555437	0.349	0.185	3.93009e-172
AC008014.1	2.51508e-176	-0.661824	0.088	0.206	9.20545e-172
FYB1	2.10816e-175	-0.391306	0.795	0.857	7.71607e-171
SUB1	3.67278e-175	0.464168	0.638	0.464	1.34427e-170
NELL2	2.97769e-173	0.595417	0.68	0.548	1.08986e-168
TRAF1	2.20449e-171	0.552072	0.266	0.119	8.06864e-167
EZR	1.41811e-170	0.613811	0.481	0.315	5.19044e-166
TRA2A	1.5505e-170	0.504817	0.641	0.479	5.67499e-166
RPL28	1.81608e-169	0.28786	0.985	0.973	6.64704e-165
SPPL2A	1.90711e-167	0.551357	0.248	0.107	6.98023e-163
PACS1	4.02893e-167	-0.469711	0.598	0.708	1.47463e-162
HELB	1.14542e-165	0.530647	0.461	0.291	4.19236e-161
RRAS2	5.71748e-165	0.554101	0.326	0.17	2.09265e-160
HSPA5	1.44502e-164	0.495453	0.337	0.179	5.28894e-160
ATAD2	2.09762e-164	0.579176	0.33	0.176	7.67749e-160
LY6E	1.51354e-163	0.494687	0.25	0.11	5.53972e-159
DHRS3	2.45973e-163	0.554108	0.339	0.184	9.00287e-159
VIM	9.05302e-163	0.51965	0.608	0.455	3.3135e-158
QKI	1.45121e-161	0.556066	0.438	0.272	5.31158e-157
EMP3	3.17941e-161	0.494644	0.331	0.174	1.16369e-156
KIF20B	3.56814e-161	0.529205	0.226	0.093	1.30597e-156
SLC16A10	2.76359e-160	-0.603537	0.153	0.283	1.0115e-155
SUMF1	3.40471e-160	-0.625474	0.227	0.366	1.24616e-155
CHCHD2	7.01879e-160	0.466148	0.458	0.287	2.56895e-155
FAM107B	5.00142e-159	0.492505	0.677	0.528	1.83057e-154
PRKCH	1.73778e-158	-0.349128	0.849	0.899	6.36045e-154
CIR1	2.67785e-157	0.505351	0.487	0.323	9.8012e-153
SQSTM1	1.93148e-156	0.536832	0.359	0.202	7.06941e-152
HLA-C	3.56861e-156	0.577329	0.828	0.802	1.30615e-151
TP53BP2	4.06437e-156	0.495293	0.335	0.181	1.4876e-151
ANKRD12	7.15963e-156	0.418189	0.892	0.813	2.6205e-151
DYRK1A	1.83852e-154	0.442148	0.755	0.625	6.72916e-150
MTRNR2L8	2.75877e-154	-2.12794	0.279	0.395	1.00974e-149
BSDC1	3.86242e-154	0.476215	0.313	0.163	1.41368e-149
HNRNPC	2.16779e-152	0.417287	0.837	0.739	7.93431e-148
BTG3	8.73374e-150	0.469645	0.218	0.091	3.19664e-145
BTG1	1.2772e-149	0.282591	0.962	0.926	4.67466e-145
H1FX	1.66168e-148	0.549094	0.48	0.321	6.0819e-144
SLC9A8	2.11489e-148	0.495659	0.303	0.159	7.74072e-144
CELF2	3.48736e-147	-0.356199	0.856	0.895	1.27641e-142
IKZF1	1.41941e-146	-0.37274	0.772	0.829	5.19518e-142
ABCF1	2.52368e-146	0.430622	0.277	0.136	9.23691e-142
STK38	1.27964e-145	-0.46049	0.531	0.632	4.68362e-141
TM9SF3	1.57048e-145	0.463332	0.564	0.401	5.74811e-141
ELL2	1.93654e-145	0.551892	0.279	0.142	7.08792e-141
TFG	2.44466e-144	0.485002	0.32	0.174	8.9477e-140
PITPNC1	2.15057e-143	-0.431556	0.655	0.739	7.8713e-139
NAP1L1	5.45674e-143	0.379656	0.784	0.662	1.99722e-138
CSNK1G3	7.78676e-143	0.510351	0.357	0.208	2.85003e-138
SKAP1	5.82468e-142	-0.330781	0.862	0.904	2.13189e-137
HIF1A-AS3	1.46891e-141	0.474164	0.38	0.228	5.37635e-137
ARIH1	4.64511e-141	0.424575	0.766	0.641	1.70016e-136
NDE1	3.57903e-140	0.449207	0.286	0.147	1.30996e-135
HLA-F	2.91221e-139	0.443046	0.541	0.381	1.0659e-134
CD44	3.94608e-139	0.453378	0.841	0.761	1.4443e-134
PDE4B	1.4018e-138	0.563033	0.405	0.256	5.13075e-134
SSBP2	1.50113e-137	-0.544796	0.527	0.631	5.49427e-133
RTCB	2.16933e-137	0.469211	0.201	0.084	7.93998e-133
USP3	2.09111e-136	0.412133	0.825	0.729	7.65366e-132
SYNE2	3.6877e-136	0.392846	0.704	0.552	1.34973e-131
JMJD1C	3.83955e-136	0.403252	0.831	0.733	1.40531e-131
PPP1R15B	5.37444e-136	0.441978	0.28	0.145	1.9671e-131
DDX60	9.0898e-136	0.589614	0.261	0.134	3.32696e-131
RAPGEF6	2.75074e-135	0.374072	0.851	0.76	1.0068e-130
ZBTB20	3.77864e-135	-0.322315	0.871	0.908	1.38302e-130
LTB	1.27002e-134	0.491625	0.752	0.651	4.64841e-130
PTPN2	8.22657e-134	0.467095	0.421	0.269	3.01101e-129
RAB30	3.59815e-133	0.453197	0.302	0.164	1.31696e-128
AKAP13	4.15921e-132	0.380873	0.782	0.668	1.52231e-127
ATXN1	4.73064e-132	0.525676	0.451	0.302	1.73146e-127
ZC3H7A	8.37085e-132	0.45166	0.402	0.251	3.06382e-127
PDCD4	1.09377e-130	0.382389	0.808	0.685	4.0033e-126
KDM6B	3.82198e-130	0.408806	0.208	0.091	1.39888e-125
TOP1	4.41271e-130	0.420911	0.561	0.407	1.6151e-125
INO80D	1.07778e-129	0.451219	0.42	0.272	3.94478e-125
PCM1	1.8092e-129	0.427015	0.651	0.51	6.62185e-125
PRPF4B	8.29031e-128	0.399311	0.657	0.517	3.03433e-123
PPTC7	7.00395e-126	0.416055	0.257	0.13	2.56351e-121
FBXO34	7.32418e-126	0.486146	0.354	0.214	2.68072e-121
RAB21	1.42592e-125	0.436456	0.447	0.299	5.219e-121
NDUFV2	2.64647e-125	0.442438	0.476	0.328	9.68634e-121
RNMT	1.04893e-124	0.418992	0.539	0.385	3.8392e-120
HUWE1	1.28173e-124	0.467523	0.449	0.302	4.69128e-120
AC105402.3	9.88569e-124	-1.21523	0.327	0.148	3.61826e-119
PER1	2.23088e-123	0.422681	0.43	0.283	8.16526e-119
UBAP1	5.18237e-123	0.451275	0.316	0.181	1.8968e-118
AHR	3.3782e-122	0.474712	0.248	0.127	1.23646e-117
YARS	2.71162e-121	0.452213	0.215	0.101	9.92481e-117
N4BP1	2.86198e-121	0.436755	0.473	0.324	1.04751e-116
DHX40	7.11405e-121	0.401719	0.282	0.153	2.60381e-116
FMN1	3.23205e-120	0.417882	0.288	0.155	1.18296e-115
HBS1L	2.09706e-119	0.412317	0.451	0.302	7.67545e-115
LPIN2	2.2195e-118	0.438064	0.477	0.33	8.12361e-114
TNFSF8	3.42473e-118	-0.487947	0.158	0.269	1.25349e-113
SIN3A	2.35934e-117	0.424153	0.337	0.202	8.63542e-113
RETREG1	4.29768e-117	-0.497491	0.32	0.436	1.57299e-112
IL4R	1.39838e-115	0.435413	0.376	0.239	5.1182e-111
MTREX	2.17092e-115	0.399839	0.489	0.343	7.9458e-111
USP47	3.2358e-115	0.413389	0.686	0.554	1.18434e-110
SNHG32	6.83853e-115	0.387812	0.499	0.347	2.50297e-110
ASXL1	1.56395e-114	0.415302	0.552	0.409	5.72421e-110
TAF4B	3.64618e-114	0.458656	0.33	0.199	1.33454e-109
G3BP2	3.65517e-114	0.413199	0.588	0.451	1.33783e-109
MX2	4.29889e-113	0.460365	0.321	0.193	1.57344e-108
FOXO3	6.87276e-113	0.448994	0.262	0.142	2.5155e-108
EIF1B	1.06943e-112	0.379576	0.315	0.182	3.91422e-108
ZEB1	2.36147e-112	0.557043	0.82	0.747	8.64322e-108
RB1CC1	1.2523e-111	0.42385	0.623	0.49	4.58356e-107
STAT4	2.37855e-111	0.401151	0.689	0.566	8.70571e-107
TAGAP	2.55592e-110	0.358206	0.36	0.221	9.35494e-106
PTPN1	5.81024e-110	0.403647	0.493	0.352	2.12661e-105
GARS	1.14604e-109	0.375688	0.216	0.106	4.19462e-105
EIF5A	1.41263e-109	0.366431	0.269	0.147	5.17036e-105
RAB22A	2.91222e-109	0.38844	0.257	0.138	1.0659e-104
GRK5	2.91251e-109	0.465265	0.363	0.232	1.06601e-104
DCP1A	7.63579e-109	0.397308	0.378	0.242	2.79477e-104
LINC-PINT	7.91163e-109	0.379468	0.365	0.23	2.89574e-104
ITPKB	5.8681e-108	-0.414656	0.516	0.606	2.14778e-103
RASGEF1B	1.67976e-107	0.41754	0.203	0.098	6.1481e-103
CHD4	3.25692e-107	0.395162	0.343	0.212	1.19206e-102
PTPN7	3.83044e-107	0.398712	0.202	0.098	1.40198e-102
BTAF1	2.13742e-106	0.396739	0.489	0.35	7.82316e-102
USP42	2.75302e-106	0.369913	0.242	0.127	1.00763e-101
CDK17	2.84745e-106	0.369649	0.622	0.483	1.04219e-101
GINM1	3.035e-106	0.381123	0.231	0.119	1.11084e-101
RHOA	3.33091e-105	0.428087	0.365	0.235	1.21915e-100
ADNP2	4.10749e-105	0.381587	0.281	0.16	1.50338e-100
ATP13A3	8.76289e-105	0.403379	0.308	0.184	3.20731e-100
EIF3H	1.40006e-104	0.353976	0.623	0.488	5.12437e-100
PRDM2	2.39286e-103	0.379318	0.606	0.474	8.7581e-99
SRGN	3.63918e-103	0.391192	0.533	0.394	1.33198e-98
RYK	5.55138e-103	0.382144	0.447	0.309	2.03186e-98
CRY1	7.44819e-103	0.433995	0.418	0.286	2.72611e-98
RUNX1	1.12532e-102	-0.337372	0.667	0.747	4.1188e-98
STAT1	7.18318e-102	0.442956	0.395	0.266	2.62911e-97
RNASEK	8.14348e-102	0.352284	0.289	0.166	2.9806e-97
MFSD14A	1.72183e-101	0.385406	0.423	0.288	6.30205e-97
SNRPA1	3.87486e-101	0.380921	0.426	0.29	1.41824e-96
CDS2	9.31381e-101	0.36991	0.249	0.137	3.40895e-96
RBM39	9.32879e-101	0.287248	0.864	0.787	3.41443e-96
YAF2	3.84996e-100	0.41372	0.373	0.245	1.40913e-95
AC103591.3	4.18756e-100	0.539553	0.205	0.104	1.53269e-95
HSP90AB1	9.44233e-100	0.352524	0.622	0.49	3.45599e-95
UBE4A	1.18942e-99	0.402039	0.347	0.222	4.35341e-95
SERINC5	1.32403e-99	-0.318447	0.725	0.781	4.84609e-95
YME1L1	4.9834e-99	0.352259	0.599	0.46	1.82397e-94
NUP58	2.47251e-98	0.39595	0.312	0.191	9.04963e-94
KMT2C	2.50926e-98	0.324626	0.795	0.697	9.18413e-94
GABPB1	3.91406e-98	0.413506	0.2	0.1	1.43258e-93
TAGLN2	7.33641e-98	0.346826	0.27	0.154	2.6852e-93
CYLD	8.78344e-98	0.332389	0.737	0.625	3.21483e-93
NFE2L2	1.21289e-97	0.382569	0.476	0.34	4.43929e-93
DDHD1	4.01439e-97	0.373213	0.459	0.324	1.46931e-92
APOL6	5.66784e-97	0.354935	0.267	0.153	2.07449e-92
H3F3B	2.61021e-96	0.330311	0.891	0.825	9.55365e-92
SORL1	1.277e-95	-0.346821	0.629	0.688	4.67396e-91
TRPM7	1.42439e-95	0.396981	0.482	0.351	5.21339e-91
RCSD1	1.46145e-95	-0.43675	0.209	0.312	5.34906e-91
UBR4	1.96699e-95	0.369401	0.37	0.244	7.19937e-91
SRSF4	4.7736e-95	0.36913	0.491	0.359	1.74719e-90
RBL2	4.83905e-95	-0.361435	0.552	0.631	1.77114e-90
RASGRP1	1.84426e-94	0.34071	0.575	0.44	6.75019e-90
AK5	2.03444e-94	-0.480289	0.234	0.339	7.44626e-90
RUNX3	7.70427e-94	0.357624	0.28	0.165	2.81984e-89
GBP2	8.88173e-94	0.392228	0.363	0.24	3.2508e-89
DPYD	1.20121e-93	-0.308475	0.801	0.84	4.39655e-89
SENP5	1.55731e-93	0.368294	0.365	0.24	5.69992e-89
RNF213	1.66251e-93	0.361928	0.699	0.595	6.08496e-89
STAG2	2.98357e-93	0.338455	0.71	0.597	1.09202e-88
MAP3K1	3.24751e-93	0.414224	0.588	0.467	1.18862e-88
CASP8	6.06092e-93	0.387532	0.304	0.188	2.21836e-88
EIF5	6.61617e-93	0.346968	0.554	0.42	2.42158e-88
CERS6	1.09712e-92	-0.424494	0.46	0.552	4.01557e-88
NFAT5	1.33356e-92	0.42774	0.359	0.237	4.88097e-88
ARRDC3	1.91725e-92	-0.408733	0.234	0.34	7.01732e-88
2023-03-06	1.58017e-91	0.356528	0.656	0.536	5.7836e-87
SEMA4D	9.75432e-91	-0.417053	0.443	0.524	3.57018e-86
KRR1	1.21005e-90	0.335567	0.323	0.204	4.42891e-86
FAM118A	3.12717e-90	0.373519	0.289	0.177	1.14458e-85
UBE2H	3.84131e-90	0.416229	0.466	0.343	1.40596e-85
EIF2AK3	5.41016e-90	0.421921	0.304	0.191	1.98017e-85
RICTOR	1.81897e-89	0.394411	0.784	0.702	6.6576e-85
LEPROTL1	1.85025e-89	-0.331084	0.682	0.729	6.77211e-85
LINC00861	3.97734e-89	-0.394818	0.424	0.517	1.45575e-84
PDXDC1	5.16526e-89	0.346891	0.352	0.23	1.89054e-84
MGAT4A	6.7437e-89	-0.355911	0.578	0.647	2.46826e-84
HBP1	2.48303e-88	0.340031	0.538	0.409	9.08815e-84
TPK1	2.69205e-88	-0.445	0.267	0.37	9.85316e-84
STK17B	3.80383e-88	0.316683	0.856	0.791	1.39224e-83
DNAJA1	1.8883e-87	0.377607	0.407	0.285	6.91136e-83
CCND2	3.13219e-87	0.338683	0.296	0.183	1.14641e-82
UBALD2	3.30952e-87	0.336509	0.446	0.317	1.21132e-82
ARID2	3.32306e-87	0.359994	0.624	0.504	1.21627e-82
GATAD2A	8.57851e-87	0.346524	0.323	0.207	3.13982e-82
TBC1D23	1.416e-86	0.362355	0.312	0.198	5.18271e-82
FBXO11	2.3693e-86	0.368147	0.528	0.4	8.67189e-82
TXNDC11	5.62568e-86	0.363947	0.275	0.167	2.05906e-81
ATG13	5.66218e-86	0.326086	0.299	0.185	2.07242e-81
PITPNB	1.01385e-85	0.357598	0.265	0.158	3.71079e-81
ATXN2L	3.59557e-85	0.31169	0.269	0.16	1.31602e-80
PARP14	6.86867e-85	0.34703	0.274	0.165	2.514e-80
ATM	7.19459e-85	-0.268656	0.827	0.861	2.63329e-80
FAM222B	1.38071e-84	0.411483	0.228	0.129	5.05355e-80
IL32	2.24171e-84	0.383151	0.446	0.323	8.20489e-80
NUP54	3.10433e-84	0.376381	0.355	0.239	1.13622e-79
ZBTB11	4.41423e-84	0.361089	0.359	0.241	1.61565e-79
TASOR2	4.86115e-84	0.355391	0.471	0.345	1.77923e-79
SEPTIN2	5.80735e-84	0.365467	0.364	0.249	2.12555e-79
ACTR3	2.59084e-83	0.339645	0.499	0.374	9.48273e-79
RAB7A	1.24458e-82	0.356159	0.443	0.321	4.55528e-78
AL589693.1	2.25171e-82	-0.553596	0.207	0.305	8.24147e-78
CAMTA1	4.19115e-82	0.349836	0.325	0.213	1.534e-77
SUCLG2	1.07866e-81	-0.351372	0.572	0.641	3.948e-77
OPTN	1.37668e-81	0.332695	0.304	0.193	5.03877e-77
SCAI	2.36542e-81	-0.399785	0.168	0.261	8.65769e-77
SFPQ	2.36668e-81	0.30077	0.616	0.491	8.6623e-77
NDFIP1	3.26841e-81	-0.39572	0.814	0.819	1.19627e-76
MORF4L2	3.98784e-81	0.319565	0.337	0.221	1.45959e-76
KDM6A	4.07239e-81	0.307305	0.805	0.719	1.49054e-76
MTR	4.11757e-81	0.348661	0.532	0.41	1.50707e-76
YTHDC1	4.59731e-80	0.306358	0.668	0.553	1.68266e-75
NUP88	7.50799e-80	0.329463	0.363	0.247	2.748e-75
COX6A1	2.35753e-79	0.300512	0.314	0.202	8.62881e-75
LRRC37B	4.34086e-79	0.327536	0.212	0.119	1.5888e-74
GNB1	4.40135e-79	0.345759	0.411	0.293	1.61094e-74
SNRPB	8.59232e-79	0.283949	0.304	0.192	3.14487e-74
CD247	2.22683e-78	0.27498	0.87	0.802	8.15044e-74
HSP90B1	4.29205e-78	0.29306	0.309	0.198	1.57093e-73
THOC1	4.54548e-78	0.334835	0.353	0.238	1.66369e-73
GOLGA4	8.15408e-78	0.354754	0.564	0.445	2.98447e-73
MT-ND6	9.34891e-78	-0.430661	0.292	0.38	3.42179e-73
RBM8A	1.16973e-77	0.277818	0.251	0.149	4.28132e-73
SARNP	1.89085e-77	0.322942	0.26	0.158	6.9207e-73
TMF1	2.1307e-77	0.325809	0.357	0.244	7.79857e-73
TMEM50A	4.15476e-77	0.300961	0.247	0.148	1.52068e-72
C18orf25	5.73057e-77	0.34267	0.315	0.209	2.09745e-72
MACO1	5.77403e-77	0.373204	0.326	0.218	2.11335e-72
LDLRAD4	7.10527e-77	-0.422013	0.402	0.488	2.6006e-72
MYCBP2	8.08704e-77	-0.259552	0.757	0.802	2.95994e-72
PPP2R2A	8.90896e-77	0.327974	0.45	0.328	3.26077e-72
PNISR	1.78177e-76	0.271366	0.749	0.639	6.52144e-72
SNRPG	5.06345e-76	0.310479	0.253	0.154	1.85327e-71
CCDC93	8.09437e-76	0.334818	0.287	0.184	2.96262e-71
DHX9	1.15614e-75	0.292973	0.609	0.488	4.23159e-71
STXBP5	1.44265e-75	-0.395292	0.356	0.448	5.28025e-71
CELF1	1.46506e-75	0.346888	0.474	0.356	5.36228e-71
ZNF451	2.21577e-75	0.344525	0.449	0.333	8.10996e-71
SH3RF3	2.37332e-75	-0.375732	0.131	0.216	8.68659e-71
RASA3	2.87819e-75	-0.313717	0.608	0.67	1.05345e-70
CLEC2B	3.48019e-75	0.362032	0.401	0.288	1.27379e-70
CNOT6L	6.8192e-75	-0.289959	0.814	0.838	2.49589e-70
PTPN11	1.7933e-74	0.307844	0.232	0.137	6.56366e-70
SCML4	1.83621e-74	-0.368008	0.493	0.566	6.7207e-70
ZC3H15	2.74261e-74	0.310815	0.328	0.219	1.00382e-69
PDIA3	3.60383e-74	0.316498	0.394	0.278	1.31904e-69
STAT3	1.77447e-73	0.305683	0.609	0.486	6.49473e-69
TNIK	2.07238e-73	-0.3182	0.625	0.683	7.58511e-69
PPP1CB	2.13423e-73	0.327584	0.599	0.488	7.8115e-69
TRABD2A	2.22142e-73	-0.372396	0.4	0.481	8.13064e-69
SAP30BP	2.75835e-73	0.278686	0.224	0.131	1.00958e-68
PSMB9	4.28824e-73	0.268422	0.243	0.146	1.56954e-68
RIF1	4.32986e-73	0.350963	0.442	0.328	1.58477e-68
SMURF1	5.0575e-73	0.336592	0.288	0.186	1.8511e-68
RASGRF2	6.81694e-73	-0.410508	0.352	0.442	2.49507e-68
ITSN2	8.45851e-73	0.314806	0.573	0.454	3.0959e-68
PPM1A	9.62687e-73	0.311721	0.38	0.267	3.52353e-68
SESN1	1.15581e-72	0.35584	0.296	0.194	4.23038e-68
SP100	1.16005e-72	0.360646	0.603	0.5	4.24589e-68
CD74	1.72834e-72	0.424484	0.211	0.121	6.3259e-68
IMMP2L	2.06385e-72	-0.34591	0.625	0.693	7.55389e-68
IRF2BP2	3.93296e-72	0.309459	0.347	0.237	1.4395e-67
FAM13A	4.57392e-72	0.52272	0.375	0.27	1.6741e-67
WAC	8.06354e-72	0.295456	0.634	0.524	2.95134e-67
NOP58	8.81554e-72	0.345911	0.554	0.44	3.22657e-67
DUSP1	1.01331e-71	0.428018	0.386	0.28	3.70882e-67
HSPA8	1.36374e-71	0.319925	0.446	0.33	4.99141e-67
AL157938.2	2.01673e-71	0.324389	0.249	0.153	7.38143e-67
RANBP2	3.02523e-71	0.285136	0.579	0.457	1.10727e-66
EML4	3.56368e-71	0.293656	0.805	0.721	1.30434e-66
FAM162A	3.59887e-71	0.299776	0.245	0.149	1.31722e-66
GPR174	3.67003e-71	0.338146	0.277	0.178	1.34327e-66
TRAK2	7.53792e-71	0.330242	0.3	0.198	2.75895e-66
FRYL	1.34157e-70	-0.338794	0.531	0.599	4.91027e-66
SCYL2	2.62926e-70	0.334648	0.241	0.149	9.62337e-66
CALCOCO2	4.80364e-70	0.300433	0.21	0.122	1.75818e-65
SREK1	5.89919e-70	0.296713	0.481	0.363	2.15916e-65
NUP98	1.06439e-69	0.330964	0.511	0.399	3.89578e-65
MTMR6	1.1746e-69	0.323177	0.312	0.21	4.29916e-65
CD2AP	4.77387e-69	0.31835	0.407	0.296	1.74728e-64
PRPF40A	6.25316e-69	0.288339	0.521	0.402	2.28872e-64
PIAS1	6.27914e-69	0.282257	0.695	0.591	2.29823e-64
EIF5B	7.09133e-69	0.298738	0.375	0.265	2.5955e-64
AC026979.2	3.31231e-68	0.287079	0.288	0.187	1.21234e-63
YES1	3.67906e-68	0.329675	0.28	0.183	1.34657e-63
VPS13A	5.51592e-68	0.351026	0.428	0.318	2.01888e-63
GOLGA8A	8.60294e-68	0.256654	0.296	0.193	3.14876e-63
SLC7A1	1.32844e-67	0.301745	0.222	0.134	4.86222e-63
PPM1K	1.42889e-67	0.297119	0.341	0.235	5.22987e-63
INTS6	3.24404e-67	0.338591	0.362	0.257	1.18735e-62
CMTM7	3.80334e-67	-0.385224	0.175	0.258	1.39206e-62
SPATA13	4.49909e-67	0.300659	0.391	0.28	1.64671e-62
HERC1	6.36664e-67	0.306183	0.809	0.729	2.33025e-62
KMT2A	6.97414e-67	0.29499	0.526	0.413	2.5526e-62
TNRC6A	8.84048e-67	0.293867	0.644	0.538	3.2357e-62
AFTPH	1.41626e-66	0.338598	0.272	0.178	5.18367e-62
C1GALT1	2.64165e-66	0.294918	0.343	0.237	9.66872e-62
STAU1	3.57072e-66	0.299127	0.358	0.252	1.30692e-61
USP3-AS1	5.54284e-66	0.308504	0.466	0.354	2.02874e-61
LAMP1	6.22247e-66	0.270397	0.215	0.127	2.27749e-61
SF1	7.93084e-66	0.251647	0.742	0.637	2.90277e-61
SRSF10	8.32071e-66	0.261154	0.596	0.475	3.04546e-61
CORO7	1.06616e-65	0.306943	0.344	0.241	3.90225e-61
RLF	1.82436e-65	0.294009	0.433	0.32	6.67734e-61
PIM1	2.56485e-65	0.279979	0.216	0.128	9.3876e-61
TNKS2	2.66799e-65	0.291754	0.438	0.327	9.76511e-61
PNPLA8	3.59865e-65	0.278922	0.363	0.257	1.31714e-60
TDG	3.85937e-65	0.29303	0.25	0.159	1.41257e-60
RORA	4.54476e-65	0.314387	0.687	0.592	1.66343e-60
PSMB8	7.60834e-65	0.265896	0.216	0.13	2.78473e-60
AMBRA1	7.74693e-65	0.299926	0.417	0.306	2.83545e-60
AFF4	9.55716e-65	0.285469	0.511	0.397	3.49802e-60
DDX18	1.18245e-64	0.2714	0.462	0.347	4.32788e-60
DNAJC7	1.20512e-64	0.274124	0.259	0.166	4.41085e-60
ILKAP	1.4341e-64	0.295466	0.377	0.271	5.24896e-60
JAK3	2.23243e-64	0.257954	0.282	0.184	8.1709e-60
CHD7	2.78095e-64	0.311287	0.474	0.365	1.01786e-59
STXBP3	3.55893e-64	0.287062	0.248	0.157	1.3026e-59
RNF38	4.86089e-64	0.300274	0.539	0.431	1.77914e-59
IL27RA	4.97091e-64	0.288636	0.228	0.14	1.8194e-59
HIVEP3	5.75207e-64	0.301008	0.294	0.196	2.10532e-59
PPP1R16B	8.16308e-64	0.325871	0.336	0.236	2.98777e-59
PSMB1	9.19579e-64	0.264102	0.324	0.221	3.36575e-59
RPS6KB1	1.3292e-63	0.308793	0.322	0.223	4.865e-59
RBM27	1.62135e-63	0.292525	0.39	0.284	5.93429e-59
INPP5D	2.07634e-63	-0.415514	0.282	0.361	7.5996e-59
THEMIS	2.17175e-63	-0.275181	0.511	0.599	7.94883e-59
KRAS	3.22983e-63	0.318488	0.394	0.291	1.18215e-58
PAFAH1B1	5.82937e-63	0.291559	0.505	0.393	2.13361e-58
RAPGEF1	5.8804e-63	0.302716	0.312	0.214	2.15228e-58
ZNF292	8.28552e-63	0.292226	0.677	0.581	3.03258e-58
XRN2	1.12837e-62	0.268881	0.495	0.381	4.12996e-58
CCNK	1.69958e-62	0.25937	0.323	0.221	6.22064e-58
OXSR1	3.38316e-62	0.29225	0.21	0.127	1.23827e-57
SF3B5	7.38915e-62	0.259169	0.241	0.152	2.7045e-57
SLC9A9	8.21756e-62	-0.370588	0.234	0.319	3.00771e-57
FXR1	9.08907e-62	0.268401	0.429	0.317	3.32669e-57
UBE2N	9.45525e-62	0.281823	0.372	0.267	3.46072e-57
DIS3	1.09061e-61	0.267987	0.276	0.182	3.99176e-57
VPS13B	1.36015e-61	-0.280149	0.686	0.727	4.97829e-57
HNRNPM	2.18789e-61	0.254281	0.556	0.44	8.0079e-57
CDC42	2.31591e-61	0.279567	0.574	0.464	8.47645e-57
SNW1	2.61953e-61	0.285725	0.388	0.284	9.58773e-57
ENO1	4.5319e-61	0.283843	0.341	0.241	1.65872e-56
P2RY10	6.3337e-61	0.264746	0.236	0.149	2.3182e-56
ERAP2	7.88394e-61	0.273638	0.357	0.255	2.8856e-56
MAPK1IP1L	8.04052e-61	0.254208	0.367	0.261	2.94291e-56
ZFC3H1	9.71209e-61	0.290302	0.545	0.434	3.55472e-56
BCAS2	1.20176e-60	0.261122	0.324	0.225	4.39856e-56
RPS10	1.83005e-60	0.252529	0.893	0.847	6.69817e-56
C11orf58	5.9117e-60	0.26894	0.5	0.387	2.16374e-55
ETF1	6.88183e-60	0.257293	0.242	0.154	2.51882e-55
ZNF529	9.29942e-60	0.26426	0.214	0.132	3.40368e-55
UBE2B	1.75578e-59	0.305556	0.519	0.416	6.42632e-55
TUBA1A	2.2614e-59	0.26949	0.55	0.434	8.27696e-55
FBXW11	6.30429e-59	0.271976	0.349	0.249	2.30743e-54
KMT2E	9.02549e-59	0.256294	0.765	0.673	3.30342e-54
AFF3	2.58652e-58	-0.379471	0.246	0.328	9.46693e-54
RFC1	2.67065e-58	0.251547	0.366	0.263	9.77484e-54
ITGA6	3.60835e-58	-0.323416	0.388	0.466	1.32069e-53
ADPGK	3.77594e-58	0.250376	0.23	0.146	1.38203e-53
GOLGB1	4.49429e-58	0.258217	0.336	0.237	1.64496e-53
FRS2	4.95327e-58	0.288622	0.29	0.199	1.81295e-53
2023-03-03	8.69965e-58	0.321537	0.284	0.195	3.18416e-53
IARS	1.49248e-57	0.270165	0.266	0.177	5.46263e-53
PHF11	1.50317e-57	0.253557	0.274	0.182	5.50174e-53
HIST1H1C	1.94508e-57	0.283256	0.255	0.166	7.11919e-53
SPAG9	2.07273e-57	0.269594	0.382	0.28	7.58638e-53
RNF114	2.391e-57	0.252143	0.229	0.145	8.7513e-53
CLK4	2.43311e-57	0.250289	0.267	0.177	8.90543e-53
TGS1	3.75555e-57	0.26468	0.29	0.197	1.37457e-52
MRTFA	8.15721e-57	0.286986	0.336	0.239	2.98562e-52
AP1G1	8.1854e-57	0.2823	0.361	0.263	2.99594e-52
UBR5	1.46324e-56	0.281491	0.578	0.478	5.3556e-52
INPP4A	2.04877e-56	-0.357353	0.393	0.46	7.49869e-52
TXLNG	2.40551e-56	0.278242	0.261	0.174	8.8044e-52
CYBA	2.83407e-56	0.289135	0.411	0.312	1.0373e-51
LRRC8B	2.9341e-56	0.285355	0.339	0.244	1.07391e-51
KBTBD2	3.16948e-56	0.262656	0.336	0.238	1.16006e-51
PSMD12	3.59875e-56	0.270276	0.257	0.171	1.31718e-51
YWHAE	4.84369e-56	0.259933	0.323	0.227	1.77284e-51
PTPN4	8.19026e-56	-0.307261	0.582	0.629	2.99772e-51
CRTC3	1.37175e-55	0.275	0.495	0.39	5.02074e-51
CCM2	2.52447e-55	-0.352502	0.33	0.406	9.2398e-51
ARPP19	2.57071e-55	0.26423	0.267	0.181	9.40906e-51
XPO1	2.60677e-55	-0.342014	0.292	0.367	9.54105e-51
ATG5	3.20515e-55	0.252942	0.331	0.235	1.17312e-50
ODF2L	4.19777e-55	0.294238	0.382	0.284	1.53642e-50
RSRC2	5.85451e-55	0.251496	0.469	0.362	2.14281e-50
PHF20L1	1.85398e-54	0.261534	0.496	0.389	6.78573e-50
TLE4	4.30019e-54	0.263773	0.627	0.522	1.57391e-49
UGCG	5.89821e-54	0.274843	0.254	0.169	2.1588e-49
TET3	6.27842e-54	0.279148	0.206	0.129	2.29796e-49
ATF6	6.357e-54	0.263013	0.452	0.349	2.32673e-49
EFR3A	6.53925e-54	0.265203	0.478	0.375	2.39343e-49
WDR75	1.19857e-53	0.255341	0.247	0.164	4.38687e-49
DCTN4	1.24251e-53	0.25729	0.354	0.257	4.5477e-49
PPIL4	1.26903e-53	0.257579	0.364	0.267	4.64477e-49
HERC4	1.27473e-53	-0.33807	0.375	0.447	4.66563e-49
VMP1	1.67327e-53	0.259293	0.361	0.264	6.12432e-49
MAPK8IP3	2.18201e-53	0.261294	0.215	0.136	7.98636e-49
TXK	2.45486e-53	-0.286228	0.63	0.667	8.98505e-49
TMEM87A	3.31098e-53	0.270225	0.373	0.275	1.21185e-48
ANKRD28	3.66662e-53	0.289623	0.414	0.32	1.34202e-48
ZFAND6	5.11696e-53	0.262283	0.524	0.417	1.87286e-48
MTFR1	6.26101e-53	-0.316064	0.292	0.369	2.29159e-48
TRIM22	7.62961e-53	0.283666	0.415	0.318	2.79251e-48
NPAT	8.67354e-53	0.258476	0.327	0.235	3.1746e-48
CAMK2D	8.93963e-53	-0.328218	0.493	0.558	3.27199e-48
BTG2	9.58953e-53	0.30511	0.488	0.392	3.50986e-48
CAND1	1.36476e-52	0.259457	0.332	0.24	4.99516e-48
MARF1	2.96394e-52	0.25381	0.282	0.195	1.08483e-47
MBD5	4.86827e-52	-0.33098	0.507	0.564	1.78184e-47
SENP2	5.56757e-52	0.270428	0.283	0.197	2.03779e-47
SHOC2	7.19097e-52	0.265156	0.368	0.275	2.63197e-47
MAP3K2	8.3576e-52	0.272918	0.599	0.503	3.05897e-47
SP140L	9.55603e-52	0.26331	0.38	0.284	3.4976e-47
SFMBT1	2.88046e-51	-0.37367	0.303	0.374	1.05428e-46
DNAJC1	2.91521e-51	0.32576	0.261	0.179	1.067e-46
PBRM1	2.98634e-51	0.257846	0.375	0.28	1.09303e-46
UBE2G1	3.33851e-51	0.277674	0.399	0.304	1.22193e-46
DUSP16	5.88966e-51	0.268296	0.36	0.266	2.15568e-46
SECISBP2	7.5373e-51	0.261827	0.6	0.498	2.75873e-46
CCNI	7.73352e-51	0.264901	0.456	0.357	2.83055e-46
ERO1B	9.53557e-51	0.266809	0.267	0.183	3.49011e-46
DENND11	1.03813e-50	0.252528	0.272	0.188	3.79965e-46
CAMKMT	1.20016e-50	-0.34131	0.433	0.505	4.39269e-46
UBE2E1	1.45837e-50	0.274016	0.319	0.231	5.33777e-46
PRKD3	1.7407e-50	0.273296	0.28	0.195	6.37113e-46
NDEL1	2.15911e-50	0.254161	0.395	0.297	7.90255e-46
SVIL	3.23142e-50	-0.342107	0.277	0.351	1.18273e-45
MAP4	3.55053e-50	0.257885	0.207	0.132	1.29953e-45
USP10	5.80139e-50	0.256808	0.411	0.313	2.12337e-45
OSBPL8	5.81608e-50	0.320678	0.715	0.634	2.12874e-45
RNF34	9.99594e-50	0.252699	0.275	0.191	3.65861e-45
PRKCQ	1.04812e-49	-0.269889	0.483	0.551	3.83621e-45
PPM1B	1.65195e-49	0.25427	0.584	0.482	6.04631e-45
PSMD5	2.86326e-49	0.273325	0.214	0.14	1.04798e-44
UBE2E2	7.15906e-49	0.265356	0.384	0.289	2.62029e-44
DISC1	2.39179e-48	-0.322124	0.282	0.356	8.75419e-44
GRAP2	3.48011e-48	-0.352797	0.284	0.354	1.27375e-43
ENOSF1	9.27767e-48	-0.337539	0.205	0.274	3.39572e-43
RORA-AS1	1.15338e-47	0.262936	0.342	0.252	4.22148e-43
SATB1-AS1	1.2751e-47	-0.379456	0.269	0.339	4.66698e-43
VEZT	4.08975e-47	0.274083	0.274	0.193	1.49689e-42
STK39	6.57214e-47	-0.32533	0.24	0.312	2.40547e-42
TBC1D15	2.03314e-46	0.253481	0.616	0.521	7.44151e-42
AC104365.1	3.05755e-46	0.258837	0.277	0.196	1.1191e-41
PPHLN1	4.72107e-46	0.276797	0.535	0.443	1.72796e-41
S100A4	5.65395e-46	0.322662	0.284	0.202	2.0694e-41
KCNQ5	6.22223e-46	-0.385928	0.229	0.303	2.2774e-41
ID2	2.59914e-45	-0.34206	0.22	0.288	9.51312e-41
CMTM8	2.93898e-45	0.286469	0.255	0.179	1.07569e-40
RAB1A	3.85568e-45	0.258575	0.412	0.321	1.41122e-40
SGTB	5.79728e-45	0.267729	0.419	0.332	2.12186e-40
SMAD2	9.98646e-45	-0.315387	0.298	0.366	3.65514e-40
CEP95	1.40047e-44	0.257749	0.413	0.324	5.12587e-40
ZNF331	1.41084e-44	-0.313421	0.464	0.514	5.16381e-40
GMDS-DT	1.65559e-44	-0.340068	0.215	0.284	6.05961e-40
GNB5	1.66495e-44	0.285029	0.293	0.215	6.0939e-40
DOCK11	1.77708e-44	-0.279283	0.463	0.522	6.50427e-40
WWP1	2.51132e-44	-0.305191	0.428	0.489	9.19169e-40
ZNF831	2.99086e-44	-0.304243	0.207	0.275	1.09469e-39
PRKCB	6.65407e-44	-0.285426	0.499	0.555	2.43546e-39
NBEA	9.80065e-44	-0.358251	0.18	0.246	3.58714e-39
FAM102A	1.71524e-43	-0.284723	0.344	0.409	6.27796e-39
MAN1C1	2.28084e-43	-0.314442	0.335	0.397	8.34811e-39
RNF19A	5.39759e-43	0.26216	0.415	0.325	1.97557e-38
VWA8	8.38943e-43	-0.32867	0.361	0.424	3.07061e-38
CBFB	9.27553e-43	0.263717	0.25	0.176	3.39494e-38
TAFA1	1.57141e-42	-0.42288	0.234	0.301	5.7515e-38
POLR2A	1.91907e-42	0.254742	0.342	0.258	7.02397e-38
KIAA1328	2.80171e-42	-0.329592	0.184	0.248	1.02546e-37
MALT1	1.29059e-41	0.259935	0.508	0.419	4.72367e-37
HOOK2	8.95545e-41	-0.306759	0.175	0.236	3.27779e-36
FBXL17	1.77696e-40	-0.304893	0.539	0.586	6.50386e-36
FCMR	4.43954e-40	-0.281973	0.288	0.351	1.62491e-35
ZFP36	4.52777e-40	0.309169	0.319	0.241	1.65721e-35
TTC39B	4.57355e-40	-0.310186	0.234	0.299	1.67397e-35
LINC00623	5.77964e-40	-0.256249	0.161	0.222	2.11541e-35
STAU2	8.168e-40	-0.303656	0.189	0.253	2.98957e-35
ERC1	2.5085e-39	-0.284172	0.49	0.542	9.18137e-35
ACTN1	3.01501e-39	-0.309496	0.258	0.319	1.10352e-34
CNKSR2	5.82192e-39	-0.297315	0.184	0.247	2.13088e-34
DDX60L	3.39177e-38	0.298559	0.309	0.235	1.24142e-33
PIP4K2A	1.64492e-37	-0.253058	0.504	0.555	6.02055e-33
NUCB2	8.59688e-37	-0.305801	0.22	0.279	3.14655e-32
LINC01473	3.47295e-36	-0.312796	0.254	0.317	1.27114e-31
PRKN	6.28292e-36	-0.354838	0.341	0.399	2.29961e-31
BCKDHB	7.93616e-36	-0.286814	0.178	0.238	2.90471e-31
CD55	9.11063e-36	-0.272973	0.652	0.662	3.33458e-31
MGAT5	1.85625e-35	-0.30668	0.405	0.456	6.79408e-31
LINC01891	9.36184e-35	-0.271815	0.192	0.25	3.42653e-30
MPP7	1.63997e-34	-0.269973	0.47	0.517	6.00244e-30
CDKN1B	6.19208e-34	-0.26131	0.246	0.302	2.26636e-29
KANK1	2.25864e-33	-0.328711	0.168	0.222	8.26685e-29
ATF7IP2	3.63029e-33	-0.299079	0.284	0.341	1.32872e-28
ST3GAL1	1.43432e-32	-0.256	0.345	0.397	5.24977e-28
SYTL3	3.60629e-32	-0.378903	0.358	0.398	1.31994e-27
BIN2	4.71661e-32	-0.274663	0.231	0.286	1.72633e-27
HIBADH	1.59382e-31	-0.300715	0.148	0.2	5.83353e-27
RBL1	3.15313e-31	-0.281431	0.198	0.253	1.15408e-26
ARHGAP12	3.1923e-31	-0.258707	0.235	0.292	1.16841e-26
TRERF1	8.52137e-31	-0.267828	0.232	0.289	3.11891e-26
SLC16A7	2.72489e-30	-0.271765	0.286	0.343	9.97337e-26
ARL15	4.03802e-30	-0.266072	0.435	0.486	1.47796e-25
SIK3	4.26417e-30	0.269729	0.645	0.578	1.56073e-25
METTL15	4.65644e-30	-0.281569	0.238	0.294	1.70431e-25
AC092821.3	6.18623e-30	-0.269427	0.257	0.311	2.26422e-25
BCAS3	1.47005e-29	-0.274805	0.409	0.457	5.38055e-25
BBS9	1.61528e-29	-0.259044	0.34	0.397	5.91208e-25
SCAPER	2.6914e-29	-0.25661	0.483	0.521	9.85078e-25
ACYP2	4.72484e-29	-0.256086	0.254	0.309	1.72934e-24
MSRA	5.13071e-29	-0.255796	0.168	0.22	1.87789e-24
EHBP1	5.85718e-29	-0.271006	0.212	0.267	2.14379e-24
ATP2B1	9.14035e-29	0.255236	0.383	0.313	3.34546e-24
SCFD2	1.20755e-28	-0.277049	0.35	0.401	4.41975e-24
TTN	1.25169e-28	-0.281253	0.319	0.37	4.58132e-24
UBR3	1.94027e-28	-0.276635	0.394	0.438	7.10158e-24
ALG13	9.1397e-28	-0.269422	0.31	0.358	3.34522e-23
VPS8	1.45474e-27	-0.288314	0.333	0.38	5.32451e-23
LINC01550	3.2457e-27	-0.271327	0.199	0.249	1.18796e-22
NAA16	3.33868e-25	-0.265739	0.302	0.347	1.22199e-20
PHF14	5.80061e-25	-0.2543	0.371	0.415	2.12308e-20
COMMD10	1.80813e-24	-0.258776	0.428	0.466	6.61795e-20
PIK3R1	4.2631e-24	-0.253155	0.379	0.422	1.56034e-19
RNF138	4.72374e-24	-0.254426	0.353	0.392	1.72894e-19
MGMT	2.96299e-23	-0.273373	0.208	0.254	1.08448e-18
CCDC7	6.22901e-23	-0.250839	0.311	0.357	2.27988e-18
INVS	6.43771e-22	-0.261088	0.218	0.264	2.35627e-17
WDPCP	1.7543e-18	-0.266386	0.298	0.336	6.42093e-14
