# Supplementary material for: Angiotensin receptor blockers modulate the lupus CD4+ T cell epigenome characterized by TNF family–linked signaling
Source: JCI Insight. 2024 Dec 17;10(3):e176811. doi: 10.1172/jci.insight.176811 (PMC11948580; doi:10.1172/jci.insight.176811)
Supplement: Supplemental data set 6 [file jciinsight-10-176811-s108.xlsx]

## Sheet: PeakGeneLinks_uniqueToLupusCell
seqnames	start	end	width	strand	score	gene	peak	zscore	pvalue	GENE_Found_in_TNFa_Signaling_Gene_Set
chr1	628862	630660	1799	*	0.159425	ISG15	chr1-628862-630660	12.9256	1.6129e-38	FALSE
chr1	631348	633118	1771	*	0.127847	ISG15	chr1-631348-633118	8.91623	2.41208e-19	FALSE
chr1	633523	634504	982	*	0.271644	ISG15	chr1-633523-634504	20.6497	4.90741e-95	FALSE
chr1	999714	1000457	744	*	0.0891722	ISG15	chr1-999714-1000457	1.89652	0.0289455	FALSE
chr1	1000487	1001220	734	*	0.103825	ISG15	chr1-1000487-1001220	2.35547	0.00924969	FALSE
chr1	1019116	1020114	999	*	0.0948567	ISG15	chr1-1019116-1020114	2.47864	0.00659426	FALSE
chr1	1068659	1069688	1030	*	0.0760495	ISG15	chr1-1068659-1069688	1.67197	0.0472649	FALSE
chr1	1231642	1232646	1005	*	0.0937652	ISG15	chr1-1231642-1232646	3.00152	0.00134317	FALSE
chr1	1307798	1308780	983	*	0.0862021	ISG15	chr1-1307798-1308780	1.97106	0.0243585	FALSE
chr1	1349053	1350005	953	*	0.0728265	ISG15	chr1-1349053-1350005	2.18698	0.0143721	FALSE
chr1	1435172	1436120	949	*	0.0782877	ISG15	chr1-1435172-1436120	1.81656	0.0346422	FALSE
chr1	1471237	1472134	898	*	0.0774632	ISG15	chr1-1471237-1472134	1.80503	0.0355347	FALSE
chr1	9128885	9129804	920	*	0.0559589	ENO1	chr1-9128885-9129804	1.6964	0.0449051	FALSE
chr1	13702487	13703466	980	*	0.0854541	PRDM2	chr1-13702487-13703466	9.49255	1.12727e-21	FALSE
chr1	24744590	24745660	1071	*	0.0516406	RUNX3	chr1-24744590-24745660	2.1503	0.0157657	FALSE
chr1	24929938	24930868	931	*	0.052882	RUNX3	chr1-24929938-24930868	2.19049	0.0142445	FALSE
chr1	25022194	25023180	987	*	0.0502258	RUNX3	chr1-25022194-25023180	2.05505	0.0199371	FALSE
chr1	25246939	25247983	1045	*	0.0509571	RUNX3	chr1-25246939-25247983	2.00391	0.0225398	FALSE
chr1	25246939	25247983	1045	*	0.0594919	MAN1C1	chr1-25246939-25247983	1.84749	0.0323382	FALSE
chr1	25430095	25431088	994	*	0.0634565	MAN1C1	chr1-25430095-25431088	2.07868	0.0188235	FALSE
chr1	25616215	25617177	963	*	0.0547344	MAN1C1	chr1-25616215-25617177	1.79214	0.0365554	FALSE
chr1	25642390	25643268	879	*	0.0518938	MAN1C1	chr1-25642390-25643268	4.25967	1.02364e-05	FALSE
chr1	25819459	25820358	900	*	0.0629028	MAN1C1	chr1-25819459-25820358	2.08832	0.0183846	FALSE
chr1	25997726	25998653	928	*	0.0569706	MAN1C1	chr1-25997726-25998653	1.98325	0.0236697	FALSE
chr1	26111249	26112132	884	*	0.0724855	MAN1C1	chr1-26111249-26112132	2.06133	0.0196356	FALSE
chr1	27671824	27672759	936	*	0.0612805	IFI6	chr1-27671824-27672759	2.77964	0.00272096	FALSE
chr1	28088274	28089182	909	*	0.066844	IFI6	chr1-28088274-28089182	2.05745	0.0198216	FALSE
chr1	32798694	32799654	961	*	0.0576475	YARS	chr1-32798694-32799654	5.58881	1.14313e-08	FALSE
chr1	39845331	39846270	940	*	0.0542038	RLF	chr1-39845331-39846270	3.70021	0.000107713	FALSE
chr1	40385445	40386379	935	*	0.0540733	RLF	chr1-40385445-40386379	3.77449	8.01685e-05	FALSE
chr1	41661870	41662993	1124	*	0.0703045	HIVEP3	chr1-41661870-41662993	1.99666	0.0229309	FALSE
chr1	41897919	41898842	924	*	0.0540777	HIVEP3	chr1-41897919-41898842	2.89018	0.00192512	FALSE
chr1	41919588	41920569	982	*	0.0505674	HIVEP3	chr1-41919588-41920569	3.58071	0.000171333	FALSE
chr1	42455997	42456945	949	*	0.0631889	HIVEP3	chr1-42455997-42456945	1.82954	0.0336596	FALSE
chr1	42462722	42463666	945	*	0.0501559	HIVEP3	chr1-42462722-42463666	2.39949	0.008209	FALSE
chr1	77682390	77683795	1406	*	0.060013	AK5	chr1-77682390-77683795	1.82097	0.0343058	FALSE
chr1	77759422	77760249	828	*	0.0507958	AK5	chr1-77759422-77760249	1.82794	0.0337793	FALSE
chr1	77779179	77780091	913	*	0.0514089	AK5	chr1-77779179-77780091	1.86341	0.0312026	FALSE
chr1	78617284	78618231	948	*	0.0618078	IFI44L	chr1-78617284-78618231	2.42897	0.00757086	FALSE
chr1	78619552	78620587	1036	*	0.0920279	IFI44L	chr1-78619552-78620587	4.03385	2.74346e-05	FALSE
chr1	78635096	78636064	969	*	0.0553775	IFI44L	chr1-78635096-78636064	2.08058	0.018736	FALSE
chr1	78649321	78650242	922	*	0.0722449	IFI44L	chr1-78649321-78650242	2.84245	0.00223842	FALSE
chr1	78671248	78672206	959	*	0.0722635	IFI44L	chr1-78671248-78672206	3.57925	0.00017229	FALSE
chr1	78672706	78673772	1067	*	0.0844276	IFI44L	chr1-78672706-78673772	3.38598	0.000354629	FALSE
chr1	78678023	78678981	959	*	0.0601022	IFI44L	chr1-78678023-78678981	2.28621	0.0111211	FALSE
chr1	79040308	79041197	890	*	0.0559151	IFI44L	chr1-79040308-79041197	2.6603	0.00390361	FALSE
chr1	79052629	79053549	921	*	0.062119	IFI44L	chr1-79052629-79053549	2.76769	0.00282272	FALSE
chr1	78619552	78620587	1036	*	0.0649189	IFI44	chr1-78619552-78620587	4.35146	6.76166e-06	FALSE
chr1	78671248	78672206	959	*	0.0670511	IFI44	chr1-78671248-78672206	4.10638	2.00953e-05	FALSE
chr1	78672706	78673772	1067	*	0.0730916	IFI44	chr1-78672706-78673772	4.05522	2.50435e-05	FALSE
chr1	100038633	100039462	830	*	0.0547236	MFSD14A	chr1-100038633-100039462	4.17782	1.47157e-05	FALSE
chr1	100423629	100424574	946	*	0.0649988	CDC14A	chr1-100423629-100424574	4.22481	1.19569e-05	FALSE
chr1	100445308	100446218	911	*	0.0555794	CDC14A	chr1-100445308-100446218	3.33922	0.000420069	FALSE
chr1	100452347	100453272	926	*	0.0523984	CDC14A	chr1-100452347-100453272	3.1502	0.000815804	FALSE
chr1	113928756	113929946	1191	*	0.0662416	HIPK1	chr1-113928756-113929946	3.68257	0.000115449	FALSE
chr1	113930012	113931022	1011	*	0.108791	HIPK1	chr1-113930012-113931022	7.41357	6.1474e-14	FALSE
chr1	113975350	113976157	808	*	0.0631459	HIPK1	chr1-113975350-113976157	5.11614	1.55929e-07	FALSE
chr1	113978477	113979951	1475	*	0.0512992	HIPK1	chr1-113978477-113979951	3.27039	0.000537003	FALSE
chr1	120844061	120845159	1099	*	0.0570908	LINC00623	chr1-120844061-120845159	4.06133	2.43967e-05	FALSE
chr1	120850326	120851499	1174	*	0.0625293	LINC00623	chr1-120850326-120851499	5.12317	1.50221e-07	FALSE
chr1	145957585	145958480	896	*	0.053195	TXNIP	chr1-145957585-145958480	1.65974	0.048483	FALSE
chr1	145964192	145965116	925	*	0.0501018	TXNIP	chr1-145964192-145965116	1.9037	0.0284746	FALSE
chr1	145996333	145997114	782	*	0.0596378	TXNIP	chr1-145996333-145997114	4.50546	3.31142e-06	FALSE
chr1	154558310	154559320	1011	*	0.0559391	ADAR	chr1-154558310-154559320	2.34299	0.0095649	FALSE
chr1	154936565	154937627	1063	*	0.0554537	ADAR	chr1-154936565-154937627	2.66284	0.00387423	FALSE
chr1	154974118	154975062	945	*	0.0518552	ADAR	chr1-154974118-154975062	1.78069	0.0374812	FALSE
chr1	161530593	161531554	962	*	0.0524559	ATF6	chr1-161530593-161531554	2.84603	0.00221341	FALSE
chr1	161612126	161613093	968	*	0.0541455	ATF6	chr1-161612126-161613093	3.03995	0.00118309	FALSE
chr1	167491816	167493009	1194	*	0.0587	CD247	chr1-167491816-167493009	4.60983	2.01498e-06	FALSE
chr1	167509242	167510221	980	*	0.0700288	CD247	chr1-167509242-167510221	5.17406	1.14531e-07	FALSE
chr1	182838963	182839945	983	*	0.056094	DHX9	chr1-182838963-182839945	2.39474	0.00831597	FALSE
chr1	192538670	192539564	895	*	0.0603458	RGS1	chr1-192538670-192539564	6.19344	2.94327e-10	FALSE
chr1	192544702	192545660	959	*	0.0505779	RGS1	chr1-192544702-192545660	4.34389	6.99894e-06	FALSE
chr1	204411485	204412467	983	*	0.0672927	PPP1R15B	chr1-204411485-204412467	3.7155	0.0001014	FALSE
chr1	204452838	204453774	937	*	0.0690625	PPP1R15B	chr1-204452838-204453774	4.75948	9.70483e-07	FALSE
chr1	204515905	204517720	1816	*	0.0578937	PPP1R15B	chr1-204515905-204517720	3.3477	0.000407423	FALSE
chr1	207052696	207053656	961	*	0.0549259	CD55	chr1-207052696-207053656	1.90476	0.0284059	FALSE
chr1	207089056	207089999	944	*	0.0506723	CD55	chr1-207089056-207089999	2.58095	0.0049265	FALSE
chr1	207321016	207321947	932	*	0.0770201	CD55	chr1-207321016-207321947	2.26029	0.0119017	FALSE
chr1	207335737	207337459	1723	*	0.0562686	CD55	chr1-207335737-207337459	3.74413	9.051e-05	FALSE
chr1	207362982	207363931	950	*	0.051046	CD55	chr1-207362982-207363931	3.10061	0.000965627	FALSE
chr1	207453801	207454960	1160	*	0.0501213	CD55	chr1-207453801-207454960	1.71103	0.043538	FALSE
chr1	223726386	223727304	919	*	0.0583924	TP53BP2	chr1-223726386-223727304	4.16768	1.5386e-05	FALSE
chr1	223831344	223833249	1906	*	0.0557353	TP53BP2	chr1-223831344-223833249	4.85375	6.05751e-07	FALSE
chr1	226444664	226445586	923	*	0.053843	ITPKB	chr1-226444664-226445586	3.82521	6.53301e-05	FALSE
chr1	226656311	226657239	929	*	0.0783664	ITPKB	chr1-226656311-226657239	6.52228	3.46226e-11	FALSE
chr1	226662661	226663597	937	*	0.0734475	ITPKB	chr1-226662661-226663597	5.60776	1.02479e-08	FALSE
chr1	234962836	234963814	979	*	0.0527239	IRF2BP2	chr1-234962836-234963814	4.61014	2.01197e-06	FALSE
chr2	24076133	24077093	961	*	0.063089	ITSN2	chr2-24076133-24077093	2.72011	0.00326302	FALSE
chr2	28621216	28622210	995	*	0.0635325	PPP1CB	chr2-28621216-28622210	5.48688	2.04542e-08	FALSE
chr2	37196137	37197025	889	*	0.0632938	EIF2AK2	chr2-37196137-37197025	1.97308	0.0242432	FALSE
chr2	37535794	37536721	928	*	0.0501885	EIF2AK2	chr2-37535794-37536721	2.66786	0.00381683	FALSE
chr2	43218673	43219689	1017	*	0.0645205	ZFP36L2	chr2-43218673-43219689	4.39631	5.50542e-06	FALSE
chr2	43219796	43220807	1012	*	0.0726556	ZFP36L2	chr2-43219796-43220807	5.94729	1.36312e-09	FALSE
chr2	43223851	43224766	916	*	0.0551374	ZFP36L2	chr2-43223851-43224766	1.87334	0.0305105	FALSE
chr2	43226237	43227171	935	*	0.102757	ZFP36L2	chr2-43226237-43227171	3.97837	3.46948e-05	FALSE
chr2	43595645	43596603	959	*	0.0605868	ZFP36L2	chr2-43595645-43596603	2.86501	0.00208498	FALSE
chr2	44361291	44362238	948	*	0.0687701	CAMKMT	chr2-44361291-44362238	1.76824	0.0385106	FALSE
chr2	63588247	63589182	936	*	0.0628215	WDPCP	chr2-63588247-63589182	2.23775	0.0126188	FALSE
chr2	64089976	64090909	934	*	0.06346	PELI1	chr2-64089976-64090909	4.16565	1.55231e-05	FALSE
chr2	64091255	64092140	886	*	0.06029	PELI1	chr2-64091255-64092140	4.21009	1.27637e-05	FALSE
chr2	64101115	64102130	1016	*	0.0599738	PELI1	chr2-64101115-64102130	4.57835	2.34329e-06	FALSE
chr2	64202121	64203012	892	*	0.0573735	PELI1	chr2-64202121-64203012	4.42551	4.8108e-06	FALSE
chr2	64203973	64205014	1042	*	0.0672198	PELI1	chr2-64203973-64205014	5.01823	2.60752e-07	FALSE
chr2	64207190	64208175	986	*	0.13598	PELI1	chr2-64207190-64208175	10.8735	7.71226e-28	FALSE
chr2	64212074	64213037	964	*	0.0750234	PELI1	chr2-64212074-64213037	3.93087	4.23188e-05	FALSE
chr2	64214027	64214961	935	*	0.0653556	PELI1	chr2-64214027-64214961	3.99322	3.25915e-05	FALSE
chr2	84515948	84516864	917	*	0.0648732	TRABD2A	chr2-84515948-84516864	3.47424	0.000256148	FALSE
chr2	88599765	88600760	996	*	0.0718425	EIF2AK3	chr2-88599765-88600760	6.60778	1.95059e-11	FALSE
chr2	98730694	98731620	927	*	0.06758	INPP4A	chr2-98730694-98731620	2.34384	0.00954311	FALSE
chr2	98771479	98772416	938	*	0.0556705	INPP4A	chr2-98771479-98772416	3.39191	0.000347034	FALSE
chr2	98730694	98731620	927	*	0.0742376	MGAT4A	chr2-98730694-98731620	2.13929	0.0162059	FALSE
chr2	99154539	99155449	911	*	0.06764	MGAT4A	chr2-99154539-99155449	1.6963	0.0449149	FALSE
chr2	100142067	100143052	986	*	0.0640387	AFF3	chr2-100142067-100143052	5.06426	2.04994e-07	FALSE
chr2	100247269	100248241	973	*	0.0840709	AFF3	chr2-100247269-100248241	5.57861	1.21227e-08	FALSE
chr2	100394917	100395752	836	*	0.0861635	AFF3	chr2-100394917-100395752	6.48856	4.33308e-11	FALSE
chr2	109031582	109032606	1025	*	0.0596111	SH3RF3	chr2-109031582-109032606	4.98699	3.06639e-07	FALSE
chr2	113603464	113604558	1095	*	0.0684041	ACTR3	chr2-113603464-113604558	2.30893	0.0104739	FALSE
chr2	117814199	117815130	932	*	0.0620914	DDX18	chr2-117814199-117815130	4.08118	2.24042e-05	FALSE
chr2	148020468	148021524	1057	*	0.0746849	MBD5	chr2-148020468-148021524	2.89061	0.00192245	FALSE
chr2	168455903	168456775	873	*	0.0718181	CERS6	chr2-168455903-168456775	2.10575	0.017613	FALSE
chr2	172223150	172224183	1034	*	0.0599393	ITGA6	chr2-172223150-172224183	3.62951	0.00014198	FALSE
chr2	172426822	172427868	1047	*	0.0844167	ITGA6	chr2-172426822-172427868	2.01383	0.0220135	FALSE
chr2	178450093	178451534	1442	*	0.058678	TTN	chr2-178450093-178451534	2.51371	0.00597347	FALSE
chr2	190648420	190649411	992	*	0.0628084	STAT1	chr2-190648420-190649411	2.08705	0.0184418	FALSE
chr2	191019953	191020872	920	*	0.0563454	STAT1	chr2-191019953-191020872	2.34212	0.00958721	FALSE
chr2	191114183	191115090	908	*	0.0525739	STAT4	chr2-191114183-191115090	4.01894	2.92309e-05	FALSE
chr2	191150556	191151487	932	*	0.0577551	STAT4	chr2-191150556-191151487	3.7507	8.81709e-05	FALSE
chr2	196132112	196133148	1037	*	0.0584319	STK17B	chr2-196132112-196133148	4.53457	2.88603e-06	FALSE
chr2	196175821	196176776	956	*	0.05168	STK17B	chr2-196175821-196176776	3.47984	0.000250855	FALSE
chr2	196210983	196211921	939	*	0.0531733	STK17B	chr2-196210983-196211921	3.07202	0.00106307	FALSE
chr2	196639152	196640068	917	*	0.0549306	STK17B	chr2-196639152-196640068	2.0867	0.0184576	FALSE
chr2	197198621	197199592	972	*	0.0626183	ANKRD44	chr2-197198621-197199592	4.88407	5.19601e-07	FALSE
chr2	197310254	197311243	990	*	0.0859429	ANKRD44	chr2-197310254-197311243	1.98787	0.0234129	FALSE
chr2	197434674	197435590	917	*	0.0941111	ANKRD44	chr2-197434674-197435590	2.37222	0.00884083	FALSE
chr2	197453004	197453846	843	*	0.0887662	ANKRD44	chr2-197453004-197453846	2.89189	0.00191463	FALSE
chr2	201071230	201072188	959	*	0.0665768	TRAK2	chr2-201071230-201072188	2.60153	0.00464047	FALSE
chr2	201252307	201253761	1455	*	0.0520931	CASP8	chr2-201252307-201253761	4.97615	3.24305e-07	FALSE
chr2	201405966	201406821	856	*	0.0634554	TRAK2	chr2-201405966-201406821	6.73581	8.15103e-12	FALSE
chr2	201448466	201449436	971	*	0.059965	TRAK2	chr2-201448466-201449436	4.44486	4.3975e-06	FALSE
chr2	202266717	202267486	770	*	0.07545	NOP58	chr2-202266717-202267486	6.94858	1.84495e-12	FALSE
chr2	203951249	203952184	936	*	0.0591462	ICOS	chr2-203951249-203952184	4.16779	1.53783e-05	FALSE
chr2	229921711	229922737	1027	*	0.0768247	SP100	chr2-229921711-229922737	1.70787	0.0438301	FALSE
chr2	230066662	230067667	1006	*	0.0586068	SP100	chr2-230066662-230067667	2.63509	0.00420577	FALSE
chr2	230261958	230262895	938	*	0.0555676	SP100	chr2-230261958-230262895	3.54442	0.000196741	FALSE
chr2	230602363	230603297	935	*	0.0519068	SP100	chr2-230602363-230603297	1.6809	0.0463914	FALSE
chr2	232605677	232606629	953	*	0.0567601	INPP5D	chr2-232605677-232606629	2.20288	0.0138017	FALSE
chr3	15601318	15602265	948	*	0.0502404	ANKRD28	chr3-15601318-15602265	3.56375	0.000182797	FALSE
chr3	18444530	18445956	1427	*	0.0572215	SATB1-AS1	chr3-18444530-18445956	1.85701	0.0316551	FALSE
chr3	23202532	23203498	967	*	0.0787652	UBE2E2	chr3-23202532-23203498	4.2946	8.75049e-06	FALSE
chr3	30331958	30332915	958	*	0.051015	TGFBR2	chr3-30331958-30332915	3.56102	0.000184708	FALSE
chr3	30654952	30655921	970	*	0.0510185	TGFBR2	chr3-30654952-30655921	3.71071	0.00010334	FALSE
chr3	32296515	32297814	1300	*	0.0535499	CMTM8	chr3-32296515-32297814	4.22697	1.1843e-05	FALSE
chr3	32684683	32685622	940	*	0.0549496	CMTM8	chr3-32684683-32685622	2.45442	0.00705556	FALSE
chr3	39267442	39268494	1053	*	0.0512999	WDR48	chr3-39267442-39268494	4.3464	6.91963e-06	FALSE
chr3	48556565	48557473	909	*	0.0529513	MAP4	chr3-48556565-48557473	2.29502	0.010866	FALSE
chr3	49093743	49094754	1012	*	0.0543602	RHOA	chr3-49093743-49094754	2.16126	0.0153377	FALSE
chr3	49553999	49554979	981	*	0.062642	RHOA	chr3-49553999-49554979	2.51312	0.00598337	FALSE
chr3	52536071	52536998	928	*	0.0549499	PBRM1	chr3-52536071-52536998	2.32936	0.00992006	FALSE
chr3	101573550	101574547	998	*	0.057485	NFKBIZ	chr3-101573550-101574547	2.45406	0.00706263	FALSE
chr3	101676807	101677674	868	*	0.0521724	NFKBIZ	chr3-101676807-101677674	2.92213	0.00173822	FALSE
chr3	101686287	101687200	914	*	0.0533444	NFKBIZ	chr3-101686287-101687200	2.07573	0.0189593	FALSE
chr3	101827235	101828256	1022	*	0.0558606	NFKBIZ	chr3-101827235-101828256	3.83456	6.28949e-05	FALSE
chr3	101861403	101862424	1022	*	0.0752536	NFKBIZ	chr3-101861403-101862424	6.18956	3.01658e-10	FALSE
chr3	101863625	101865000	1376	*	0.0604702	NFKBIZ	chr3-101863625-101865000	3.73499	9.38613e-05	FALSE
chr3	115147061	115148006	946	*	0.0616268	ZBTB20	chr3-115147061-115148006	1.95517	0.0252813	FALSE
chr3	129313276	129314128	853	*	0.056271	H1FX	chr3-129313276-129314128	3.53672	0.000202566	FALSE
chr3	129439708	129440715	1008	*	0.0543866	H1FX	chr3-129439708-129440715	1.99895	0.0228067	FALSE
chr3	179148968	179150026	1059	*	0.0649661	PIK3CA	chr3-179148968-179150026	3.68225	0.000115592	FALSE
chr3	194768834	194769749	916	*	0.0524922	ATP13A3	chr3-194768834-194769749	3.42057	0.000312454	FALSE
chr4	38654935	38655816	882	*	0.0654562	KLF3	chr4-38654935-38655816	5.4446	2.59612e-08	FALSE
chr4	38663389	38664388	1000	*	0.0782677	KLF3	chr4-38663389-38664388	4.03026	2.78576e-05	FALSE
chr4	40196474	40197302	829	*	0.071379	RHOH	chr4-40196474-40197302	5.83812	2.6397e-09	FALSE
chr4	40197643	40198471	829	*	0.0614985	RHOH	chr4-40197643-40198471	4.92795	4.1549e-07	FALSE
chr4	40200616	40201643	1028	*	0.05357	RHOH	chr4-40200616-40201643	3.74967	8.85325e-05	FALSE
chr4	40241630	40242610	981	*	0.0619014	RHOH	chr4-40241630-40242610	4.13408	1.78193e-05	FALSE
chr4	40462045	40463010	966	*	0.0590189	RHOH	chr4-40462045-40463010	4.03564	2.72271e-05	FALSE
chr4	48779980	48780893	914	*	0.0762373	FRYL	chr4-48779980-48780893	1.96971	0.024436	FALSE
chr4	48830592	48831506	915	*	0.0720842	FRYL	chr4-48830592-48831506	1.66184	0.0482729	FALSE
chr4	75695754	75696693	940	*	0.0780496	G3BP2	chr4-75695754-75696693	4.69346	1.34309e-06	FALSE
chr4	88284362	88285282	921	*	0.0538264	HERC5	chr4-88284362-88285282	2.03407	0.0209722	FALSE
chr4	88382364	88383283	920	*	0.0602251	HERC5	chr4-88382364-88383283	3.96899	3.60891e-05	FALSE
chr4	88772659	88773433	775	*	0.0718251	FAM13A	chr4-88772659-88773433	5.68606	6.50007e-09	FALSE
chr4	88927089	88927939	851	*	0.0513252	FAM13A	chr4-88927089-88927939	3.32059	0.000449142	FALSE
chr4	88940241	88941267	1027	*	0.0953515	FAM13A	chr4-88940241-88941267	5.71364	5.52914e-09	FALSE
chr4	88949328	88950283	956	*	0.144707	FAM13A	chr4-88949328-88950283	9.45694	1.58549e-21	FALSE
chr4	89023618	89024705	1088	*	0.0593416	FAM13A	chr4-89023618-89024705	3.44146	0.000289292	FALSE
chr4	89297991	89299653	1663	*	0.052487	FAM13A	chr4-89297991-89299653	2.94256	0.00162755	FALSE
chr4	89243182	89244166	985	*	0.0711199	GPRIN3	chr4-89243182-89244166	5.90231	1.79222e-09	FALSE
chr4	113899270	113900249	980	*	0.0547539	CAMK2D	chr4-113899270-113900249	4.74465	1.04435e-06	FALSE
chr4	142566891	142567827	937	*	0.0531103	INPP4B	chr4-142566891-142567827	2.8849	0.00195766	FALSE
chr4	142846933	142847886	954	*	0.0651085	INPP4B	chr4-142846933-142847886	2.07751	0.0188774	FALSE
chr4	168241837	168242706	870	*	0.0598181	DDX60	chr4-168241837-168242706	3.42179	0.000311053	FALSE
chr4	168318282	168319223	942	*	0.0756794	DDX60	chr4-168318282-168319223	3.06449	0.00109021	FALSE
chr4	168318282	168319223	942	*	0.0640989	DDX60L	chr4-168318282-168319223	3.30205	0.000479907	FALSE
chr4	168480070	168480821	752	*	0.0673776	DDX60	chr4-168480070-168480821	1.93955	0.0262172	FALSE
chr4	168480867	168481454	588	*	0.0516903	DDX60	chr4-168480867-168481454	2.91039	0.0018049	FALSE
chr4	169009875	169010787	913	*	0.0702057	DDX60L	chr4-169009875-169010787	1.71726	0.0429658	FALSE
chr5	32531487	32532619	1133	*	0.10079	SUB1	chr5-32531487-32532619	9.13612	3.23654e-20	FALSE
chr5	54310177	54311076	900	*	0.06527	ARL15	chr5-54310177-54311076	1.96738	0.0245694	FALSE
chr5	56685625	56687087	1463	*	0.0718385	MAP3K1	chr5-56685625-56687087	5.33429	4.79585e-08	FALSE
chr5	65562720	65563701	982	*	0.0642328	CENPK	chr5-65562720-65563701	3.84139	6.11686e-05	FALSE
chr5	65624135	65625060	926	*	0.0519413	CENPK	chr5-65624135-65625060	2.728	0.00318596	FALSE
chr5	80152604	80153461	858	*	0.0569434	SERINC5	chr5-80152604-80153461	5.37189	3.8957e-08	FALSE
chr5	95961509	95962470	962	*	0.0527843	ELL2	chr5-95961509-95962470	3.5024	0.000230542	FALSE
chr5	96714614	96715489	876	*	0.0636629	CAST	chr5-96714614-96715489	6.09927	5.32782e-10	FALSE
chr5	96715890	96716736	847	*	0.0771824	CAST	chr5-96715890-96716736	7.67559	8.23325e-15	FALSE
chr5	99004697	99005635	939	*	0.0501796	CHD1	chr5-99004697-99005635	3.57828	0.000172933	FALSE
chr5	108748478	108749365	888	*	0.0698916	FBXL17	chr5-108748478-108749365	1.86523	0.0310742	FALSE
chr5	115841246	115842241	996	*	0.0706422	COMMD10	chr5-115841246-115842241	2.37825	0.00869754	FALSE
chr5	123549172	123550156	985	*	0.0607948	CSNK1G3	chr5-123549172-123550156	5.24982	7.61237e-08	FALSE
chr5	126811476	126812420	945	*	0.0573818	2023-03-03	chr5-126811476-126812420	4.62071	1.91217e-06	FALSE
chr5	126987836	126988761	926	*	0.0579131	2023-03-03	chr5-126987836-126988761	5.31024	5.47394e-08	FALSE
chr5	142006646	142007630	985	*	0.050766	NDFIP1	chr5-142006646-142007630	3.91543	4.51215e-05	FALSE
chr5	150397308	150398119	812	*	0.0624134	CD74	chr5-150397308-150398119	3.03297	0.00121081	FALSE
chr5	150398426	150399324	899	*	0.104608	CD74	chr5-150398426-150399324	7.48775	3.50321e-14	FALSE
chr5	150412438	150413390	953	*	0.0519965	CD74	chr5-150412438-150413390	3.81216	6.88795e-05	FALSE
chr6	16437681	16438618	938	*	0.0683377	ATXN1	chr6-16437681-16438618	4.94422	3.82256e-07	FALSE
chr6	16471480	16472534	1055	*	0.0706668	ATXN1	chr6-16471480-16472534	4.85998	5.87e-07	FALSE
chr6	16657530	16658412	883	*	0.0592636	ATXN1	chr6-16657530-16658412	4.4871	3.61004e-06	FALSE
chr6	16700101	16701205	1105	*	0.054798	ATXN1	chr6-16700101-16701205	4.18905	1.4006e-05	FALSE
chr6	16964539	16965650	1112	*	0.0519778	ATXN1	chr6-16964539-16965650	3.50571	0.000227697	FALSE
chr6	26054931	26055768	838	*	0.0581727	HIST1H1C	chr6-26054931-26055768	5.066	2.03134e-07	FALSE
chr6	26188620	26189546	927	*	0.054911	HIST1H1C	chr6-26188620-26189546	3.40193	0.000334563	FALSE
chr6	26199012	26199882	871	*	0.0637736	HIST1H1C	chr6-26199012-26199882	4.63116	1.81812e-06	FALSE
chr6	26216342	26217294	953	*	0.0555212	HIST1H1C	chr6-26216342-26217294	3.14365	0.000834283	FALSE
chr6	26284882	26285842	961	*	0.0524163	HIST1H1C	chr6-26284882-26285842	3.53735	0.000202081	FALSE
chr6	26473664	26474592	929	*	0.0537936	HIST1H1C	chr6-26473664-26474592	4.21503	1.24875e-05	FALSE
chr6	29649606	29650520	915	*	0.0604926	HLA-A	chr6-29649606-29650520	2.44291	0.00728477	FALSE
chr6	29722899	29723765	867	*	0.0673627	HLA-F	chr6-29722899-29723765	2.30442	0.0105996	FALSE
chr6	30066558	30067479	922	*	0.0624527	HLA-F	chr6-30066558-30067479	1.88607	0.029643	FALSE
chr6	30213079	30213958	880	*	0.0571342	HLA-F	chr6-30213079-30213958	1.8376	0.0330604	FALSE
chr6	29722899	29723765	867	*	0.0702866	HLA-A	chr6-29722899-29723765	2.45898	0.00696665	FALSE
chr6	29723869	29724613	745	*	0.0665189	HLA-A	chr6-29723869-29724613	1.66797	0.0476612	FALSE
chr6	30066558	30067479	922	*	0.0761746	HLA-A	chr6-30066558-30067479	2.24345	0.0124339	FALSE
chr6	30213079	30213958	880	*	0.0685863	HLA-A	chr6-30213079-30213958	2.40426	0.0081026	FALSE
chr6	30488976	30489850	875	*	0.0552996	ABCF1	chr6-30488976-30489850	3.23448	0.000609315	FALSE
chr6	30556148	30557081	934	*	0.0626683	ABCF1	chr6-30556148-30557081	2.47727	0.00661963	FALSE
chr6	31265039	31266204	1166	*	0.0579108	HLA-C	chr6-31265039-31266204	3.29923	0.000484751	FALSE
chr6	31267636	31268640	1005	*	0.0835309	HLA-C	chr6-31267636-31268640	3.97727	3.48559e-05	FALSE
chr6	31267636	31268640	1005	*	0.0513746	LTB	chr6-31267636-31268640	2.62745	0.00430143	FALSE
chr6	31332561	31333628	1068	*	0.0773947	HLA-C	chr6-31332561-31333628	4.67177	1.49304e-06	FALSE
chr6	31366554	31367544	991	*	0.051028	HLA-C	chr6-31366554-31367544	1.98513	0.0235653	FALSE
chr6	31396591	31397571	981	*	0.0543194	HLA-C	chr6-31396591-31397571	3.09017	0.0010002	FALSE
chr6	31568274	31569220	947	*	0.0850418	HLA-C	chr6-31568274-31569220	4.56261	2.5261e-06	FALSE
chr6	31571931	31572966	1036	*	0.0831781	HLA-C	chr6-31571931-31572966	1.65889	0.0485686	FALSE
chr6	31652167	31653134	968	*	0.0859569	HLA-C	chr6-31652167-31653134	1.79095	0.0366506	FALSE
chr6	31568274	31569220	947	*	0.0583449	HLA-B	chr6-31568274-31569220	4.355	6.65331e-06	FALSE
chr6	31571931	31572966	1036	*	0.0534884	HLA-B	chr6-31571931-31572966	2.37807	0.00870172	FALSE
chr6	31366554	31367544	991	*	0.0633539	LTB	chr6-31366554-31367544	2.79875	0.00256506	FALSE
chr6	31399272	31400144	873	*	0.0619429	LTB	chr6-31399272-31400144	2.21196	0.0134848	FALSE
chr6	31568274	31569220	947	*	0.0734923	LTB	chr6-31568274-31569220	5.11167	1.59658e-07	FALSE
chr6	31571931	31572966	1036	*	0.0837025	LTB	chr6-31571931-31572966	2.04674	0.0203419	FALSE
chr6	31652167	31653134	968	*	0.0860765	LTB	chr6-31652167-31653134	1.87231	0.0305818	FALSE
chr6	31739483	31740368	886	*	0.0715358	LTB	chr6-31739483-31740368	1.95683	0.0251838	FALSE
chr6	32853478	32854449	972	*	0.0550249	PSMB9	chr6-32853478-32854449	2.46595	0.00683247	FALSE
chr6	33313816	33314771	956	*	0.0528255	PSMB9	chr6-33313816-33314771	2.70078	0.00345884	FALSE
chr6	32853478	32854449	972	*	0.0554357	TAPBP	chr6-32853478-32854449	2.18384	0.0144868	FALSE
chr6	32971454	32972499	1046	*	0.0587003	TAPBP	chr6-32971454-32972499	2.87637	0.0020114	FALSE
chr6	33312446	33313323	878	*	0.0508493	TAPBP	chr6-33312446-33313323	2.69551	0.00351402	FALSE
chr6	33313816	33314771	956	*	0.0679763	TAPBP	chr6-33313816-33314771	3.28049	0.000518143	FALSE
chr6	33317363	33318359	997	*	0.0576022	TAPBP	chr6-33317363-33318359	2.29259	0.0109359	FALSE
chr6	33410152	33411109	958	*	0.0551747	TAPBP	chr6-33410152-33411109	1.95964	0.025019	FALSE
chr6	33417766	33418705	940	*	0.0545728	TAPBP	chr6-33417766-33418705	1.79617	0.0362339	FALSE
chr6	34223668	34224601	934	*	0.0681213	RPS10	chr6-34223668-34224601	1.73728	0.0411693	FALSE
chr6	35467914	35468793	880	*	0.0657059	FKBP5	chr6-35467914-35468793	2.02059	0.0216613	FALSE
chr6	35601509	35602423	915	*	0.0508586	FKBP5	chr6-35601509-35602423	2.82057	0.00239695	FALSE
chr6	36131112	36132241	1130	*	0.0504273	FKBP5	chr6-36131112-36132241	1.85586	0.0317371	FALSE
chr6	36195588	36196643	1056	*	0.0521009	FKBP5	chr6-36195588-36196643	2.60921	0.00453754	FALSE
chr6	36108815	36109753	939	*	0.0514102	STK38	chr6-36108815-36109753	3.23344	0.000611549	FALSE
chr6	36422948	36423862	915	*	0.0537921	STK38	chr6-36422948-36423862	1.93659	0.0263977	FALSE
chr6	36539983	36540934	952	*	0.0508441	STK38	chr6-36539983-36540934	4.20591	1.30019e-05	FALSE
chr6	36593809	36594742	934	*	0.0527103	STK38	chr6-36593809-36594742	1.69918	0.0446426	FALSE
chr6	37182921	37183858	938	*	0.0679454	PIM1	chr6-37182921-37183858	4.75863	9.74567e-07	FALSE
chr6	41787005	41788007	1003	*	0.0685394	CCND3	chr6-41787005-41788007	2.22179	0.0131488	FALSE
chr6	41920735	41921699	965	*	0.0623346	CCND3	chr6-41920735-41921699	1.80589	0.0354676	FALSE
chr6	42050125	42051097	973	*	0.0613426	CCND3	chr6-42050125-42051097	2.42838	0.00758323	FALSE
chr6	42050125	42051097	973	*	0.0648146	TRERF1	chr6-42050125-42051097	2.4428	0.00728682	FALSE
chr6	42563449	42564362	914	*	0.0599958	TRERF1	chr6-42563449-42564362	2.1177	0.0171003	FALSE
chr6	42745828	42746707	880	*	0.0626482	TRERF1	chr6-42745828-42746707	2.08507	0.0185313	FALSE
chr6	42770910	42771855	946	*	0.0667196	TRERF1	chr6-42770910-42771855	3.7766	7.94912e-05	FALSE
chr6	42781614	42782504	891	*	0.0518311	TRERF1	chr6-42781614-42782504	2.48088	0.006553	FALSE
chr6	44126678	44126929	252	*	0.0556912	HSP90AB1	chr6-44126678-44126929	3.65863	0.000126782	FALSE
chr6	44246567	44247481	915	*	0.0630755	HSP90AB1	chr6-44246567-44247481	1.85294	0.0319453	FALSE
chr6	44253218	44254067	850	*	0.052678	HSP90AB1	chr6-44253218-44254067	4.44612	4.37167e-06	FALSE
chr6	44387169	44388098	930	*	0.066162	HSP90AB1	chr6-44387169-44388098	2.36468	0.0090228	FALSE
chr6	53348387	53349473	1087	*	0.0548268	ELOVL5	chr6-53348387-53349473	2.65492	0.00396631	FALSE
chr6	72619747	72620722	976	*	0.0558166	KCNQ5	chr6-72619747-72620722	5.0071	2.76274e-07	FALSE
chr6	107823908	107824945	1038	*	0.0661892	SCML4	chr6-107823908-107824945	5.63433	8.78683e-09	FALSE
chr6	108294477	108295392	916	*	0.0600518	SCML4	chr6-108294477-108295392	1.93477	0.0265092	FALSE
chr6	110815241	110816244	1004	*	0.0587634	SLC16A10	chr6-110815241-110816244	3.4464	0.000284051	FALSE
chr6	111086917	111087861	945	*	0.0651587	SLC16A10	chr6-111086917-111087861	2.8435	0.00223103	FALSE
chr6	127918296	127919257	962	*	0.0610067	THEMIS	chr6-127918296-127919257	3.13563	0.000857423	FALSE
chr6	135163067	135163986	920	*	0.0592925	HBS1L	chr6-135163067-135163986	4.95566	3.60424e-07	FALSE
chr6	147202118	147203053	936	*	0.0528339	STXBP5	chr6-147202118-147203053	3.44202	0.000288698	FALSE
chr6	149065841	149066775	935	*	0.05415	TAB2	chr6-149065841-149066775	3.78797	7.59406e-05	FALSE
chr6	157760998	157761942	945	*	0.052296	SNX9	chr6-157760998-157761942	3.57859	0.000172727	FALSE
chr6	157764103	157765043	941	*	0.0655394	SNX9	chr6-157764103-157765043	4.42837	4.74741e-06	FALSE
chr6	157823636	157824638	1003	*	0.0513464	SNX9	chr6-157823636-157824638	4.44629	4.3683e-06	FALSE
chr6	157884951	157885914	964	*	0.0743989	SNX9	chr6-157884951-157885914	6.07862	6.0611e-10	FALSE
chr6	157892987	157893897	911	*	0.0508177	SNX9	chr6-157892987-157893897	3.48454	0.000246489	FALSE
chr6	157946683	157947751	1069	*	0.0641064	SNX9	chr6-157946683-157947751	4.88216	5.24638e-07	FALSE
chr6	158649420	158650362	943	*	0.055146	SYTL3	chr6-158649420-158650362	5.45018	2.51587e-08	FALSE
chr6	158653310	158654243	934	*	0.0726777	TAGAP	chr6-158653310-158654243	4.48757	3.60208e-06	FALSE
chr6	158818817	158819817	1001	*	0.0540007	EZR	chr6-158818817-158819817	1.97221	0.0242929	FALSE
chr6	158849916	158850986	1071	*	0.0996081	EZR	chr6-158849916-158850986	8.06314	3.71812e-16	FALSE
chr6	158853003	158853889	887	*	0.0660111	EZR	chr6-158853003-158853889	4.60404	2.07183e-06	FALSE
chr6	159094221	159095165	945	*	0.0524852	EZR	chr6-159094221-159095165	2.34506	0.00951209	FALSE
chr6	159098399	159099323	925	*	0.0626407	EZR	chr6-159098399-159099323	3.87021	5.43717e-05	FALSE
chr6	158849916	158850986	1071	*	0.0579072	TAGAP	chr6-158849916-158850986	5.54194	1.49573e-08	FALSE
chr6	158853003	158853889	887	*	0.0502717	TAGAP	chr6-158853003-158853889	3.2586	0.000559815	FALSE
chr6	163413496	163414896	1401	*	0.0591718	QKI	chr6-163413496-163414896	2.55356	0.00533145	FALSE
chr7	7181988	7182942	955	*	0.051122	C1GALT1	chr7-7181988-7182942	1.76556	0.0387351	FALSE
chr7	7640185	7641089	905	*	0.0543934	C1GALT1	chr7-7640185-7641089	2.23314	0.0127699	FALSE
chr7	32905079	32906102	1024	*	0.0651271	BBS9	chr7-32905079-32906102	5.57983	1.20379e-08	FALSE
chr7	33128922	33129899	978	*	0.0544231	BBS9	chr7-33128922-33129899	1.64627	0.0498542	FALSE
chr7	39589400	39590357	958	*	0.0825283	RALA	chr7-39589400-39590357	6.15407	3.77603e-10	FALSE
chr7	39592234	39593212	979	*	0.0724371	RALA	chr7-39592234-39593212	6.23557	2.25067e-10	FALSE
chr7	43586237	43587472	1236	*	0.0740202	STK17A	chr7-43586237-43587472	7.49254	3.37771e-14	FALSE
chr7	148882941	148883712	772	*	0.0641916	EZH2	chr7-148882941-148883712	3.79741	7.31079e-05	FALSE
chr8	60909139	60910444	1306	*	0.0541295	CHD7	chr8-60909139-60910444	1.70777	0.04384	FALSE
chr8	60928889	60929826	938	*	0.0660301	CHD7	chr8-60928889-60929826	3.44308	0.000287561	FALSE
chr8	60998775	60999714	940	*	0.0535115	CHD7	chr8-60998775-60999714	3.29553	0.000491179	FALSE
chr8	61013856	61014826	971	*	0.0869625	CHD7	chr8-61013856-61014826	5.5961	1.09613e-08	FALSE
chr8	65633780	65634718	939	*	0.0618051	MTFR1	chr8-65633780-65634718	2.75522	0.00293266	FALSE
chr8	65633780	65634718	939	*	0.0653575	PDE7A	chr8-65633780-65634718	2.1882	0.0143274	FALSE
chr8	65644230	65645220	991	*	0.0749005	PDE7A	chr8-65644230-65645220	1.89839	0.0288221	FALSE
chr8	66112847	66113722	876	*	0.0574437	MTFR1	chr8-66112847-66113722	2.64203	0.00412058	FALSE
chr8	65951500	65952410	911	*	0.0534577	PDE7A	chr8-65951500-65952410	2.36655	0.0089773	FALSE
chr8	66112847	66113722	876	*	0.0698135	PDE7A	chr8-66112847-66113722	2.84521	0.00221913	FALSE
chr8	66113803	66114657	855	*	0.0501956	PDE7A	chr8-66113803-66114657	2.89629	0.00188801	FALSE
chr8	73746401	73747367	967	*	0.0623636	STAU2	chr8-73746401-73747367	1.64599	0.049883	FALSE
chr8	100381820	100382803	984	*	0.0679418	RNF19A	chr8-100381820-100382803	5.52257	1.67038e-08	FALSE
chr8	100385843	100386988	1146	*	0.0651108	RNF19A	chr8-100385843-100386988	5.63401	8.80337e-09	FALSE
chr8	100409736	100410677	942	*	0.111846	RNF19A	chr8-100409736-100410677	9.40911	2.50176e-21	FALSE
chr8	100412981	100413914	934	*	0.0520853	RNF19A	chr8-100412981-100413914	4.0932	2.12735e-05	FALSE
chr8	100415708	100416731	1024	*	0.065625	RNF19A	chr8-100415708-100416731	5.81561	3.02059e-09	FALSE
chr8	100442783	100443771	989	*	0.0643082	RNF19A	chr8-100442783-100443771	4.83346	6.70917e-07	FALSE
chr8	100463624	100464652	1029	*	0.0767594	RNF19A	chr8-100463624-100464652	6.31698	1.33362e-10	FALSE
chr8	100492990	100493732	743	*	0.0563982	RNF19A	chr8-100492990-100493732	5.08515	1.83667e-07	FALSE
chr8	100494328	100495195	868	*	0.0616498	RNF19A	chr8-100494328-100495195	5.25233	7.50919e-08	FALSE
chr8	100514958	100516075	1118	*	0.0505066	RNF19A	chr8-100514958-100516075	4.65667	1.60679e-06	FALSE
chr8	125971663	125972594	932	*	0.057881	LINC00861	chr8-125971663-125972594	3.43362	0.000297786	FALSE
chr8	143461632	143462532	901	*	0.0561259	LY6E	chr8-143461632-143462532	2.8819	0.00197642	FALSE
chr9	32525921	32526936	1016	*	0.0662233	DNAJA1	chr9-32525921-32526936	4.53357	2.89972e-06	FALSE
chr9	33025694	33026108	415	*	0.0666992	DNAJA1	chr9-33025694-33026108	1.89508	0.0290411	FALSE
chr9	79581564	79582499	936	*	0.0636596	TLE4	chr9-79581564-79582499	4.10833	1.99267e-05	FALSE
chr9	89318228	89319211	984	*	0.0596137	SEMA4D	chr9-89318228-89319211	2.01714	0.0218404	FALSE
chr9	92764637	92765604	968	*	0.0513601	IARS	chr9-92764637-92765604	2.58279	0.0049002	FALSE
chr9	114928863	114929753	891	*	0.0858689	TNFSF8	chr9-114928863-114929753	9.67149	1.99264e-22	FALSE
chr9	131709686	131710744	1059	*	0.0668935	RAPGEF1	chr9-131709686-131710744	6.08912	5.67672e-10	FALSE
chr10	6529939	6530862	924	*	0.0535956	PRKCQ	chr10-6529939-6530862	2.09632	0.018027	FALSE
chr10	6583123	6584059	937	*	0.0607048	PRKCQ	chr10-6583123-6584059	3.25666	0.000563663	FALSE
chr10	17023175	17024087	913	*	0.0558328	VIM	chr10-17023175-17024087	3.9634	3.69449e-05	FALSE
chr10	17029258	17030200	943	*	0.05082	VIM	chr10-17029258-17030200	3.15929	0.000790775	FALSE
chr10	17227051	17228622	1572	*	0.0711346	VIM	chr10-17227051-17228622	4.89494	4.9167e-07	FALSE
chr10	17228754	17229277	524	*	0.0979158	VIM	chr10-17228754-17229277	2.59529	0.00472552	FALSE
chr10	22251409	22252346	938	*	0.0503224	PIP4K2A	chr10-22251409-22252346	2.10457	0.0176642	FALSE
chr10	31318679	31319568	890	*	-0.0593087	ZEB1	chr10-31318679-31319568	-1.97098	0.0243631	FALSE
chr10	31759822	31760773	952	*	0.0515253	ARHGAP12	chr10-31759822-31760773	1.85661	0.0316834	FALSE
chr10	63268776	63269684	909	*	0.0534339	JMJD1C	chr10-63268776-63269684	4.00113	3.15201e-05	FALSE
chr10	67763841	67764746	906	*	0.0577463	HERC4	chr10-67763841-67764746	2.50738	0.00608156	FALSE
chr10	69087431	69088327	897	*	0.0590369	DDX21	chr10-69087431-69088327	3.60184	0.000157986	FALSE
chr10	69087431	69088327	897	*	0.052851	SRGN	chr10-69087431-69088327	4.4378	4.54425e-06	FALSE
chr10	110992767	110993701	935	*	0.0510761	PDCD4	chr10-110992767-110993701	4.22567	1.19116e-05	FALSE
chr10	119268660	119269585	926	*	0.0961602	GRK5	chr10-119268660-119269585	6.72845	8.57421e-12	FALSE
chr11	10899489	10900512	1024	*	0.0758033	MTRNR2L8	chr11-10899489-10900512	5.55525	1.38607e-08	FALSE
chr11	11843123	11844039	917	*	0.050187	USP47	chr11-11843123-11844039	3.77247	8.08206e-05	FALSE
chr11	13868791	13869712	922	*	0.0575535	RRAS2	chr11-13868791-13869712	4.16946	1.52663e-05	FALSE
chr11	14414724	14415749	1026	*	0.0603125	RRAS2	chr11-14414724-14415749	4.49565	3.46783e-06	FALSE
chr11	65859168	65859938	771	*	0.0707175	PACS1	chr11-65859168-65859938	1.69797	0.0447566	FALSE
chr11	65888105	65889162	1058	*	0.0744835	PACS1	chr11-65888105-65889162	2.03049	0.0211535	FALSE
chr11	65927778	65928714	937	*	0.0592024	PACS1	chr11-65927778-65928714	1.80301	0.0356936	FALSE
chr11	66256921	66257951	1031	*	0.0791217	PACS1	chr11-66256921-66257951	1.67162	0.0472995	FALSE
chr11	66268108	66269135	1028	*	0.0722796	PACS1	chr11-66268108-66269135	1.93078	0.0267552	FALSE
chr11	66288834	66289831	998	*	0.0944177	PACS1	chr11-66288834-66289831	2.16027	0.015376	FALSE
chr11	66371331	66372663	1333	*	0.0845451	PACS1	chr11-66371331-66372663	1.8842	0.0297689	FALSE
chr11	96342885	96343822	938	*	0.0507707	MAML2	chr11-96342885-96343822	1.65352	0.0491128	FALSE
chr11	108467036	108467977	942	*	0.052169	ATM	chr11-108467036-108467977	2.32003	0.0101697	FALSE
chr11	108664522	108665446	925	*	0.0560485	ATM	chr11-108664522-108665446	1.72806	0.0419891	FALSE
chr11	121292062	121293111	1050	*	0.0592661	SORL1	chr11-121292062-121293111	3.31689	0.000455127	FALSE
chr11	121655296	121656333	1038	*	0.0549947	SORL1	chr11-121655296-121656333	3.07407	0.00105579	FALSE
chr12	685132	686036	905	*	0.0539291	ERC1	chr12-685132-686036	3.73374	9.43269e-05	FALSE
chr12	751969	752943	975	*	0.0671137	ERC1	chr12-751969-752943	2.13551	0.0163598	FALSE
chr12	3872895	3873813	919	*	0.0509361	CCND2	chr12-3872895-3873813	1.77584	0.0378793	FALSE
chr12	4153214	4154176	963	*	0.0660913	CCND2	chr12-4153214-4154176	4.15473	1.62833e-05	FALSE
chr12	4269008	4269948	941	*	0.0728705	CCND2	chr12-4269008-4269948	1.76352	0.0389064	FALSE
chr12	4271663	4272610	948	*	0.0619694	CCND2	chr12-4271663-4272610	2.1408	0.0161452	FALSE
chr12	4538270	4539175	906	*	0.0543588	CCND2	chr12-4538270-4539175	2.38905	0.00844604	FALSE
chr12	6943239	6944260	1022	*	0.0585118	CHD4	chr12-6943239-6944260	3.97418	3.53117e-05	FALSE
chr12	13100864	13101765	902	*	0.0539302	CDKN1B	chr12-13100864-13101765	1.78814	0.0368766	FALSE
chr12	44817319	44818242	924	*	0.0505418	NELL2	chr12-44817319-44818242	2.86404	0.00209139	FALSE
chr12	44842403	44843337	935	*	0.0564343	NELL2	chr12-44842403-44843337	4.10724	2.00206e-05	FALSE
chr12	44948391	44949418	1028	*	0.0578725	NELL2	chr12-44948391-44949418	4.05074	2.55276e-05	FALSE
chr12	51238477	51239453	977	*	0.0651341	BIN2	chr12-51238477-51239453	2.62711	0.0043057	FALSE
chr12	56020976	56021988	1013	*	-0.0501749	RPS26	chr12-56020976-56021988	-2.85448	0.00215535	FALSE
chr12	71662462	71663239	778	*	0.0513444	RAB21	chr12-71662462-71663239	4.18036	1.45525e-05	FALSE
chr12	75977538	75978572	1035	*	0.0516048	NAP1L1	chr12-75977538-75978572	4.96123	3.5025e-07	FALSE
chr12	76554785	76555640	856	*	0.0700398	OSBPL8	chr12-76554785-76555640	5.71959	5.3392e-09	FALSE
chr12	96195268	96196204	937	*	0.0508484	CDK17	chr12-96195268-96196204	2.51419	0.00596534	FALSE
chr12	120013546	120014449	904	*	0.0627322	BICDL1	chr12-120013546-120014449	5.61772	9.67441e-09	FALSE
chr12	120041027	120041968	942	*	0.0608923	BICDL1	chr12-120041027-120041968	4.78992	8.3423e-07	FALSE
chr12	120086731	120087654	924	*	0.0550856	COX6A1	chr12-120086731-120087654	1.91892	0.0274973	FALSE
chr12	122225754	122226689	936	*	0.0533784	RSRC2	chr12-122225754-122226689	2.6038	0.00460981	FALSE
chr12	122526580	122527497	918	*	0.0511034	RSRC2	chr12-122526580-122527497	2.54234	0.00550562	FALSE
chr12	124914481	124915250	770	*	0.0564446	UBC	chr12-124914481-124915250	1.77836	0.0376725	FALSE
chr12	124916998	124917894	897	*	0.0537036	UBC	chr12-124916998-124917894	3.65929	0.000126455	FALSE
chr13	29595357	29596275	919	*	0.0572039	SLC7A1	chr13-29595357-29596275	2.16418	0.0152251	FALSE
chr13	42988359	42989370	1012	*	0.0544195	EPSTI1	chr13-42988359-42989370	3.29121	0.00049879	FALSE
chr13	42990317	42991199	883	*	0.054105	EPSTI1	chr13-42990317-42991199	3.35859	0.000391699	FALSE
chr13	42991912	42992953	1042	*	0.0862159	EPSTI1	chr13-42991912-42992953	3.9541	3.84115e-05	FALSE
chr13	43023209	43024174	966	*	0.0745888	EPSTI1	chr13-43023209-43024174	2.0155	0.0219263	FALSE
chr13	43045123	43046036	914	*	0.0729066	EPSTI1	chr13-43045123-43046036	4.12715	1.8364e-05	FALSE
chr13	43055013	43055993	981	*	0.057924	EPSTI1	chr13-43055013-43055993	2.94378	0.00162113	FALSE
chr13	51452575	51453813	1239	*	0.0603236	INTS6	chr13-51452575-51453813	3.92563	4.32509e-05	FALSE
chr13	77328919	77329792	874	*	0.0669105	MYCBP2	chr13-77328919-77329792	2.9383	0.00165011	FALSE
chr13	114142406	114143498	1093	*	0.0638172	RASA3	chr13-114142406-114143498	3.24319	0.000590998	FALSE
chr14	51827728	51828694	967	*	0.0538801	GNG2	chr14-51827728-51828694	2.90765	0.00182076	FALSE
chr14	51846860	51847702	843	*	0.079921	GNG2	chr14-51846860-51847702	5.8631	2.27152e-09	FALSE
chr14	51865952	51866932	981	*	0.113422	GNG2	chr14-51865952-51866932	8.00002	6.21976e-16	FALSE
chr14	51872903	51873888	986	*	0.0533643	GNG2	chr14-51872903-51873888	2.54929	0.00539707	FALSE
chr14	51905364	51906337	974	*	0.0807415	GNG2	chr14-51905364-51906337	4.97363	3.28547e-07	FALSE
chr14	53180355	53181470	1116	*	0.0660586	DDHD1	chr14-53180355-53181470	5.35538	4.26894e-08	FALSE
chr14	55373765	55374900	1136	*	0.0572963	FBXO34	chr14-55373765-55374900	6.1211	4.64652e-10	FALSE
chr14	63857234	63858163	930	*	0.0567215	SYNE2	chr14-63857234-63858163	4.53424	2.89063e-06	FALSE
chr14	68795553	68796549	997	*	0.0621577	ACTN1	chr14-68795553-68796549	2.14406	0.0160139	FALSE
chr14	69397968	69398917	950	*	0.0585275	ACTN1	chr14-69397968-69398917	1.89056	0.0293418	FALSE
chr14	91869669	91870599	931	*	0.0513324	TC2N	chr14-91869669-91870599	2.7198	0.00326608	FALSE
chr14	92106178	92107084	907	*	0.0504008	TC2N	chr14-92106178-92107084	1.70075	0.0444948	FALSE
chr14	98223502	98224431	930	*	0.0510629	LINC01550	chr14-98223502-98224431	3.507	0.000226595	FALSE
chr14	99271798	99272717	920	*	0.0581735	BCL11B	chr14-99271798-99272717	1.73302	0.0415462	FALSE
chr14	99603844	99604831	988	*	0.0638437	BCL11B	chr14-99603844-99604831	2.25005	0.0122228	FALSE
chr15	34366969	34367900	932	*	0.0540956	GOLGA8A	chr15-34366969-34367900	1.90093	0.0286557	FALSE
chr15	60899008	60900016	1009	*	0.0811408	RORA	chr15-60899008-60900016	8.26168	7.18205e-17	FALSE
chr15	63445939	63446970	1032	*	0.0507916	USP3	chr15-63445939-63446970	3.70703	0.000104851	FALSE
chr15	63469034	63470050	1017	*	0.0664467	USP3	chr15-63469034-63470050	4.86515	5.71853e-07	FALSE
chr15	63841675	63842616	942	*	0.0642849	HERC1	chr15-63841675-63842616	4.04625	2.6022e-05	FALSE
chr15	63892452	63893405	954	*	0.0534676	HERC1	chr15-63892452-63893405	4.12279	1.87153e-05	FALSE
chr15	65295559	65296560	1002	*	0.0540314	RAB11A	chr15-65295559-65296560	2.66137	0.00389123	FALSE
chr15	65304147	65305117	971	*	0.0594804	RAB11A	chr15-65304147-65305117	2.94978	0.00158999	FALSE
chr15	65734730	65735649	920	*	0.0549001	RAB11A	chr15-65734730-65735649	2.50095	0.00619308	FALSE
chr15	65740041	65741063	1023	*	0.0560964	RAB11A	chr15-65740041-65741063	2.76775	0.00282225	FALSE
chr15	65818663	65819601	939	*	0.0537223	RAB11A	chr15-65818663-65819601	2.67705	0.00371366	FALSE
chr15	65884338	65885315	978	*	0.0549185	RAB11A	chr15-65884338-65885315	3.26483	0.000547657	FALSE
chr15	65888774	65889623	850	*	0.0731561	RAB11A	chr15-65888774-65889623	4.53702	2.85278e-06	FALSE
chr15	65916855	65917824	970	*	0.0834807	RAB11A	chr15-65916855-65917824	4.45089	4.27576e-06	FALSE
chr15	65888774	65889623	850	*	0.0629392	DENND4A	chr15-65888774-65889623	4.11815	1.90965e-05	FALSE
chr15	65916855	65917824	970	*	0.0750552	DENND4A	chr15-65916855-65917824	4.34602	6.93143e-06	FALSE
chr15	72228053	72228982	930	*	0.0637889	ARIH1	chr15-72228053-72228982	4.54759	2.71313e-06	FALSE
chr15	75450253	75451384	1132	*	0.0632893	SIN3A	chr15-75450253-75451384	3.34921	0.000405207	FALSE
chr15	82810816	82811770	955	*	0.103922	WHAMM	chr15-82810816-82811770	6.82652	4.34985e-12	FALSE
chr15	82837748	82838635	888	*	0.0522913	WHAMM	chr15-82837748-82838635	3.69517	0.000109871	FALSE
chr15	83199881	83200859	979	*	0.0582692	WHAMM	chr15-83199881-83200859	4.60377	2.07453e-06	FALSE
chr15	85379984	85380950	967	*	0.0523525	AKAP13	chr15-85379984-85380950	1.79224	0.0365475	FALSE
chr16	2868113	2869062	950	*	0.0667988	IL32	chr16-2868113-2869062	2.49776	0.00624896	FALSE
chr16	3215027	3215955	929	*	-0.0536489	IL32	chr16-3215027-3215955	-3.76514	8.32266e-05	FALSE
chr16	3264137	3264966	830	*	0.0788497	IL32	chr16-3264137-3264966	2.84979	0.00218743	FALSE
chr16	10361939	10363027	1089	*	0.0535073	ATF7IP2	chr16-10361939-10363027	4.0106	3.02818e-05	FALSE
chr16	10743583	10744524	942	*	0.0659417	ATF7IP2	chr16-10743583-10744524	2.33635	0.00973648	FALSE
chr16	11783236	11784201	966	*	0.0561008	ZC3H7A	chr16-11783236-11784201	4.91341	4.47537e-07	FALSE
chr16	14974526	14975462	937	*	0.0575642	PDXDC1	chr16-14974526-14975462	2.74884	0.00299029	FALSE
chr16	15013877	15014855	979	*	0.0511366	PDXDC1	chr16-15013877-15014855	4.96722	3.39604e-07	FALSE
chr16	15642604	15643705	1102	*	0.0535243	ABCC1	chr16-15642604-15643705	2.84066	0.00225105	FALSE
chr16	15960922	15961895	974	*	0.0540299	ABCC1	chr16-15960922-15961895	4.64617	1.69078e-06	FALSE
chr16	23482501	23483436	936	*	0.0554924	PRKCB	chr16-23482501-23483436	2.60788	0.00455525	FALSE
chr16	27280900	27281877	978	*	0.0701504	IL4R	chr16-27280900-27281877	5.18663	1.07065e-07	FALSE
chr16	27355349	27356299	951	*	0.0508159	IL4R	chr16-27355349-27356299	2.12078	0.0169703	FALSE
chr16	27367389	27368405	1017	*	0.0769395	IL4R	chr16-27367389-27368405	4.63763	1.76216e-06	FALSE
chr16	31877150	31878111	962	*	0.0525433	ZNF267	chr16-31877150-31878111	4.83778	6.565e-07	FALSE
chr16	50741452	50742608	1157	*	0.056915	CYLD	chr16-50741452-50742608	2.33742	0.00970868	FALSE
chr16	53502961	53503902	942	*	0.0515155	RBL2	chr16-53502961-53503902	1.74298	0.0406685	FALSE
chr16	66983890	66985645	1756	*	0.0687109	CBFB	chr16-66983890-66985645	6.37713	9.02192e-11	FALSE
chr16	88452534	88453484	951	*	0.0805337	CYBA	chr16-88452534-88453484	2.15172	0.0157099	FALSE
chr17	1715956	1716898	943	*	0.0518273	YWHAE	chr17-1715956-1716898	1.95683	0.0251838	FALSE
chr17	2392275	2394347	2073	*	0.0580829	PAFAH1B1	chr17-2392275-2394347	2.42882	0.00757411	FALSE
chr17	6774719	6775429	711	*	0.0547023	XAF1	chr17-6774719-6775429	4.09057	2.15161e-05	FALSE
chr17	7239208	7240162	955	*	0.107411	XAF1	chr17-7239208-7240162	1.69983	0.0445816	FALSE
chr17	7014263	7015903	1641	*	0.0511364	RNASEK	chr17-7014263-7015903	2.80469	0.00251826	FALSE
chr17	28738380	28739356	977	*	0.0536071	FAM222B	chr17-28738380-28739356	4.83762	6.57007e-07	FALSE
chr17	39769783	39770776	994	*	0.0572057	IKZF3	chr17-39769783-39770776	5.06492	2.04283e-07	FALSE
chr17	40323753	40324610	858	*	0.052168	IKZF3	chr17-40323753-40324610	3.0621	0.00109896	FALSE
chr17	48892125	48893066	942	*	0.0724105	SKAP1	chr17-48892125-48893066	1.81558	0.0347176	FALSE
chr17	48907817	48909628	1812	*	0.0770108	SKAP1	chr17-48907817-48909628	2.23283	0.01278	FALSE
chr17	50866018	50866945	928	*	0.0530114	SPAG9	chr17-50866018-50866945	1.9133	0.0278551	FALSE
chr17	67366153	67367060	908	*	0.0696703	PITPNC1	chr17-67366153-67367060	1.94955	0.0256147	FALSE
chr17	67433808	67434725	918	*	0.0625835	PITPNC1	chr17-67433808-67434725	1.92032	0.0274088	FALSE
chr17	67717361	67718275	915	*	0.0777147	PITPNC1	chr17-67717361-67718275	2.14924	0.0158076	FALSE
chr17	75776325	75777274	950	*	0.0634892	H3F3B	chr17-75776325-75777274	5.0279	2.47941e-07	FALSE
chr17	76103320	76104227	908	*	0.0515604	UBALD2	chr17-76103320-76104227	1.70215	0.0443641	FALSE
chr17	76557232	76558193	962	*	0.0552682	UBALD2	chr17-76557232-76558193	2.3765	0.00873889	FALSE
chr17	76737126	76738151	1026	*	0.0653933	UBALD2	chr17-76737126-76738151	2.1819	0.0145586	FALSE
chr17	79796748	79797881	1134	*	0.106009	RNF213	chr17-79796748-79797881	1.80169	0.0357971	FALSE
chr17	79837767	79838745	979	*	0.0586057	RNF213	chr17-79837767-79838745	1.94188	0.0260755	FALSE
chr17	79866793	79867772	980	*	0.0810931	RNF213	chr17-79866793-79867772	5.08679	1.82092e-07	FALSE
chr17	79996786	79997709	924	*	0.0555975	RNF213	chr17-79996786-79997709	2.6964	0.00350464	FALSE
chr17	80219237	80220100	864	*	0.0687202	RNF213	chr17-80219237-80220100	1.83918	0.0329441	FALSE
chr18	712299	713258	960	*	0.0575551	ENOSF1	chr18-712299-713258	2.36308	0.00906188	FALSE
chr18	9090868	9091817	950	*	0.060025	ANKRD12	chr18-9090868-9091817	4.51973	3.09588e-06	FALSE
chr18	13137668	13138676	1009	*	0.0529124	LDLRAD4	chr18-13137668-13138676	4.39072	5.64892e-06	FALSE
chr18	13217078	13218123	1046	*	0.0591931	LDLRAD4	chr18-13217078-13218123	2.39295	0.00835667	FALSE
chr18	13278920	13279790	871	*	0.0528795	LDLRAD4	chr18-13278920-13279790	4.57036	2.43441e-06	FALSE
chr18	13381958	13382879	922	*	0.0568205	LDLRAD4	chr18-13381958-13382879	3.75933	8.51844e-05	FALSE
chr18	31942822	31943766	945	*	0.0502281	RNF138	chr18-31942822-31943766	2.11111	0.0173816	FALSE
chr18	46155537	46156440	904	*	0.0665556	C18orf25	chr18-46155537-46156440	6.01279	9.11804e-10	FALSE
chr18	58687591	58688563	973	*	0.0695543	MALT1	chr18-58687591-58688563	6.71239	9.57326e-12	FALSE
chr19	8208915	8209883	969	*	0.0509637	HNRNPM	chr19-8208915-8209883	1.68057	0.0464235	FALSE
chr19	8389891	8390564	674	*	0.0549284	HNRNPM	chr19-8389891-8390564	1.90337	0.0284959	FALSE
chr19	12722159	12723175	1017	*	0.0541699	HOOK2	chr19-12722159-12723175	2.52662	0.00575825	FALSE
chr19	13847124	13848186	1063	*	0.052369	IL27RA	chr19-13847124-13848186	1.81046	0.0351122	FALSE
chr19	14005579	14005952	374	*	0.0854373	ADGRE5	chr19-14005579-14005952	2.34148	0.00960364	FALSE
chr19	14006078	14006928	851	*	0.0502058	IL27RA	chr19-14006078-14006928	2.68206	0.00365852	FALSE
chr19	14006078	14006928	851	*	0.069385	ADGRE5	chr19-14006078-14006928	2.52798	0.00573607	FALSE
chr19	14091595	14092350	756	*	0.0600905	ADGRE5	chr19-14091595-14092350	2.43666	0.00741179	FALSE
chr19	14118614	14119300	687	*	0.0532705	ADGRE5	chr19-14118614-14119300	2.84174	0.00224342	FALSE
chr19	14369386	14370255	870	*	0.10089	ADGRE5	chr19-14369386-14370255	6.35761	1.02459e-10	FALSE
chr19	14374901	14375803	903	*	0.081524	ADGRE5	chr19-14374901-14375803	3.54747	0.000194477	FALSE
chr19	14379783	14380782	1000	*	0.0668265	ADGRE5	chr19-14379783-14380782	3.37197	0.000373162	FALSE
chr19	14395803	14396663	861	*	0.101088	ADGRE5	chr19-14395803-14396663	4.62644	1.86004e-06	FALSE
chr19	14400532	14401558	1027	*	0.0688219	ADGRE5	chr19-14400532-14401558	3.83395	6.30497e-05	FALSE
chr19	14405751	14406702	952	*	0.129294	ADGRE5	chr19-14405751-14406702	4.19104	1.38838e-05	FALSE
chr19	14417752	14418565	814	*	0.0736984	ADGRE5	chr19-14417752-14418565	4.46314	4.03833e-06	FALSE
chr19	17830538	17831570	1033	*	0.0641872	JUND	chr19-17830538-17831570	2.89876	0.00187321	FALSE
chr19	17947528	17948620	1093	*	0.0584955	JAK3	chr19-17947528-17948620	2.62527	0.004329	FALSE
chr19	17947528	17948620	1093	*	0.0792471	JUND	chr19-17947528-17948620	3.74747	8.93136e-05	FALSE
chr19	18007701	18008611	911	*	0.0502394	JUND	chr19-18007701-18008611	2.08265	0.0186416	FALSE
chr19	18271022	18271862	841	*	0.0579874	JUND	chr19-18271022-18271862	4.60488	2.0635e-06	FALSE
chr19	18274235	18275028	794	*	0.0625128	JUND	chr19-18274235-18275028	4.09693	2.09329e-05	FALSE
chr19	19063352	19064360	1009	*	0.0554354	GATAD2A	chr19-19063352-19064360	2.10146	0.0178003	FALSE
chr19	19138054	19138942	889	*	0.0510347	GATAD2A	chr19-19138054-19138942	2.81165	0.00246439	FALSE
chr19	19192110	19193082	973	*	0.0515593	GATAD2A	chr19-19192110-19193082	1.96334	0.0248036	FALSE
chr19	19320206	19321176	971	*	0.0523365	GATAD2A	chr19-19320206-19321176	1.78131	0.0374313	FALSE
chr19	19618341	19619272	932	*	0.0568317	GATAD2A	chr19-19618341-19619272	1.66647	0.04781	FALSE
chr19	19663359	19664330	972	*	0.0506727	GATAD2A	chr19-19663359-19664330	1.68004	0.0464749	FALSE
chr19	48169489	48170210	722	*	0.0519595	EMP3	chr19-48169489-48170210	1.77307	0.0381085	FALSE
chr19	48321642	48322450	809	*	0.0524529	EMP3	chr19-48321642-48322450	2.28848	0.0110548	FALSE
chr19	48325089	48326406	1318	*	0.0603512	EMP3	chr19-48325089-48326406	3.1014	0.000963025	FALSE
chr19	48363780	48364717	938	*	0.0647391	EMP3	chr19-48363780-48364717	2.56602	0.00514365	FALSE
chr19	48492947	48493887	941	*	0.0597684	EMP3	chr19-48492947-48493887	1.65545	0.0489164	FALSE
chr19	48501560	48502563	1004	*	0.0537843	EMP3	chr19-48501560-48502563	2.01302	0.0220565	FALSE
chr19	53554113	53555129	1017	*	0.0525441	ZNF331	chr19-53554113-53555129	5.38581	3.60592e-08	FALSE
chr20	35771586	35772533	948	*	0.0570282	RBM39	chr20-35771586-35772533	2.66056	0.00390055	FALSE
chr20	37095676	37096689	1014	*	0.0592429	SAMHD1	chr20-37095676-37096689	1.73173	0.0416612	FALSE
chr20	50146601	50147553	953	*	0.0550993	PTPN1	chr20-50146601-50147553	2.66519	0.00384723	FALSE
chr20	50569909	50570913	1005	*	0.0616727	PTPN1	chr20-50569909-50570913	4.90402	4.69473e-07	FALSE
chr20	58306434	58307428	995	*	0.0507838	RAB22A	chr20-58306434-58307428	5.64035	8.48539e-09	FALSE
chr21	36059947	36060921	975	*	0.0769184	RUNX1	chr21-36059947-36060921	1.84432	0.0325685	FALSE
chr21	41068673	41069711	1039	*	0.0565584	MX1	chr21-41068673-41069711	2.86052	0.00211475	FALSE
chr21	41361809	41362798	990	*	0.0564273	MX2	chr21-41361809-41362798	3.16821	0.000766907	FALSE
chr21	41423043	41423976	934	*	0.0623092	MX2	chr21-41423043-41423976	2.60382	0.0046096	FALSE
chr21	41361809	41362798	990	*	0.0750859	MX1	chr21-41361809-41362798	4.05325	2.5255e-05	FALSE
chr21	41423043	41423976	934	*	0.107945	MX1	chr21-41423043-41423976	4.09388	2.12106e-05	FALSE
chr21	41425697	41426645	949	*	0.0963967	MX1	chr21-41425697-41426645	1.89879	0.0287961	FALSE
chr22	41872968	41873980	1013	*	0.0574519	SREBF2	chr22-41872968-41873980	5.28754	6.19874e-08	FALSE
chr22	49934901	49936766	1866	*	0.0716842	PIM3	chr22-49934901-49936766	4.88101	5.27719e-07	FALSE
chr22	49961824	49962820	997	*	0.120165	PIM3	chr22-49961824-49962820	9.23201	1.32805e-20	FALSE
chr22	49975991	49976983	993	*	0.0617698	PIM3	chr22-49975991-49976983	4.2263	1.18784e-05	FALSE
chr22	50010406	50011462	1057	*	0.0850938	PIM3	chr22-50010406-50011462	5.69023	6.3435e-09	FALSE
chrX	69492900	69493835	936	*	0.053772	EDA	chrX-69492900-69493835	3.47351	0.000256848	FALSE
chrX	69807139	69808043	905	*	0.0589631	EDA	chrX-69807139-69808043	5.91637	1.64561e-09	FALSE
chr1	58812652	58813595	944	*	0.0722733	JUN	chr1-58812652-58813595	3.64231	0.000135103	TRUE
chr2	8310256	8311454	1199	*	0.0521656	ID2	chr2-8310256-8311454	4.23518	1.14183e-05	TRUE
chr2	8685446	8686452	1007	*	0.0605745	ID2	chr2-8685446-8686452	2.44208	0.00730142	TRUE
chr2	9003310	9004353	1044	*	0.0572539	ID2	chr2-9003310-9004353	2.10641	0.0175845	TRUE
chr2	161136438	161137369	932	*	0.0812614	TANK	chr2-161136438-161137369	6.61451	1.86386e-11	TRUE
chr2	161166489	161167547	1059	*	0.0516419	TANK	chr2-161166489-161167547	4.73291	1.1066e-06	TRUE
chr2	162318299	162319353	1055	*	0.056392	IFIH1	chr2-162318299-162319353	4.1868	1.41459e-05	TRUE
chr2	177212132	177213038	907	*	0.0565342	NFE2L2	chr2-177212132-177213038	2.20705	0.0136553	TRUE
chr2	177251691	177252618	928	*	0.0549998	NFE2L2	chr2-177251691-177252618	3.66286	0.000124708	TRUE
chr4	102500805	102501708	904	*	0.0874441	NFKB1	chr4-102500805-102501708	4.25332	1.05311e-05	TRUE
chr4	102552519	102553443	925	*	0.0808721	NFKB1	chr4-102552519-102553443	4.33817	7.18372e-06	TRUE
chr4	102612618	102613574	957	*	0.0567765	NFKB1	chr4-102612618-102613574	3.02246	0.00125366	TRUE
chr4	102630393	102631353	961	*	0.0640133	NFKB1	chr4-102630393-102631353	3.04216	0.00117443	TRUE
chr5	132494266	132495198	933	*	0.0693116	IRF1	chr5-132494266-132495198	5.58001	1.20256e-08	TRUE
chr5	172764965	172765920	956	*	0.0560729	DUSP1	chr5-172764965-172765920	3.96781	3.62681e-05	TRUE
chr5	179836403	179837319	917	*	0.0561294	SQSTM1	chr5-179836403-179837319	3.76605	8.29253e-05	TRUE
chr6	14074912	14075812	901	*	0.0555705	CD83	chr6-14074912-14075812	3.6848	0.000114442	TRUE
chr6	14095029	14096018	990	*	0.0993476	CD83	chr6-14095029-14096018	8.29091	5.61914e-17	TRUE
chr6	14108557	14109683	1127	*	0.0588836	CD83	chr6-14108557-14109683	4.91653	4.40453e-07	TRUE
chr6	137388855	137389774	920	*	0.0540877	TNFAIP3	chr6-137388855-137389774	2.19816	0.0139687	TRUE
chr6	137705065	137705997	933	*	0.0535121	TNFAIP3	chr6-137705065-137705997	1.98044	0.0238272	TRUE
chr6	137790117	137791065	949	*	0.0815675	TNFAIP3	chr6-137790117-137791065	5.00852	2.74252e-07	TRUE
chr6	137811093	137812020	928	*	0.108168	TNFAIP3	chr6-137811093-137812020	5.40391	3.26027e-08	TRUE
chr6	137866636	137867589	954	*	0.0924734	TNFAIP3	chr6-137866636-137867589	4.16884	1.53077e-05	TRUE
chr6	137877346	137878189	844	*	0.056839	TNFAIP3	chr6-137877346-137878189	3.54316	0.000197678	TRUE
chr6	137884526	137885150	625	*	0.074727	TNFAIP3	chr6-137884526-137885150	4.29262	8.82898e-06	TRUE
chr6	137949677	137950739	1063	*	0.0557693	TNFAIP3	chr6-137949677-137950739	3.97202	3.5633e-05	TRUE
chr7	106284593	106285643	1051	*	0.0655519	NAMPT	chr7-106284593-106285643	3.16037	0.000787853	TRUE
chr8	80482322	80483362	1041	*	0.0547575	ZBTB10	chr8-80482322-80483362	4.82733	6.91878e-07	TRUE
chr9	104992994	104993938	945	*	0.0710999	ABCA1	chr9-104992994-104993938	5.24205	7.93991e-08	TRUE
chr9	105127554	105128484	931	*	0.0534897	ABCA1	chr9-105127554-105128484	3.96583	3.65702e-05	TRUE
chr9	120925876	120927072	1197	*	0.0828942	TRAF1	chr9-120925876-120927072	7.46234	4.25e-14	TRUE
chr11	35012327	35013195	869	*	0.0641023	CD44	chr11-35012327-35013195	5.04875	2.22353e-07	TRUE
chr11	35013601	35014494	894	*	0.0916895	CD44	chr11-35013601-35014494	7.43842	5.09472e-14	TRUE
chr11	35039951	35040851	901	*	0.0676705	CD44	chr11-35039951-35040851	4.81068	7.52071e-07	TRUE
chr11	35082257	35083158	902	*	0.0583935	CD44	chr11-35082257-35083158	2.37172	0.00885264	TRUE
chr11	35083236	35084126	891	*	0.0630697	CD44	chr11-35083236-35084126	4.71753	1.19364e-06	TRUE
chr11	35138646	35139547	902	*	0.103514	CD44	chr11-35138646-35139547	3.93041	4.24009e-05	TRUE
chr11	35216759	35217723	965	*	0.0511291	CD44	chr11-35216759-35217723	3.9847	3.3783e-05	TRUE
chr11	102300545	102301488	944	*	0.0592462	BIRC3	chr11-102300545-102301488	5.39452	3.43544e-08	TRUE
chr12	9741478	9742407	930	*	0.0640675	CD69	chr12-9741478-9742407	3.19096	0.000709014	TRUE
chr12	9751596	9752514	919	*	0.136501	CD69	chr12-9751596-9752514	6.96709	1.61777e-12	TRUE
chr12	9757376	9758033	658	*	0.0560777	CD69	chr12-9757376-9758033	3.47936	0.000251304	TRUE
chr12	9764534	9765480	947	*	0.0652698	CD69	chr12-9764534-9765480	3.48794	0.000243382	TRUE
chr12	9793571	9794474	904	*	0.0654405	CD69	chr12-9793571-9794474	3.31239	0.000462507	TRUE
chr12	9813830	9814855	1026	*	0.0501116	CD69	chr12-9813830-9814855	1.65981	0.0484763	TRUE
chr12	10212142	10213181	1040	*	0.0610225	CD69	chr12-10212142-10213181	3.05563	0.00112295	TRUE
chr12	89709140	89710043	904	*	0.0612698	ATP2B1	chr12-89709140-89710043	2.43946	0.00735467	TRUE
chr12	91876794	91877719	926	*	0.0602127	BTG1	chr12-91876794-91877719	4.78639	8.49031e-07	TRUE
chr12	92141367	92142323	957	*	0.0521074	BTG1	chr12-92141367-92142323	6.00056	9.8317e-10	TRUE
chr12	92593583	92594525	943	*	0.0624814	BTG1	chr12-92593583-92594525	5.24423	7.84702e-08	TRUE
chr14	35415851	35417423	1573	*	0.113488	NFKBIA	chr14-35415851-35417423	4.99492	2.94297e-07	TRUE
chr16	69132089	69133072	984	*	0.0539426	NFAT5	chr16-69132089-69133072	2.18645	0.0143912	TRUE
chr16	69563841	69564829	989	*	0.0643311	NFAT5	chr16-69563841-69564829	5.74615	4.56495e-09	TRUE
chr17	7841141	7842102	962	*	0.0564881	KDM6B	chr17-7841141-7842102	2.91852	0.00175847	TRUE
chr17	7842130	7843110	981	*	0.0573507	KDM6B	chr17-7842130-7843110	3.11193	0.000929346	TRUE
chr17	7841141	7842102	962	*	0.0564388	PER1	chr17-7841141-7842102	3.78761	7.60508e-05	TRUE
chr17	41338736	41339671	936	*	0.050365	EIF1	chr17-41338736-41339671	3.88719	5.0705e-05	TRUE
chr19	12668764	12669905	1142	*	0.0597931	JUNB	chr19-12668764-12669905	2.1217	0.0169313	TRUE
chr19	12681086	12682157	1072	*	0.060283	JUNB	chr19-12681086-12682157	2.31652	0.010265	TRUE
chr19	12722159	12723175	1017	*	0.0616062	JUNB	chr19-12722159-12723175	1.98637	0.0234959	TRUE
chr19	13116292	13117272	981	*	0.0537236	JUNB	chr19-13116292-13117272	1.96879	0.0244887	TRUE
chr19	13154646	13155540	895	*	0.0645458	JUNB	chr19-13154646-13155540	2.82084	0.00239491	TRUE
chr19	13156835	13157557	723	*	0.0505972	JUNB	chr19-13156835-13157557	3.2777	0.000523283	TRUE
chr19	39390534	39391646	1113	*	0.0529106	ZFP36	chr19-39390534-39391646	2.12342	0.0168595	TRUE
chr19	39401214	39403118	1905	*	0.0666503	ZFP36	chr19-39401214-39403118	3.39458	0.00034367	TRUE
chr19	39403531	39404479	949	*	0.116867	ZFP36	chr19-39403531-39404479	7.18042	3.47481e-13	TRUE
chr19	39406265	39407292	1028	*	0.0526308	ZFP36	chr19-39406265-39407292	2.15022	0.0157691	TRUE
chr19	39409400	39410398	999	*	0.0870129	ZFP36	chr19-39409400-39410398	4.10231	2.04522e-05	TRUE
chr19	39858293	39859229	937	*	0.0597792	ZFP36	chr19-39858293-39859229	3.97476	3.52253e-05	TRUE
chr19	44691846	44692798	953	*	0.0546105	RELB	chr19-44691846-44692798	3.49254	0.000239227	TRUE
chr19	48414720	48415888	1169	*	0.0569782	PPP1R15A	chr19-48414720-48415888	2.62492	0.00433349	TRUE
chr19	48468618	48469571	954	*	0.0507945	PPP1R15A	chr19-48468618-48469571	1.64535	0.0499491	TRUE
chr19	48492947	48493887	941	*	0.05449	PPP1R15A	chr19-48492947-48493887	1.69418	0.0451152	TRUE
chr19	48501560	48502563	1004	*	0.053485	PPP1R15A	chr19-48501560-48502563	2.01083	0.0221715	TRUE
chr19	48871956	48872759	804	*	0.073387	PPP1R15A	chr19-48871956-48872759	3.75746	8.58248e-05	TRUE
chr19	48881448	48882429	982	*	0.080467	PPP1R15A	chr19-48881448-48882429	4.59741	2.13885e-06	TRUE
chr19	49363083	49364030	948	*	0.0533306	PPP1R15A	chr19-49363083-49364030	2.11587	0.0171781	TRUE

## Sheet: PeakGeneLinks_uniqueToHealthy
seqnames	start	end	width	strand	score	gene	peak	zscore	pvalue
chr1	1574358	1575327	970	*	0.0516245	GNB1	chr1-1574358-1575327	1.89415	0.0291025
chr1	1908757	1909693	937	*	0.0550954	GNB1	chr1-1908757-1909693	2.08091	0.0187212
chr1	2227380	2228453	1074	*	0.0543982	GNB1	chr1-2227380-2228453	3.48978	0.000241712
chr1	19311698	19312600	903	*	0.052528	UBR4	chr1-19311698-19312600	2.38035	0.00864804
chr1	19485292	19486196	905	*	0.0561406	UBR4	chr1-19485292-19486196	2.73719	0.00309834
chr1	21782915	21783909	995	*	0.0512945	CDC42	chr1-21782915-21783909	1.81562	0.0347142
chr1	22451447	22452338	892	*	0.0607874	CDC42	chr1-22451447-22452338	2.46721	0.00680859
chr1	23979922	23980871	950	*	0.0585688	SRSF10	chr1-23979922-23980871	2.86489	0.0020858
chr1	25337968	25338838	871	*	0.0502376	RUNX3	chr1-25337968-25338838	2.24295	0.01245
chr1	25267562	25268484	923	*	0.0637208	MAN1C1	chr1-25267562-25268484	3.68677	0.000113559
chr1	58546225	58547200	976	*	0.0971177	JUN	chr1-58546225-58547200	2.0904	0.0182908
chr1	100037570	100038468	899	*	0.0668594	CDC14A	chr1-100037570-100038468	2.03925	0.0207127
chr1	153633571	153634596	1026	*	0.0575005	S100A4	chr1-153633571-153634596	2.4701	0.00675368
chr1	153805025	153805980	956	*	0.0663085	S100A4	chr1-153805025-153805980	3.65336	0.000129417
chr1	153922633	153923603	971	*	0.0605226	S100A4	chr1-153922633-153923603	2.01117	0.022154
chr1	159923282	159924250	969	*	0.0503212	TAGLN2	chr1-159923282-159924250	2.8043	0.00252127
chr1	167473836	167474792	957	*	0.0635402	CD247	chr1-167473836-167474792	5.02232	2.55259e-07
chr1	167687507	167688386	880	*	0.0540488	RCSD1	chr1-167687507-167688386	4.38975	5.67393e-06
chr1	167715186	167716003	818	*	0.053161	RCSD1	chr1-167715186-167716003	4.71023	1.23717e-06
chr1	203290206	203291077	872	*	0.0501969	BTG2	chr1-203290206-203291077	1.9777	0.0239812
chr1	226407674	226408645	972	*	-0.0500307	ITPKB	chr1-226407674-226408645	-2.0094	0.0222476
chr1	235011556	235012503	948	*	0.0520149	ARID4B	chr1-235011556-235012503	3.45928	0.000270815
chr1	235504170	235505146	977	*	0.051336	ARID4B	chr1-235504170-235505146	2.38837	0.00846159
chr2	8455758	8456639	882	*	0.0618256	ID2	chr2-8455758-8456639	4.5648	2.49981e-06
chr2	8664306	8665262	957	*	0.0565547	ID2	chr2-8664306-8665262	4.12524	1.85177e-05
chr2	8678440	8679372	933	*	0.0705171	ID2	chr2-8678440-8679372	4.70319	1.28066e-06
chr2	28810213	28811172	960	*	0.0528745	PPP1CB	chr2-28810213-28811172	2.56336	0.00518321
chr2	42361026	42361992	967	*	0.0527314	EML4	chr2-42361026-42361992	2.42071	0.00774508
chr2	47782582	47783504	923	*	0.0535059	FBXO11	chr2-47782582-47783504	1.79371	0.0364294
chr2	84693864	84694802	939	*	0.0533852	TRABD2A	chr2-84693864-84694802	3.32289	0.000445454
chr2	98656469	98657503	1035	*	0.0555169	MGAT4A	chr2-98656469-98657503	4.18063	1.45353e-05
chr2	99489760	99490715	956	*	0.0511448	EIF5B	chr2-99489760-99490715	1.73872	0.0410421
chr2	99826901	99827894	994	*	0.0509671	AFF3	chr2-99826901-99827894	3.13254	0.000866506
chr2	168449880	168450847	968	*	0.0540671	CERS6	chr2-168449880-168450847	3.20308	0.000679823
chr2	203986771	203987854	1084	*	0.0533624	ICOS	chr2-203986771-203987854	4.15587	1.62024e-05
chr3	4350666	4351560	895	*	0.0540967	SUMF1	chr3-4350666-4351560	4.22393	1.20039e-05
chr3	30673282	30674432	1151	*	0.0601139	TGFBR2	chr3-30673282-30674432	3.71752	0.000100594
chr3	32371226	32372142	917	*	0.0542368	CMTM7	chr3-32371226-32372142	4.50943	3.25015e-06
chr3	48439757	48440666	910	*	0.0514892	MAP4	chr3-48439757-48440666	2.6211	0.00438239
chr3	171460042	171460930	889	*	0.0510626	TNIK	chr3-171460042-171460930	2.65897	0.00391896
chr3	180912060	180913049	990	*	0.054828	FXR1	chr3-180912060-180913049	2.65335	0.00398491
chr3	196503326	196504280	955	*	0.0556877	SENP5	chr3-196503326-196504280	2.89576	0.00189121
chr4	40301369	40302305	937	*	0.0540671	RHOH	chr4-40301369-40302305	3.44625	0.000284213
chr4	48340964	48341901	938	*	0.06039	FRYL	chr4-48340964-48341901	1.82162	0.0342567
chr4	88710728	88711580	853	*	0.053687	FAM13A	chr4-88710728-88711580	4.18748	1.41037e-05
chr4	102344850	102345785	936	*	0.0707052	NFKB1	chr4-102344850-102345785	2.62538	0.00432763
chr4	102827396	102828500	1105	*	0.0507899	NFKB1	chr4-102827396-102828500	2.11579	0.0171815
chr4	113762185	113763039	855	*	0.0641427	CAMK2D	chr4-113762185-113763039	3.84424	6.04633e-05
chr5	54517229	54518150	922	*	0.0505252	ARL15	chr5-54517229-54518150	2.00882	0.0222783
chr5	56814884	56815805	922	*	0.0719867	MAP3K1	chr5-56814884-56815805	1.77897	0.0376223
chr5	91379877	91380640	764	*	0.0532989	ARRDC3	chr5-91379877-91380640	1.86812	0.0308728
chr5	91382959	91383902	944	*	0.0636672	ARRDC3	chr5-91382959-91383902	3.99048	3.29692e-05
chr5	127030219	127031135	917	*	0.0546727	2023-03-03	chr5-127030219-127031135	2.20562	0.0137054
chr5	131164383	131165658	1276	*	0.05134	CDC42SE2	chr5-131164383-131165658	1.7395	0.0409732
chr5	131170380	131171305	926	*	0.0589105	CDC42SE2	chr5-131170380-131171305	2.62574	0.00432306
chr5	132495920	132496914	995	*	0.0622294	IRF1	chr5-132495920-132496914	1.97121	0.0243498
chr5	132736972	132737973	1002	*	0.0527026	IRF1	chr5-132736972-132737973	1.78704	0.0369658
chr5	172770804	172771668	865	*	0.0838661	DUSP1	chr5-172770804-172771668	2.32864	0.00993915
chr5	172806884	172807895	1012	*	0.0629377	DUSP1	chr5-172806884-172807895	4.2539	1.0504e-05
chr5	172958743	172959780	1038	*	0.054069	DUSP1	chr5-172958743-172959780	1.82114	0.0342924
chr5	173056808	173057666	859	*	0.0657748	DUSP1	chr5-173056808-173057666	1.81188	0.0350021
chr6	11714082	11715046	965	*	0.0577317	HIVEP1	chr6-11714082-11715046	4.47663	3.7915e-06
chr6	16428845	16429775	931	*	0.0631248	ATXN1	chr6-16428845-16429775	4.4697	3.91642e-06
chr6	16435260	16435944	685	*	0.0713865	ATXN1	chr6-16435260-16435944	5.33371	4.81124e-08
chr6	16473537	16474452	916	*	0.056286	ATXN1	chr6-16473537-16474452	3.02444	0.00124547
chr6	16483206	16484166	961	*	0.0515866	ATXN1	chr6-16483206-16484166	3.52814	0.000209249
chr6	16668815	16669834	1020	*	0.0617704	ATXN1	chr6-16668815-16669834	4.34102	7.0911e-06
chr6	16697644	16698706	1063	*	0.0568002	ATXN1	chr6-16697644-16698706	4.22988	1.16906e-05
chr6	16704156	16705180	1025	*	0.0517632	ATXN1	chr6-16704156-16705180	3.90284	4.75358e-05
chr6	16758140	16758842	703	*	0.0560739	ATXN1	chr6-16758140-16758842	3.78027	7.83297e-05
chr6	16837385	16838408	1024	*	0.0530896	ATXN1	chr6-16837385-16838408	3.64026	0.00013618
chr6	26026137	26027558	1422	*	0.0581717	HIST1H1C	chr6-26026137-26027558	4.39463	5.54801e-06
chr6	26031672	26032590	919	*	0.0526347	HIST1H1C	chr6-26031672-26032590	3.1357	0.000857237
chr6	26033015	26034083	1069	*	0.0602371	HIST1H1C	chr6-26033015-26034083	4.43992	4.4997e-06
chr6	26043341	26044252	912	*	0.0546315	HIST1H1C	chr6-26043341-26044252	2.98815	0.00140337
chr6	26103534	26104509	976	*	0.0524122	HIST1H1C	chr6-26103534-26104509	3.60421	0.000156552
chr6	26171645	26173276	1632	*	0.0539056	HIST1H1C	chr6-26171645-26173276	3.022	0.00125554
chr6	26204275	26205621	1347	*	0.0527042	HIST1H1C	chr6-26204275-26205621	3.58909	0.000165917
chr6	31157921	31158857	937	*	0.0853002	LTB	chr6-31157921-31158857	1.72134	0.0425941
chr6	31462621	31463540	920	*	0.0621683	LTB	chr6-31462621-31463540	1.87326	0.0305165
chr6	31547196	31547934	739	*	0.0738421	LTB	chr6-31547196-31547934	4.95874	3.54766e-07
chr6	31834309	31835314	1006	*	0.0618428	LTB	chr6-31834309-31835314	2.27036	0.011593
chr6	33200247	33201154	908	*	0.0536736	TAPBP	chr6-33200247-33201154	2.20719	0.0136505
chr6	34235512	34237210	1699	*	0.134641	RPS10	chr6-34235512-34237210	2.08521	0.0185253
chr6	34526818	34527735	918	*	0.089845	RPS10	chr6-34526818-34527735	2.23194	0.0128096
chr6	34756994	34757916	923	*	0.0805406	RPS10	chr6-34756994-34757916	2.49465	0.00630405
chr6	34887590	34888447	858	*	0.0671905	RPS10	chr6-34887590-34888447	2.25474	0.012075
chr6	111088213	111088992	780	*	0.0576019	SLC16A10	chr6-111088213-111088992	4.29232	8.84071e-06
chr6	111095992	111096903	912	*	0.0596417	SLC16A10	chr6-111095992-111096903	4.54831	2.70389e-06
chr6	137710205	137711092	888	*	0.0608296	TNFAIP3	chr6-137710205-137711092	4.2603	1.02074e-05
chr6	158662641	158663642	1002	*	0.0676278	SYTL3	chr6-158662641-158663642	5.29393	5.98562e-08
chr6	159035529	159036447	919	*	0.0597114	TAGAP	chr6-159035529-159036447	3.6088	0.00015381
chr6	159106471	159107367	897	*	0.0548683	TAGAP	chr6-159106471-159107367	4.59886	2.12408e-06
chr7	17298170	17299070	901	*	0.0619595	AHR	chr7-17298170-17299070	2.69214	0.00354978
chr7	25125013	25125960	948	*	0.0553531	CYCS	chr7-25125013-25125960	4.04141	2.65653e-05
chr7	33062480	33063457	978	*	0.0598485	BBS9	chr7-33062480-33063457	2.42921	0.00756592
chr7	50739768	50740684	917	*	0.0526256	IKZF1	chr7-50739768-50740684	3.13704	0.0008533
chr7	152463453	152464371	919	*	0.0544216	KMT2C	chr7-152463453-152464371	2.25129	0.0121836
chr8	60516483	60517389	907	*	0.0500249	CHD7	chr8-60516483-60517389	1.87663	0.0302847
chr8	73878446	73879366	921	*	0.0545248	STAU2	chr8-73878446-73879366	1.68577	0.0459201
chr8	100809280	100810231	952	*	0.0503511	RNF19A	chr8-100809280-100810231	3.04248	0.00117319
chr8	133499128	133500443	1316	*	0.0570937	ST3GAL1	chr8-133499128-133500443	3.47117	0.000259098
chr9	272158	273316	1159	*	0.0501713	KANK1	chr9-272158-273316	3.17991	0.000736593
chr9	277357	278318	962	*	0.0589657	KANK1	chr9-277357-278318	3.98173	3.42083e-05
chr9	515403	516395	993	*	0.0786059	KANK1	chr9-515403-516395	5.76621	4.05378e-09
chr9	536465	537520	1056	*	0.0553812	KANK1	chr9-536465-537520	3.72146	9.90386e-05
chr9	749191	750267	1077	*	0.0518624	KANK1	chr9-749191-750267	3.80714	7.02907e-05
chr9	33001179	33002130	952	*	0.0617666	DNAJA1	chr9-33001179-33002130	2.79122	0.00262552
chr9	89310499	89311426	928	*	0.0803437	SEMA4D	chr9-89310499-89311426	2.83386	0.00229946
chr9	99819124	99820435	1312	*	0.0619782	INVS	chr9-99819124-99820435	3.56275	0.000183497
chr9	112074403	112075323	921	*	0.0530349	UGCG	chr9-112074403-112075323	3.11278	0.000926672
chr9	112333324	112334191	868	*	0.0513256	UGCG	chr9-112333324-112334191	1.86713	0.0309418
chr9	120714145	120715099	955	*	0.0500847	TRAF1	chr9-120714145-120715099	2.24301	0.012448
chr9	128007492	128008395	904	*	0.0537077	FAM102A	chr9-128007492-128008395	2.64306	0.00410799
chr9	128067191	128067644	454	*	0.0509636	FAM102A	chr9-128067191-128067644	2.86999	0.0020524
chr9	128275631	128276548	918	*	0.0617206	FAM102A	chr9-128275631-128276548	2.12279	0.0168859
chr10	3668410	3669379	970	*	0.056831	KLF6	chr10-3668410-3669379	3.63583	0.000138545
chr10	3741658	3742653	996	*	0.05098	KLF6	chr10-3741658-3742653	3.46175	0.000268342
chr10	3776669	3777624	956	*	0.0736219	KLF6	chr10-3776669-3777624	5.08401	1.84776e-07
chr10	3809782	3810757	976	*	0.0668985	KLF6	chr10-3809782-3810757	4.82992	6.82956e-07
chr10	3887556	3888537	982	*	0.0611827	KLF6	chr10-3887556-3888537	3.61237	0.000151708
chr10	3892155	3893246	1092	*	0.109181	KLF6	chr10-3892155-3893246	7.64893	1.01328e-14
chr10	3945633	3946605	973	*	0.074092	KLF6	chr10-3945633-3946605	4.95997	3.52518e-07
chr10	3948635	3949579	945	*	0.0528459	KLF6	chr10-3948635-3949579	3.58231	0.000170282
chr10	3980340	3981278	939	*	0.0522744	KLF6	chr10-3980340-3981278	3.4751	0.000255332
chr10	4234435	4235382	948	*	0.0535993	KLF6	chr10-4234435-4235382	4.74524	1.04132e-06
chr10	6163327	6164251	925	*	0.0627961	PRKCQ	chr10-6163327-6164251	2.17908	0.0146629
chr10	14653393	14654808	1416	*	0.0536628	FAM107B	chr10-14653393-14654808	4.3014	8.48602e-06
chr10	14878262	14879172	911	*	0.0546668	FAM107B	chr10-14878262-14879172	1.76377	0.0388858
chr10	15168333	15169322	990	*	0.0663229	FAM107B	chr10-15168333-15169322	2.35302	0.00931094
chr10	91923317	91924281	965	*	0.0551039	TNKS2	chr10-91923317-91924281	2.87178	0.00204082
chr10	110750641	110751571	931	*	0.0825113	PDCD4	chr10-110750641-110751571	4.89571	4.89752e-07
chr11	10808414	10809457	1044	*	-0.0654148	MTRNR2L8	chr11-10808414-10809457	-2.31286	0.0103652
chr11	12192533	12193457	925	*	0.0579954	USP47	chr11-12192533-12193457	3.93887	4.09324e-05
chr11	35044932	35045853	922	*	0.0596732	CD44	chr11-35044932-35045853	3.52546	0.000211374
chr11	46346896	46347934	1039	*	0.054299	AMBRA1	chr11-46346896-46347934	2.22819	0.0129339
chr11	65711653	65712560	908	*	0.0530404	PACS1	chr11-65711653-65712560	1.87885	0.0301326
chr11	65918764	65919686	923	*	0.0699468	PACS1	chr11-65918764-65919686	2.97705	0.00145519
chr11	66317534	66318473	940	*	0.0552878	PACS1	chr11-66317534-66318473	2.24093	0.0125153
chr11	117098078	117099014	937	*	0.0763358	SIK3	chr11-117098078-117099014	1.86852	0.030845
chr11	118927907	118928821	915	*	0.0523161	KMT2A	chr11-118927907-118928821	1.95304	0.0254072
chr12	563181	564102	922	*	0.0549366	ERC1	chr12-563181-564102	2.5311	0.00568528
chr12	6493622	6494464	843	*	0.0504746	CHD4	chr12-6493622-6494464	2.76059	0.00288484
chr12	6688942	6689952	1011	*	0.0587524	CHD4	chr12-6688942-6689952	1.95498	0.0252928
chr12	6872983	6873893	911	*	0.0710097	CHD4	chr12-6872983-6873893	2.14315	0.0160507
chr12	6890778	6891697	920	*	0.0562612	CHD4	chr12-6890778-6891697	1.78317	0.0372796
chr12	7915733	7916666	934	*	0.0640096	SLC2A3	chr12-7915733-7916666	2.0381	0.0207701
chr12	12379672	12380626	955	*	0.0530436	DUSP16	chr12-12379672-12380626	4.06165	2.43635e-05
chr12	12465857	12466782	926	*	0.0541731	DUSP16	chr12-12465857-12466782	4.36603	6.32625e-06
chr12	12474631	12475618	988	*	0.0561165	DUSP16	chr12-12474631-12475618	4.81402	7.39623e-07
chr12	12502217	12503743	1527	*	0.0546954	DUSP16	chr12-12502217-12503743	4.99388	2.95896e-07
chr12	44500083	44501080	998	*	0.0514465	NELL2	chr12-44500083-44501080	2.99921	0.0013534
chr12	48851760	48852673	914	*	0.0673901	TUBA1A	chr12-48851760-48852673	1.74442	0.0405427
chr12	49234258	49235730	1473	*	0.0569253	TUBA1A	chr12-49234258-49235730	2.34378	0.00954464
chr12	49322654	49323575	922	*	0.0727978	TUBA1A	chr12-49322654-49323575	1.6586	0.0485984
chr12	51025967	51026879	913	*	0.0521076	BIN2	chr12-51025967-51026879	1.82072	0.0343249
chr12	55738260	55739219	960	*	0.0505961	RPS26	chr12-55738260-55739219	2.59023	0.0047956
chr12	55817468	55818369	902	*	0.101181	RPS26	chr12-55817468-55818369	2.02405	0.0214824
chr12	55926625	55927581	957	*	0.0991005	RPS26	chr12-55926625-55927581	1.91681	0.027631
chr12	55929125	55930031	907	*	0.0667427	RPS26	chr12-55929125-55930031	3.43899	0.000291944
chr12	56041395	56042381	987	*	0.088011	RPS26	chr12-56041395-56042381	3.11154	0.000930587
chr12	56116048	56116958	911	*	0.0997005	RPS26	chr12-56116048-56116958	3.40514	0.000330652
chr12	56117738	56118687	950	*	0.112584	RPS26	chr12-56117738-56118687	2.02801	0.0212795
chr12	56125870	56126783	914	*	0.0535879	RPS26	chr12-56125870-56126783	1.70181	0.0443955
chr12	56152047	56152859	813	*	0.0852837	RPS26	chr12-56152047-56152859	2.24765	0.0122991
chr12	56157794	56158679	886	*	0.0864869	RPS26	chr12-56157794-56158679	1.64968	0.0495046
chr12	56298974	56299611	638	*	0.0585993	RPS26	chr12-56298974-56299611	2.6723	0.00376672
chr12	56315745	56316739	995	*	0.101938	RPS26	chr12-56315745-56316739	2.28936	0.0110292
chr12	56333597	56334520	924	*	0.0839356	RPS26	chr12-56333597-56334520	1.8687	0.0308323
chr12	56448848	56449797	950	*	0.077151	RPS26	chr12-56448848-56449797	1.95489	0.0252979
chr12	56468029	56468963	935	*	0.103098	RPS26	chr12-56468029-56468963	3.23257	0.000613403
chr12	56521165	56522175	1011	*	0.0502269	RPS26	chr12-56521165-56522175	2.52467	0.00579027
chr12	71754431	71755687	1257	*	0.0517683	RAB21	chr12-71754431-71755687	2.60409	0.00460599
chr12	76084327	76085190	864	*	0.0564751	NAP1L1	chr12-76084327-76085190	1.85686	0.0316656
chr12	96035302	96036237	936	*	0.0524607	CDK17	chr12-96035302-96036237	1.87177	0.0306194
chr12	103929631	103930653	1023	*	0.0598772	HSP90B1	chr12-103929631-103930653	3.90116	4.78658e-05
chr12	124913870	124914452	583	*	0.0535422	UBC	chr12-124913870-124914452	2.31551	0.0102926
chr14	35808838	35809738	901	*	0.0557115	NFKBIA	chr14-35808838-35809738	2.10774	0.0175269
chr14	61670815	61671725	911	*	0.0500367	PRKCH	chr14-61670815-61671725	3.48343	0.000247521
chr14	61569584	61570497	914	*	0.068178	HIF1A	chr14-61569584-61570497	4.85285	6.0851e-07
chr14	63863995	63864916	922	*	0.0622407	SYNE2	chr14-63863995-63864916	4.19069	1.39053e-05
chr14	68884887	68885817	931	*	0.057178	ACTN1	chr14-68884887-68885817	3.37859	0.000364292
chr15	33007872	33008912	1041	*	0.0507412	FMN1	chr15-33007872-33008912	4.06917	2.35906e-05
chr15	33016038	33017138	1101	*	0.106373	FMN1	chr15-33016038-33017138	8.31127	4.73399e-17
chr15	33021451	33022412	962	*	0.057569	FMN1	chr15-33021451-33022412	4.33235	7.37636e-06
chr15	33022490	33023359	870	*	0.0795067	FMN1	chr15-33022490-33023359	7.11476	5.60551e-13
chr15	33046769	33047750	982	*	0.121135	FMN1	chr15-33046769-33047750	9.42648	2.12038e-21
chr15	33067742	33069293	1552	*	0.0768155	FMN1	chr15-33067742-33069293	5.75668	4.28912e-09
chr15	33086273	33087190	918	*	0.0677002	FMN1	chr15-33086273-33087190	5.61727	9.69976e-09
chr15	33089984	33091000	1017	*	0.0608964	FMN1	chr15-33089984-33091000	5.58569	1.16386e-08
chr15	33091805	33092758	954	*	0.0674059	FMN1	chr15-33091805-33092758	4.48714	3.60926e-06
chr15	33104042	33104956	915	*	0.124427	FMN1	chr15-33104042-33104956	8.53501	7.00739e-18
chr15	33131117	33132246	1130	*	0.0514341	FMN1	chr15-33131117-33132246	4.32222	7.72325e-06
chr15	33148025	33148997	973	*	0.0548667	FMN1	chr15-33148025-33148997	3.17283	0.000754816
chr15	33215771	33216903	1133	*	0.0618369	FMN1	chr15-33215771-33216903	4.92139	4.29668e-07
chr15	33226290	33227203	914	*	0.116822	FMN1	chr15-33226290-33227203	7.65477	9.68273e-15
chr15	33241978	33243132	1155	*	0.0548264	FMN1	chr15-33241978-33243132	4.4605	4.08848e-06
chr16	1611707	1612656	950	*	0.052825	MAPK8IP3	chr16-1611707-1612656	2.58878	0.00481577
chr16	4404119	4405072	954	*	0.0570329	CORO7	chr16-4404119-4405072	3.59514	0.000162109
chr16	15948938	15950928	1991	*	0.0575207	ABCC1	chr16-15948938-15950928	2.83506	0.00229084
chr16	50338638	50339583	946	*	0.0640465	CYLD	chr16-50338638-50339583	4.6566	1.60734e-06
chr17	7306877	7307829	953	*	0.0563847	POLR2A	chr17-7306877-7307829	2.22553	0.0130228
chr17	7434943	7435823	881	*	0.0529784	POLR2A	chr17-7434943-7435823	3.6996	0.00010797
chr17	7483059	7483760	702	*	0.0589248	POLR2A	chr17-7483059-7483760	3.20153	0.000683501
chr17	7572157	7573059	903	*	0.0548254	POLR2A	chr17-7572157-7573059	2.26296	0.0118192
chr17	7614505	7615527	1023	*	0.0532478	POLR2A	chr17-7614505-7615527	2.0516	0.0201042
chr17	7857138	7858122	985	*	0.0610797	POLR2A	chr17-7857138-7858122	3.84457	6.03809e-05
chr17	7931658	7932580	923	*	0.0524838	POLR2A	chr17-7931658-7932580	1.68647	0.0458522
chr17	41665609	41666736	1128	*	0.0622597	EIF1	chr17-41665609-41666736	2.28083	0.0112794
chr17	41688458	41689165	708	*	0.069426	EIF1	chr17-41688458-41689165	2.25535	0.0120557
chr17	42414748	42415724	977	*	0.0551062	DNAJC7	chr17-42414748-42415724	4.5947	2.16687e-06
chr17	59837322	59838257	936	*	0.0605091	VMP1	chr17-59837322-59838257	4.66797	1.52092e-06
chr17	64505004	64505736	733	*	0.0588999	DDX5	chr17-64505004-64505736	2.00319	0.0225783
chr17	64507397	64508073	677	*	0.0539241	DDX5	chr17-64507397-64508073	3.26532	0.000546703
chr17	67468878	67470073	1196	*	0.0548583	PITPNC1	chr17-67468878-67470073	3.99775	3.19744e-05
chr17	75525136	75526044	909	*	0.0547604	H3F3B	chr17-75525136-75526044	2.085	0.0185347
chr17	76240138	76241054	917	*	0.050133	UBALD2	chr17-76240138-76241054	2.02473	0.0214474
chr17	79777619	79778579	961	*	0.0524975	RNF213	chr17-79777619-79778579	2.07404	0.0190378
chr18	3447715	3449601	1887	*	0.0560116	LPIN2	chr18-3447715-3449601	2.943	0.00162527
chr18	13538788	13539703	916	*	0.062653	RNMT	chr18-13538788-13539703	4.79028	8.32742e-07
chr18	80108597	80109828	1232	*	0.0529802	ADNP2	chr18-80108597-80109828	4.08398	2.21357e-05
chr19	8320973	8321896	924	*	0.067875	HNRNPM	chr19-8320973-8321896	1.83048	0.0335888
chr19	8390613	8391113	501	*	0.0666648	HNRNPM	chr19-8390613-8391113	2.11634	0.0171581
chr19	12775182	12776102	921	*	0.0537516	JUNB	chr19-12775182-12776102	1.82529	0.0339789
chr19	12796154	12797072	919	*	0.0501063	JUNB	chr19-12796154-12797072	2.24873	0.0122649
chr19	13951886	13952821	936	*	0.0517084	IL27RA	chr19-13951886-13952821	2.07047	0.019204
chr19	14117479	14118400	922	*	0.0545835	ADGRE5	chr19-14117479-14118400	2.20082	0.0138746
chr19	17932371	17933327	957	*	0.0715856	JUND	chr19-17932371-17933327	1.85655	0.0316875
chr19	18152316	18153360	1045	*	0.0810473	JUND	chr19-18152316-18153360	2.34517	0.00950915
chr19	18192584	18193516	933	*	0.0853142	JUND	chr19-18192584-18193516	2.06076	0.0196629
chr19	18277295	18278099	805	*	0.0582414	JUND	chr19-18277295-18278099	2.88923	0.00193091
chr19	18279366	18280599	1234	*	0.0604439	JUND	chr19-18279366-18280599	1.69005	0.045509
chr19	18322754	18323688	935	*	0.0805633	JUND	chr19-18322754-18323688	2.11544	0.0171962
chr19	18521858	18522821	964	*	0.0850424	JUND	chr19-18521858-18522821	2.02347	0.0215123
chr19	49084826	49085767	942	*	0.0570823	PPP1R15A	chr19-49084826-49085767	1.75806	0.0393682
chr19	53559020	53560034	1015	*	0.0537225	ZNF331	chr19-53559020-53560034	4.11402	1.94413e-05
chr19	55258673	55259655	983	*	0.105367	RPL28	chr19-55258673-55259655	1.83455	0.0332862
chr19	55476289	55477248	960	*	0.102821	RPL28	chr19-55476289-55477248	1.88512	0.0297066
chr19	55624029	55625101	1073	*	0.0807174	RPL28	chr19-55624029-55625101	2.03977	0.0206868
chr19	55634492	55635431	940	*	0.0587345	RPL28	chr19-55634492-55635431	1.73468	0.0413985
chr19	55655445	55656061	617	*	0.0577167	RPL28	chr19-55655445-55656061	2.92373	0.00172931
chr20	21125494	21126417	924	*	0.0600945	XRN2	chr20-21125494-21126417	1.89973	0.0287344
chr20	36998418	36999324	907	*	0.0666828	SAMHD1	chr20-36998418-36999324	5.49746	1.92646e-08
chr20	36998418	36999324	907	*	0.0502267	RBL1	chr20-36998418-36999324	3.56464	0.000182175
chr20	38858751	38859913	1163	*	0.0737398	PPP1R16B	chr20-38858751-38859913	4.77228	9.10782e-07
chr20	38870339	38871266	928	*	0.0735286	PPP1R16B	chr20-38870339-38871266	4.58251	2.29711e-06
chr20	38872704	38873714	1011	*	0.0767077	PPP1R16B	chr20-38872704-38873714	5.88931	1.93902e-09
chr20	59159148	59160099	952	*	0.0552721	ZNF831	chr20-59159148-59160099	3.44274	0.000287931
chr21	36156091	36157029	939	*	0.0763425	RUNX1	chr21-36156091-36157029	1.84461	0.0325475
chr21	37266993	37267995	1003	*	0.050112	DYRK1A	chr21-37266993-37267995	2.08796	0.0184006
chr21	37366145	37367124	980	*	0.0523021	DYRK1A	chr21-37366145-37367124	1.99161	0.0232069
chr22	45336682	45337712	1031	*	0.0827395	FAM118A	chr22-45336682-45337712	6.90568	2.49823e-12
chr22	45341170	45342193	1024	*	0.0762993	FAM118A	chr22-45341170-45342193	7.44623	4.80238e-14
chrX	44872582	44873505	924	*	0.0541952	KDM6A	chrX-44872582-44873505	2.29651	0.0108233
chrX	54044138	54045113	976	*	0.0538603	HUWE1	chrX-54044138-54045113	3.04724	0.00115475
