# Supplementary material for: Angiotensin receptor blockers modulate the lupus CD4+ T cell epigenome characterized by TNF family–linked signaling
Source: JCI Insight. 2024 Dec 17;10(3):e176811. doi: 10.1172/jci.insight.176811 (PMC11948580; doi:10.1172/jci.insight.176811)
Supplement: Supplemental data set 7 [file jciinsight-10-176811-s109.xlsx]

## Sheet: Sheet1
Genes	log2FoldChange	padj
EXT1	22.7351	1.73231e-14
EMC7	22.0062	3.5979e-14
F2R	21.7234	5.09474e-13
ZBTB4	24.0364	1.25439e-12
TTLL1	20.6892	9.12716e-12
BTG3	3.90236	9.42653e-12
LPXN	5.7419	2.77042e-11
ANXA1	6.23911	1.08234e-09
PSMD14	12.4981	1.35616e-09
LRRC2	17.2796	1.84787e-09
SETD7	4.49762	2.12127e-09
GNG5	-4.92176	2.36977e-08
ZBTB10	2.41254	3.15053e-08
HELZ	3.22617	4.88984e-08
CFAP73	13.8602	6.97222e-08
YEATS4	3.30037	7.97592e-08
RGPD8	5.22142	2.67337e-07
EFHD2	16.7165	3.69336e-07
SPDYA	6.52172	8.64472e-07
CENPE	21.5109	2.97934e-06
SGTB	11.3884	2.97934e-06
CTDSP2	7.51155	3.21237e-06
NFKBIE	4.80957	3.70827e-06
DGCR6L	10.9036	4.79406e-06
DSC1	23.132	8.20164e-06
IRF8	4.98543	9.56874e-06
CNOT6	22.7148	1.38492e-05
ALG5	-10.6844	1.5994e-05
THNSL1	22.577	1.62073e-05
RPL21P44	-4.16568	1.71431e-05
S1PR2	22.4569	1.74075e-05
ZMAT3	11.4166	1.92674e-05
BCL10	2.91091	2.12799e-05
DYNC2H1	10.0124	2.12799e-05
RNF144A	7.97283	2.12799e-05
PXMP4	9.36164	2.47056e-05
HS3ST3B1	21.9777	2.80767e-05
LCMT2	21.9342	2.95178e-05
RANBP2	6.30338	3.33067e-05
UBR2	5.2014	3.33067e-05
KCNMB4	21.2364	4.80266e-05
AKIRIN2	21.337	6.04246e-05
WHAMM	2.49803	6.53585e-05
FBXL3	6.00709	6.58761e-05
RMND5A	9.02545	6.58761e-05
RSPH3	21.2133	6.58761e-05
ZMAT2	9.78527	7.79423e-05
CORO2A	21.0036	8.26023e-05
SPTBN2	7.82555	8.46311e-05
LTN1	6.82738	9.05271e-05
MFN1	7.09561	9.25935e-05
PEX6	21.0338	9.27023e-05
ZDBF2	4.35562	0.000115423
GPR18	20.8348	0.000115636
PRLR	6.32715	0.000128027
PMAIP1	7.82467	0.000128384
SMBD1P	6.85393	0.000140994
CMTM8	9.84933	0.0001512
JUND	7.81444	0.0001512
PHF5A	8.71371	0.000156615
SLFNL1	-4.95705	0.000156615
PSPHP1	7.83649	0.000175768
RAP2A	20.1867	0.000185779
CATSPERG	-3.87101	0.000210572
BORCS5	4.03279	0.000279966
GOLPH3	19.8563	0.000279966
ARL4A	1.53495	0.000284649
JOSD1	1.32101	0.000292621
MTHFD2	3.71065	0.000292621
ATRN	-4.368	0.000293533
LRRC42	10.7709	0.000293533
RAB2B	6.74605	0.000319174
MBIP	2.38332	0.000329535
FLVCR1	9.22611	0.000331692
PSPH	3.94169	0.000348879
WDR43	4.00344	0.000381117
MAPK1IP1L	2.03042	0.000406589
KIAA1522	6.03534	0.000424778
MPZL3	5.0879	0.000425811
RAB22A	6.5625	0.000437121
PTBP3	7.47342	0.000487386
GTF2B	6.39324	0.000576523
RPS26P21	7.45312	0.00058245
PDZD11	9.97743	0.000595886
ARHGEF28	2.85681	0.000649229
DUSP10	3.66878	0.000725746
TMEM38B	3.15287	0.000761648
BRSK2	3.69868	0.000771272
FRMD6	3.43202	0.000771272
NEK3	6.04685	0.000771272
SLC23A3	-2.06853	0.000776238
ZNF555	18.7313	0.000850843
MYLIP	1.14236	0.000871894
SLC25A15	7.45503	0.000957473
BCAS2P2	6.42943	0.000983181
MXD4	3.91811	0.000987955
TPTE2P5	6.47152	0.00106729
ZNF25	18.4871	0.00106729
ACSS1	-1.98643	0.00108004
HCG4B	7.15054	0.00115349
HDX	7.90163	0.00116657
NR1D2	6.41655	0.00133113
CEP131	-3.37553	0.00141314
RSBN1L	5.61776	0.00148086
HMGB3	5.87784	0.00155899
NPM1P26	7.48833	0.0016391
DPH3	1.3001	0.00165149
GCGR	6.56484	0.00165149
IL23A	6.42358	0.00165149
SUCLG1	3.46533	0.00165149
UBE2Q1	5.47421	0.00165149
PUM2	7.06974	0.001687
SLC26A7	6.00078	0.001687
CYP27A1	6.23309	0.00173945
GRIA2	5.33399	0.00173945
CLTB	4.03343	0.00177353
CD33	2.90886	0.00180973
RAD21	5.41586	0.00182365
EEF1A1P11	-3.44272	0.00185363
PITPNA	7.81853	0.00191941
MAMSTR	7.85901	0.00193751
SAMD1	17.7729	0.00193751
GOLGA6L5P	9.16094	0.00197918
IRAK1BP1	3.21485	0.00197918
UACA	3.58892	0.00199876
EPS8L3	5.68469	0.00205588
F12	8.45257	0.00210574
ATL3	8.49727	0.00211536
XPO7	6.89226	0.00217461
KDF1	9.2758	0.00223048
CYCS	1.8799	0.00232601
RYBP	8.28134	0.00233856
PDCD6IPP2	3.81263	0.00246475
PRKN	5.30889	0.00246475
TP53INP2	4.77967	0.00246475
ZBTB41	17.4615	0.00246475
SLC44A4	3.1009	0.0024896
KLF12	3.55073	0.00262492
UBXN7	3.2731	0.00265896
GTF2H1	2.2507	0.00266158
INSL3	6.3803	0.00266158
LRAT	7.26773	0.00266158
DCLRE1B	3.63663	0.00270792
LIN52	3.13914	0.00270792
RAB5A	3.19549	0.00270792
TSHZ1	5.99809	0.00271506
RPS29P21	4.83178	0.0027561
ZFYVE26	3.04945	0.00278838
TTC9B	6.37357	0.00287269
SEC22B	2.87774	0.00291079
GDAP2	4.7389	0.00297355
SKA3	8.15493	0.00309306
MPV17L2	8.44115	0.00312827
KLHL28	1.6664	0.00315378
C6orf62	17.0834	0.00327194
ATP6V1G2	7.6273	0.0032775
DAB1	5.82569	0.0033592
HACD4	8.53744	0.00336492
ADGRE4P	5.29413	0.00351033
SNX24	5.63245	0.00351161
CMC4	10.0528	0.00351937
TEC	6.34802	0.00351937
ATP6V0A4	4.13854	0.00355922
GMNN	3.74877	0.00361457
NAB1	5.41859	0.00370117
LMNB1	4.44878	0.00372449
PPIAP4	-6.8921	0.00372449
BLVRA	3.04161	0.00377721
ALPK1	1.69364	0.00385878
PIGX	2.34918	0.00385878
STRCP1	7.70499	0.00385878
RECK	2.37618	0.00396444
B9D2	1.7638	0.00407987
SF3B4	8.12411	0.00421151
GBGT1	2.89886	0.0044146
LPAR3	-2.83939	0.00443512
TMEM121B	6.80843	0.00443512
WRN	8.37918	0.00443512
CD44	1.58099	0.00466692
IL17D	5.54281	0.00472219
NME9	-4.85326	0.00481198
ZNF639	1.69717	0.00483486
TRAFD1	3.54836	0.00489529
AARSD1P1	9.32401	0.00499221
NDUFA10	2.84671	0.00499448
MAP3K11	-1.56346	0.00500347
DDIT3	1.997	0.00517838
SOCS6	7.31945	0.00517838
LYAR	8.66163	0.00518715
LETM1	3.22226	0.00531377
CDKN1A	5.04202	0.00536287
ABITRAM	4.67312	0.00538108
PIK3CD	2.0851	0.00538108
RBM7	1.41513	0.00538108
ARL14EPP1	6.83641	0.00539256
BCORL1	4.10677	0.00547322
SLC17A5	9.77013	0.00548914
MASP2	-1.84866	0.00559535
CDC7	4.88288	0.00561646
ELMO1	1.70454	0.00574108
TGM4	6.22895	0.00577012
ISCA1P1	3.97585	0.00617554
FABP5P9	3.61571	0.00624577
KCTD10	4.95357	0.00624577
DNAJB11	8.67288	0.00633547
HIGD1AP14	-7.03516	0.00651861
KPNA6	-7.22126	0.00661941
CDC14A	2.30575	0.006628
LATS1	2.80851	0.006628
KLHDC8B	-3.72347	0.0067143
RPL5P13	-6.56096	0.00693813
DTX3	1.95812	0.00716154
SPDEF	6.07744	0.00783266
STXBP4	-3.35278	0.00783882
NEDD9	2.35148	0.0079651
DHFR2	2.80137	0.00801335
NAT1	7.79805	0.00820892
NATD1	-2.28395	0.00824114
GRK4	1.96068	0.008561
ZSCAN9	6.88022	0.008561
ALOX5AP	7.13332	0.00876777
KIF15	3.83699	0.00876777
RNH1	-1.40184	0.00876777
CCDC59	1.30592	0.00878733
PIGHP1	6.51095	0.00878733
YPEL4	6.62258	0.00884278
FPR1	3.50477	0.00886003
RNF175	5.26284	0.00913635
ARHGEF40	4.29621	0.0091459
EFNB2	6.78357	0.0091459
LETM2	2.41344	0.0091459
ZNF630	3.21623	0.0091459
TSNAX	4.97826	0.00947401
CYB5D1	7.89281	0.0095564
FAM210B	6.39867	0.0095564
KDELR3	4.71832	0.0095564
DPRXP3	9.06656	0.00966314
SCARF1	-2.77707	0.00971247
MINDY4	3.10259	0.0100089
SULT1A4	2.60659	0.0104473
TADA1	8.13923	0.0104748
CD69	1.37486	0.0104959
MRM1	-3.21027	0.0104959
PM20D1	6.99878	0.0105632
HLA-DRB1	7.1508	0.0109246
OVOL1	5.2111	0.0109246
RPL10P6	4.27656	0.0111513
GAPDHP24	6.07791	0.0111733
ALG10B	-8.04008	0.0113601
ERCC6L	5.62656	0.0113867
UBOX5	5.65425	0.0114314
CHUK	5.81059	0.0116103
DLG4	6.0046	0.0117405
IRGQ	2.43367	0.0117709
INPP1	4.42135	0.0117718
PTPRQ	4.33467	0.0117718
ABCB4	6.43539	0.0117832
VPS37B	2.85701	0.0119743
CD96	1.76179	0.0121539
KCMF1	5.59507	0.0121539
RASSF3	5.15943	0.0121853
DIS3	2.29052	0.0124211
CTR9	2.70684	0.0124626
NRBF2P5	9.26502	0.0124875
ARAP2	2.54169	0.0125213
NFKBIA	2.04775	0.012582
STAG3L5P	2.20788	0.012582
OVCH1	-3.80981	0.0127526
UBE2FP3	-5.46228	0.0130737
NINL	-3.81653	0.0131655
VPS26A	2.71618	0.0131655
ZNF687	3.47702	0.0133138
DTL	5.71374	0.0134505
GTF2IP12	2.54421	0.0134505
HMGB1P14	-5.24281	0.0134505
RSL24D1	6.3312	0.0137453
B4GALT2	6.45545	0.0137974
GABARAPL1	2.65873	0.0138356
ARHGAP20	4.58543	0.0139642
DCAF17	3.99889	0.0139642
IDS	2.25672	0.0139872
CTNNA1	-1.27581	0.0142121
BZW1P2	4.57065	0.0143052
EYA2	4.27136	0.0143052
TRBV6-4	-4.93962	0.014388
C12orf29	2.24587	0.0149333
VDAC1P4	6.51298	0.0150872
MAP7	7.72496	0.0152597
GORAB	3.82654	0.0153457
GRHL1	-2.88421	0.0153457
UBE2L3	2.63379	0.0154959
GINM1	8.61733	0.015813
MARCHF5	4.92593	0.0160608
RETREG1	7.9986	0.0160608
ZNF654	3.64364	0.0160608
PARP10	-2.43493	0.0160745
CDK17	5.12439	0.0163283
PHF12	2.48819	0.0165302
ZNF213	-3.33272	0.0167816
KIAA0408	-2.63817	0.0170437
OSGIN2	2.64133	0.0170437
SETP5	8.52664	0.0170437
SLC31A2	4.20409	0.0170437
H2BC15	2.46679	0.0173746
IGBP1	-7.17211	0.0173746
MED19	3.72214	0.0173746
HSD17B3	5.87291	0.0174319
PER1	2.52766	0.0174319
BAG4	5.03285	0.0175112
HES1	6.31475	0.0175112
C18orf21	1.98584	0.017533
PADI6	6.11395	0.017533
RPP25L	6.80895	0.017533
ZNF627	2.32523	0.017533
APC2	-2.34596	0.018319
CLECL1	4.31364	0.0183216
PCSK7	-0.767002	0.0183216
RPS12P21	-5.56371	0.0183216
USP44	5.95713	0.0183216
TNNC1	6.47164	0.0183334
SPCS1	2.97221	0.0184132
IL17B	-4.07754	0.0185045
CHRNB3	5.92559	0.0185162
NFIA	-3.41591	0.0186939
RPS26P4	11.7903	0.0186939
KIAA0895LP1	6.58482	0.0188065
SPATA31E3P	6.12179	0.0193402
RAG1	5.73747	0.0193708
KRTAP12-3	7.34194	0.0193814
IQCF3	3.94207	0.0198026
CDR2L	5.83609	0.0199928
RPS16P9	6.00253	0.0199928
DNAJB4	3.55299	0.0201272
SAP30	7.15583	0.0201914
MATN2	-2.49192	0.0206741
CFAP45	5.34121	0.020894
SESN1	2.22828	0.020894
PACSIN1	5.2271	0.0213962
RPS12P3	-1.82809	0.0213962
CMYA5	6.69767	0.0214264
CPNE4	3.12657	0.0217515
PPP2R5CP	5.08327	0.0218994
TNPO1P2	5.57628	0.0219542
CFTR	1.49616	0.0221533
NIBAN2	4.06195	0.0221533
ITGA7	3.04363	0.0224743
SMAD7	5.63416	0.0225925
OPA3	2.63955	0.0225986
OR7E162P	2.90267	0.0225986
EOGT	-2.84986	0.0226576
H2BC5	3.24543	0.02297
UNC13A	6.4016	0.02297
DNAJC12	-2.84226	0.0230272
MRPL40P1	7.60306	0.0230272
NT5C2	3.60898	0.0230272
SIRT4	5.77461	0.0230272
CPLANE1	3.53513	0.0230432
PRELID3B	4.40106	0.0230432
ASCL5	-6.25207	0.0230552
MEX3C	3.03226	0.0230552
TANK	1.48234	0.0238251
KLHL17	6.24291	0.0238869
OR2L3	4.34753	0.0238869
MCOLN2	-4.9324	0.0243066
TNFRSF1A	-1.64541	0.0243066
FTH1P1	2.55382	0.0243812
SBDSP1	1.61178	0.0243812
TOMM22	5.98843	0.0243812
ZNF334	3.47292	0.0244222
SEMA6C	2.90697	0.0244233
OR13C1P	6.28829	0.0244658
NOL9	5.73977	0.0246976
NTNG1	4.26509	0.0246976
USP12	3.18131	0.0250661
LMNTD2	4.27094	0.0251054
ASB15	4.51122	0.0254162
SGK1	2.45315	0.0254162
TP53AIP1	6.78216	0.0254162
UBN2	4.61323	0.0254642
CCDC187	6.26449	0.0255229
BARD1	4.90716	0.0255637
HNRNPCP7	-4.5131	0.0256645
YPEL5	2.08894	0.0256645
OR5H1	2.40239	0.0257016
SPATA31A7	1.37239	0.0257016
NABP2	4.94044	0.0258442
RPS2P44	6.92129	0.0260654
AHR	1.95706	0.0264276
OXA1L	3.35689	0.0264276
PRPS1P2	7.22151	0.0264651
ACSL3	2.33723	0.0266488
SAMHD1	1.58014	0.0266488
LRFN5	7.05034	0.0267633
RPL10P9	4.09314	0.0267633
A1CF	-3.22194	0.0274582
GHRL	5.35284	0.0274582
MESP1	6.10985	0.0274582
ZNF136	-4.21037	0.027582
TRAF4	5.65028	0.0280015
SUGP2	-0.938263	0.0280284
ZSCAN12P1	6.27992	0.0281203
PPME1	2.88277	0.028876
PTAFR	3.26288	0.028876
SEPTIN4	2.69608	0.028876
HACD1	4.0511	0.0289625
PANK1	4.43772	0.0291346
CAND1	1.48532	0.0293994
PUF60	-1.60205	0.0293994
CD276	1.36388	0.0295578
HMMR	5.12118	0.0295578
HMGN2P17	-2.13478	0.0297212
NAF1	1.7639	0.0297275
MAIP1	1.78262	0.0302653
SMG1P3	1.50585	0.0303978
TSPAN33	6.20476	0.0303978
CAMSAP1	5.12478	0.0306023
PPP1R27	2.51658	0.0319315
SGPL1	4.62323	0.0319315
KPTN	-2.85855	0.0321375
GNRH1	4.61723	0.0326638
GAPDHP40	5.20502	0.0328795
BBIP1	1.86995	0.0329932
EVA1A	6.05896	0.0337584
BEX2	2.13354	0.0338674
ANKEF1	-2.60066	0.033883
GLUD1	4.98477	0.033883
MTMR9	4.81852	0.0338971
CMTM6	5.31215	0.0339315
LCORL	3.26976	0.0346749
ANKRD49P1	6.51132	0.0354839
OAS3	6.51841	0.035849
RPL14P3	-3.87742	0.0359509
EFNA4	-6.56693	0.0361854
GCNT3	5.37542	0.036416
POMP	2.92264	0.036416
CUEDC2	4.12095	0.0364219
TRIM45	4.95136	0.036558
DOCK10	2.19515	0.0368836
IL12A	-4.85082	0.0370045
SLC25A43	-3.92182	0.0370045
ACVR1B	4.33957	0.0373824
C14orf180	5.97701	0.0373824
CHD1L	1.24792	0.0373824
COLQ	-3.83373	0.0373824
COPG2	4.38625	0.0373824
SLC35F4	3.80458	0.0373824
TRIM9	5.12426	0.0373824
TYRO3P	6.33119	0.0373824
GFRA1	5.44451	0.0374565
SBF1P2	3.37229	0.037682
BMT2	8.49454	0.0378515
PIAS2	2.72343	0.0379692
MYOM1	-1.76412	0.0380476
RCAN3	2.66485	0.0383379
TDRD6	6.27112	0.0383379
IQANK1	1.34121	0.0388745
DDI2	6.12593	0.0392471
TTC23L	4.14504	0.0392471
C20orf194	2.63423	0.0394246
CDV3	2.19738	0.0394246
EGR3	6.05489	0.0394246
NPIPA3	-2.16247	0.0394246
TCP10L3	3.84048	0.0394246
TBC1D16	6.52778	0.0396231
ACSM2A	1.47522	0.0398573
FAM222A	4.88268	0.0398874
NLRC4	-5.72489	0.0399073
CA9	-4.14978	0.0399209
LRP1B	5.6604	0.0399209
CYP17A1	2.89198	0.0404018
TMEM245	5.55743	0.0406235
ANKRD11P1	2.73421	0.0408139
DNAJB13	4.16987	0.0415635
PRKD1	3.97177	0.0415635
CREB3L3	5.41082	0.04168
VCP	5.14809	0.04168
NKD1	5.27649	0.0418476
USP31	3.87116	0.0420294
B3GNT2	5.30176	0.0421603
CRYL1	2.28518	0.0421603
PDS5A	2.54621	0.0421603
ZIK1P1	1.4361	0.0426561
SOD1	2.36997	0.0426639
STIP1	-2.98673	0.0426639
CREBL2	6.52806	0.0435073
TP53I3	5.64313	0.0440186
ZNF318	2.65279	0.0440186
USP47	2.47954	0.0445577
CHIT1	-3.38237	0.0447306
CPSF1P1	4.60731	0.0447306
DNM3	3.87502	0.0447306
DPPA3P1	7.98594	0.0447306
PDE1A	2.37	0.0447306
PIFO	5.66371	0.0447306
FANCG	-3.31334	0.0448715
COX6B1P5	6.79569	0.0449815
EXPH5	4.63732	0.0451533
GPR55	4.49794	0.0452348
PPM1A	1.63097	0.0457149
TEX29	7.01555	0.0457149
PRXL2C	2.02821	0.046168
DLC1	1.22638	0.0463348
GASK1A	5.36166	0.0463348
LYSMD3	1.88567	0.0464836
SERPINA3	3.18905	0.0467595
TUFT1	2.94035	0.0467595
LAMTOR3	2.33	0.0468791
NECTIN1	-3.34491	0.0468791
CYB5AP2	1.86452	0.0471754
PDPN	4.41402	0.0473901
PRKCE	2.42137	0.0473901
WWC3	5.48469	0.0482729
ATP7A	2.03257	0.0482891
GRIA1	1.61427	0.0482891
GTF2IRD1P1	-2.0004	0.0482891
ZNF791	2.08789	0.0482891
MOCS2	2.82964	0.0492241
FAM209A	7.13445	0.0498819
