# Supplementary material for: Angiotensin receptor blockers modulate the lupus CD4+ T cell epigenome characterized by TNF family–linked signaling
Source: JCI Insight. 2024 Dec 17;10(3):e176811. doi: 10.1172/jci.insight.176811 (PMC11948580; doi:10.1172/jci.insight.176811)
Supplement: Supplemental data set 8 [file jciinsight-10-176811-s110.xlsx]

## Sheet: Sheet1
Type	ATAC_Group	Replicate	DeIdentified_ID	Disease	Cell_Type	Age	Sex	Demographic_Ethnicity	Demographic_Race	SLE_Diagnosis_Date	SLE_Diagnosis_Years	SLEDAI_Score	SLEDAI_Domain_Vasculitis_Score	SLEDAI_Domain_Arthritis_Score	SLEDAI_Domain_Hematuria_Score	SLEDAI_Domain_Proteinuria_Score	SLEDAI_Domain_Pyuria_Score	SLEDAI_Domain_Pleurisy_Score	SLEDAI_Domain_Rash_Score	SLEDAI_Domain_Alopecia_Score	SLEDAI_Domain_MucosalUlcer_Score	SLEDAI_Domain_Complement_Score	SLEDAI_Domain_dsDNA_Score	SLEDAI_Domain_Leukopenia_Score	SLE_Nephritis_Ever	SLE_Nephritis_BiopsyClass	UPCR_MostRecent	ANA_HighestTiter	ANA_Pattern	AntiDsDNA_Ever_Positive	AntiSmith_Ever_Positive	AntiRNP_Ever_Positive	AntiSSA_Ever_Positive	AntiScl70_Ever_Positive	AntiLAC_Ever_Positive	AntiBeta2Glycoprotein_Ever_Positive	AntiCardiolipin_Ever_Positive	APLS_Diagnosis	MCTD_Diagnosis	Sjogrens_Diagnosis	OtherAutoImmune_Diagnosis	OtherMedicalCondition	Medication_Active_ARB	Medication_Active_ARB_Type	Medication_ARB_Indication	Medication_Active_ACEi	Medication_Active_ACEi_Type	Medication_ACEi_Indication	Medication_Active_Rituximab
ATAC/RNA	Healthy	1	CONTROL_BA	Healthy	AcTfh	41	Male	UNK	UNK	NA	NA	NA	NA	NA	NA	NA	NA	NA	NA	NA	NA	NA	NA	NA	NA	NA	UNK	UNK	UNK	UNK	UNK	UNK	UNK	UNK	UNK	UNK	UNK	UNK	UNK	UNK	UNK	UNK	UNK	UNK	UNK	UNK	UNK	UNK	UNK
ATAC	Healthy	1	CONTROL_BN	Healthy	NaiveCD4	41	Female	UNK	UNK	NA	NA	NA	NA	NA	NA	NA	NA	NA	NA	NA	NA	NA	NA	NA	NA	NA	UNK	UNK	UNK	UNK	UNK	UNK	UNK	UNK	UNK	UNK	UNK	UNK	UNK	UNK	UNK	UNK	UNK	UNK	UNK	UNK	UNK	UNK	UNK
RNA	Healthy	1	CONTROL_BB	Healthy	NaiveCD4	34	Female	UNK	UNK	NA	NA	NA	NA	NA	NA	NA	NA	NA	NA	NA	NA	NA	NA	NA	NA	NA	UNK	UNK	UNK	UNK	UNK	UNK	UNK	UNK	UNK	UNK	UNK	UNK	UNK	UNK	UNK	UNK	UNK	UNK	UNK	UNK	UNK	UNK	UNK
ATAC/RNA	Healthy	1	CONTROL_BC	Healthy	AcTfh	25	Female	UNK	UNK	NA	NA	NA	NA	NA	NA	NA	NA	NA	NA	NA	NA	NA	NA	NA	NA	NA	UNK	UNK	UNK	UNK	UNK	UNK	UNK	UNK	UNK	UNK	UNK	UNK	UNK	UNK	UNK	UNK	UNK	UNK	UNK	UNK	UNK	UNK	UNK
ATAC	Healthy	1	CONTROL_BM	Healthy	NaiveCD4	53	Female	UNK	UNK	NA	NA	NA	NA	NA	NA	NA	NA	NA	NA	NA	NA	NA	NA	NA	NA	NA	UNK	UNK	UNK	UNK	UNK	UNK	UNK	UNK	UNK	UNK	UNK	UNK	UNK	UNK	UNK	UNK	UNK	UNK	UNK	UNK	UNK	UNK	UNK
ATAC/RNA	Healthy	1	CONTROL_BD	Healthy	AcTfh	41	Male	UNK	UNK	NA	NA	NA	NA	NA	NA	NA	NA	NA	NA	NA	NA	NA	NA	NA	NA	NA	UNK	UNK	UNK	UNK	UNK	UNK	UNK	UNK	UNK	UNK	UNK	UNK	UNK	UNK	UNK	UNK	UNK	UNK	UNK	UNK	UNK	UNK	UNK
ATAC/RNA	Healthy	1	CONTROL_BE	Healthy	AcTfh	35	Female	UNK	UNK	NA	NA	NA	NA	NA	NA	NA	NA	NA	NA	NA	NA	NA	NA	NA	NA	NA	UNK	UNK	UNK	UNK	UNK	UNK	UNK	UNK	UNK	UNK	UNK	UNK	UNK	UNK	UNK	UNK	UNK	UNK	UNK	UNK	UNK	UNK	UNK
ATAC/RNA	Healthy	1	CONTROL_BF	Healthy	AcTfh	29	Female	UNK	UNK	NA	NA	NA	NA	NA	NA	NA	NA	NA	NA	NA	NA	NA	NA	NA	NA	NA	UNK	UNK	UNK	UNK	UNK	UNK	UNK	UNK	UNK	UNK	UNK	UNK	UNK	UNK	UNK	UNK	UNK	UNK	UNK	UNK	UNK	UNK	UNK
ATAC/RNA	Healthy	1	CONTROL_BG	Healthy	AcTfh	37	Female	UNK	UNK	NA	NA	NA	NA	NA	NA	NA	NA	NA	NA	NA	NA	NA	NA	NA	NA	NA	UNK	UNK	UNK	UNK	UNK	UNK	UNK	UNK	UNK	UNK	UNK	UNK	UNK	UNK	UNK	UNK	UNK	UNK	UNK	UNK	UNK	UNK	UNK
ATAC/RNA	Healthy	1	CONTROL_BH	Healthy	AcTfh	39	Female	UNK	UNK	NA	NA	NA	NA	NA	NA	NA	NA	NA	NA	NA	NA	NA	NA	NA	NA	NA	UNK	UNK	UNK	UNK	UNK	UNK	UNK	UNK	UNK	UNK	UNK	UNK	UNK	UNK	UNK	UNK	UNK	UNK	UNK	UNK	UNK	UNK	UNK
ATAC	Healthy	1	CONTROL_BJ	Healthy	NaiveCD4	49	Male	UNK	UNK	NA	NA	NA	NA	NA	NA	NA	NA	NA	NA	NA	NA	NA	NA	NA	NA	NA	UNK	UNK	UNK	UNK	UNK	UNK	UNK	UNK	UNK	UNK	UNK	UNK	UNK	UNK	UNK	UNK	UNK	UNK	UNK	UNK	UNK	UNK	UNK
ATAC	Healthy	1	CONTROL_BQ	Healthy	NaiveCD4	50	Female	UNK	UNK	NA	NA	NA	NA	NA	NA	NA	NA	NA	NA	NA	NA	NA	NA	NA	NA	NA	UNK	UNK	UNK	UNK	UNK	UNK	UNK	UNK	UNK	UNK	UNK	UNK	UNK	UNK	UNK	UNK	UNK	UNK	UNK	UNK	UNK	UNK	UNK
ATAC/RNA	Healthy	1	PATIENT_AD	Healthy	AcTfh	49	Female	UNK	UNK	NA	NA	NA	NA	NA	NA	NA	NA	NA	NA	NA	NA	NA	NA	NA	NA	NA	UNK	UNK	UNK	UNK	UNK	UNK	UNK	UNK	UNK	UNK	UNK	UNK	UNK	UNK	UNK	UNK	UNK	UNK	UNK	UNK	UNK	UNK	UNK
ATAC/RNA	Healthy	1	PATIENT_R	Healthy	NaiveCD4	30	Female	UNK	UNK	NA	NA	NA	NA	NA	NA	NA	NA	NA	NA	NA	NA	NA	NA	NA	NA	NA	UNK	UNK	UNK	UNK	UNK	UNK	UNK	UNK	UNK	UNK	UNK	UNK	UNK	UNK	UNK	UNK	UNK	UNK	UNK	UNK	UNK	UNK	UNK
ATAC/RNA	Healthy	1	PATIENT_X	Healthy	NaiveCD4	31	Female	UNK	UNK	NA	NA	NA	NA	NA	NA	NA	NA	NA	NA	NA	NA	NA	NA	NA	NA	NA	UNK	UNK	UNK	UNK	UNK	UNK	UNK	UNK	UNK	UNK	UNK	UNK	UNK	UNK	UNK	UNK	UNK	UNK	UNK	UNK	UNK	UNK	UNK
RNA	Healthy	1	PATIENT_AP	Healthy	NaiveCD4	44	Female	UNK	UNK	NA	NA	NA	NA	NA	NA	NA	NA	NA	NA	NA	NA	NA	NA	NA	NA	NA	UNK	UNK	UNK	UNK	UNK	UNK	UNK	UNK	UNK	UNK	UNK	UNK	UNK	UNK	UNK	UNK	UNK	UNK	UNK	UNK	UNK	UNK	UNK
ATAC/RNA	Lupus_1	1	PATIENT_A	Lupus	AcTfh	37	Female	Not Hispanic or Latino/a	Black/AfricanAmerican	2007-01-01	11.3342	4	0	4	0	0	0	0	0	0	0	0	0	0	No	NA	0.06	1:2560	Speckled	No	No	Yes	Yes	UNK	No	No	No	No	Possible	No	Autoimmune hepatitis	Irritable bowel syndrome, Migraine, Fibromyalgia, Hypertension, Recurrent urticaria	No	NA	NA	No	NA	NA	No
ATAC	Lupus_1	1	PATIENT_B	Lupus	NaiveCD4	56	Female	Not Hispanic or Latino/a	Black/AfricanAmerican	2016-09-29	1.59178	0	0	0	0	0	0	0	0	0	0	0	0	0	No	NA	0.09	Pos	UNK	No	No	Yes	UNK	UNK	UNK	UNK	UNK	No	Possible	No	Autoimmune hepatitis	Peptic ulcer disease, Transient ischemic attack, Recurrent urticaria, Dysphagia, Fibromyalgia	No	NA	NA	No	NA	NA	No
ATAC	Lupus_1	1	PATIENT_C	Lupus	NaiveCD4	52	Male	Not Hispanic or Latino/a	Black/AfricanAmerican	2009-12-16	8.38356	12	0	0	4	4	0	0	2	0	0	2	0	0	Yes	3,5	1.24	1:5120	Speckled	Yes	Pos	Yes	No	No	No	No	Yes	No	Possible	No	Urticarial vasculitis, Colitis, Myositis	Post-nasal drip, Hypertension, Alcohol abuse, Depression, Neuropathy	No	NA	NA	Yes	Lisinopril	HTN	No
ATAC	Lupus_1	1	PATIENT_D	Lupus	NaiveCD4	35	Female	Not Hispanic or Latino/a	White	2004-10-20	13.6384	4	0	4	0	0	0	0	0	0	0	0	0	0	No	NA	0.09	1:320	Diffuse	No	No	No	No	UNK	No	No	Yes	No	No	No	None	Myelofibrosis, Fibromyalgia, Asthma, Bipolar, Depression	No	NA	NA	No	NA	NA	No
ATAC/RNA	Lupus_1	1	PATIENT_S	Lupus	NaiveCD4	54	Female	Not Hispanic or Latino/a	White	2014-02-17	4.31507	4	0	0	0	4	0	0	0	0	0	0	0	0	Yes	5	3.36	1:2560	Centromere	No	Yes	No	Yes	UNK	No	No	No	No	No	No	None	Hypertension, Osteoporosis, Low back pain, Pulmonary embolism	Yes	Losartan	HTN, Proteinuria	No	NA	NA	No
ATAC/RNA	Lupus_1	1	PATIENT_H	Lupus	NaiveCD4	49	Female	Not Hispanic or Latino/a	White	2010-05-26	8.09589	6	0	0	0	0	4	0	0	0	0	2	0	0	No	NA	0.05	1:160	Diffuse	No	No	No	No	UNK	UNK	No	No	No	No	No	None	Knee osteoarthritis, Allergic rhinitis, Cataracts, Migraine	No	NA	NA	No	NA	NA	No
ATAC/RNA	Lupus_1	1	PATIENT_E	Lupus	NaiveCD4	52	Female	Not Hispanic or Latino/a	Black/AfricanAmerican	2006-11-07	11.7808	2	0	0	0	0	0	0	0	0	0	0	2	0	Yes	UNK	0.09	1:640	Diffuse	Yes	UNK	UNK	UNK	UNK	UNK	UNK	UNK	No	No	No	None	Type 2 diabetes, Hypertension	Yes	Valasartan	HTN, Proteinuria	No	NA	NA	No
ATAC	Lupus_1	1	PATIENT_F	Lupus	NaiveCD4	22	Female	Not Hispanic or Latino/a	White	2017-01-12	1.66849	4	0	0	0	0	0	0	0	0	0	2	2	0	Yes	UNK	0.14	1:320	Speckled	Yes	No	No	Yes	UNK	UNK	Yes	Yes	Yes	No	No	None	None	No	NA	NA	No	NA	NA	No
ATAC/RNA	Lupus_1	1	PATIENT_AE	Lupus	NaiveCD4	26	Female	Hispanic or Latino/a	White	2014-05-12	4.4	2	0	0	0	0	0	0	2	0	0	0	0	0	No	NA	<0.04	1:1280	Diffuse	Yes	No	No	No	No	No	No	No	No	No	No	None	None	No	NA	NA	Yes	Lisinopril	HTN, Proteinuria	No
ATAC/RNA	Lupus_1	1	PATIENT_J	Lupus	NaiveCD4	68	Female	Not Hispanic or Latino/a	Black/AfricanAmerican	2010-02-05	8.68493	2	0	0	0	0	0	0	0	2	0	0	0	0	No	NA	0.29	1:80	UNK	No	UNK	UNK	Yes	UNK	UNK	UNK	UNK	No	No	Yes	Uveitis	Knee osteoarthritis, Fibromyalgia, Diverticulitis	No	NA	NA	Yes	Lisinopril	HTN	No
ATAC/RNA	Lupus_1	1	PATIENT_Z	Lupus	NaiveCD4	43	Female	Not Hispanic or Latino/a	White	2008-05-02	10.5836	0	0	0	0	0	0	0	0	0	0	0	0	0	No	NA	0.07	1:320	Diffuse	No	UNK	UNK	Yes	No	No	No	No	No	No	No	None	Breast cancer status post mastectomy, radiation, and Tamoxifen, Neuropathy, Depression, Osteopenia	No	NA	NA	No	NA	NA	No
ATAC/RNA	Lupus_1	1	PATIENT_G	Lupus	NaiveCD4	31	Female	Not Hispanic or Latino/a	Asian	2008-03-03	10.7589	2	0	0	0	0	0	0	0	2	0	0	0	0	No	NA	0.07	1:640	Centromere	Yes	No	No	No	No	No	No	Yes	No	Possible	No	Transvere myelitis, CT-ILD	Avascular necrosis, Total knee replacement, Asthma, Neurogenic bladder, Gastroesophageal reflux disease, Pre-diabetes, Osteoarthritis	No	NA	NA	No	NA	NA	No
ATAC/RNA	Lupus_1	1	PATIENT_K	Lupus	NaiveCD4	33	Female	Not Hispanic or Latino/a	Asian	2004-02-19	14.8055	11	0	0	4	0	0	0	2	2	0	2	0	1	Yes	5	0.17	Pos	UNK	Yes	UNK	UNK	No	No	UNK	No	Yes	No	No	No	None	None	No	NA	NA	Yes	Lisinopril	Proteinuria	No
ATAC/RNA	Lupus_1	1	PATIENT_L	Lupus	NaiveCD4	34	Female	Not Hispanic or Latino/a	Black/AfricanAmerican	2007-08-16	11.326	6	0	0	0	4	0	0	0	0	0	0	2	0	Yes	4	0.53	Pos	UNK	Yes	NA	NA	UNK	UNK	UNK	UNK	UNK	No	No	No	None	Uterine fibroids, Hypertension	No	NA	NA	No	NA	NA	No
ATAC	Lupus_1	1	PATIENT_M	Lupus	NaiveCD4	27	Female	Not Hispanic or Latino/a	White	2012-03-27	6.77534	6	0	0	0	0	0	0	0	2	0	2	2	0	Yes	NA	0.12	1:320	UNK	Yes	NA	NA	No	UNK	Yes	No	Yes	Yes	No	No	Mononeuritis multiplex	Hypertension, Preeclampsia	No	NA	NA	No	NA	NA	No
ATAC/RNA	Lupus_1	1	PATIENT_AF	Lupus	NaiveCD4	38	Female	Not Hispanic or Latino/a	Black/AfricanAmerican	2009-04-02	9.8	8	0	4	0	0	0	0	2	2	0	0	0	0	No	NA	0.06	1:160	Diffuse	No	No	No	No	UNK	No	No	No	No	No	No	None	Recurrent urticaria, Bipolar	No	NA	NA	No	NA	NA	No
ATAC/RNA	Lupus_1	1	PATIENT_AA	Lupus	NaiveCD4	35	Female	Not Hispanic or Latino/a	White	2011-11-15	7.71233	8	0	4	0	0	0	0	0	2	0	0	2	0	Yes	5	0.26	1:80	Diffuse	Yes	Yes	Yes	No	UNK	No	No	Yes	No	No	No		Hypertension, Sleeve gastrectomy, Obstructive sleep apnea	No	NA	NA	Yes	Lisinopril	Proteinuria	No
ATAC/RNA	Lupus_1	1	PATIENT_T	Lupus	NaiveCD4	34	Female	Not Hispanic or Latino/a	Black/AfricanAmerican	2000-01-01	19.5918	8	0	4	0	0	0	0	0	0	2	0	2	0	No	NA	0.07	1:1280	Diffuse	Yes	Yes	Yes	Yes	No	No	No	Yes	No	No	No	None	Fibromyalgia, Migraine, Gastroesophageal reflux disease	No	NA	NA	No	NA	NA	No
ATAC/RNA	Lupus_1	1	PATIENT_N	Lupus	NaiveCD4	62	Female	Not Hispanic or Latino/a	White	2010-04-16	9.29589	0	0	0	0	0	0	0	0	0	0	0	0	0	No	NA	0.26	1:160	Diffuse	Yes	UNK	UNK	No	UNK	UNK	UNK	UNK	No	No	No	None	Gastroesophageal reflux disease, Hypertension	No	NA	NA	Yes	Lisinopril	HTN	No
ATAC/RNA	Lupus_1	1	PATIENT_AH	Lupus	NaiveCD4	24	Female	Not Hispanic or Latino/a	Black/AfricanAmerican	2014-03-25	5.3726	14	8	4	0	0	0	0	2	0	0	0	0	0	No	v	0.09	1:20480	Nucleolar	Yes	Pos	Yes	Yes	No	No	No	No	No	Yes	No	Myositis	Ulnar neuropathy, Genital herpes simplex virus, Paroxysmal atrial fibrillation	No	NA	NA	No	NA	NA	No
ATAC/RNA	Lupus_1	1	PATIENT_AB	Lupus	NaiveCD4	39	Female	Not Hispanic or Latino/a	Black/AfricanAmerican	2016-03-01	3.43562	0	0	0	0	0	0	0	0	0	0	0	0	0	Yes	3,5	0.702	Pos	UNK	Yes	No	No	Yes	No	UNK	UNK	UNK	No	No	No	None	Hypertension, Lipoma, Urinary tract infection	Yes	Losartan	HTN, Proteinuria	No	NA	NA	No
ATAC	Lupus_1	1	PATIENT_AJ	Lupus	NaiveCD4	51	Female	Not Hispanic or Latino/a	Black/AfricanAmerican	2011-06-01	8.26575	8	0	4	0	0	0	0	0	0	2	0	2	0	No	NA	0.15	1:2560	Nucleolar	Yes	No	No	No	UNK	No	No	No	No	No	No	None	Gastroesophageal reflux disease, Peptic ulcer disease, Intestinal metaplasia, Pancreatitis, Hypertension, Depression, General anxiety disorder, Fibromyalgia, Migraine	No	NA	NA	Yes	Lisinopril	HTN	No
ATAC	Lupus_1	1	PATIENT_AK	Lupus	NaiveCD4	54	Female	Not Hispanic or Latino/a	White	2002-01-01	17.7041	8	0	4	0	0	0	0	2	0	2	0	0	0	No	NA	0.09	1:640	Speckled	No	UNK	UNK	Yes	UNK	No	No	No	No	No	Yes	None	Dysphagia, Back pain, Carpal tunnel	No	NA	NA	No	NA	NA	No
ATAC/RNA	Lupus_1	1	PATIENT_V	Lupus	NaiveCD4	59	Female	Not Hispanic or Latino/a	Black/AfricanAmerican	1992-01-01	27.7507	10	0	4	0	4	0	2	0	0	0	0	0	1	No	NA	0.369	1:640	Diffuse	Yes	No	No	Yes	No	No	No	No	No	No	No	None	Hypertension, Pulmonary hypertension, Persistent atrial fibrillation, Splenectomy, Cataract	Yes	Valasartan	HTN, Proteinuria	No	NA	NA	No
ATAC/RNA	Lupus_1	1	PATIENT_AC	Lupus	NaiveCD4	56	Female	Not Hispanic or Latino/a	White	2014-06-02	5.60548	1	0	0	0	0	0	0	0	0	0	0	0	1	No	NA	0.15	1:160	UNK	No	Yes	No	No	No	No	UNK	UNK	No	No	No	None	Fibromyalgia, Migraine, Irritable bowel syndrome, Endometriosis	No	NA	NA	No	NA	NA	No
ATAC/RNA	Lupus_2	1	PATIENT_Y	Lupus	NaiveCD4	50	Female	Not Hispanic or Latino/a	Black/AfricanAmerican	2006-07-26	12	10	0	0	0	0	4	0	2	0	0	2	2	0	Yes	UNK	0.147	Pos	UNK	Yes	UNK	UNK	UNK	UNK	Yes	No	Yes	No	No	No	Autoimmune hemolytic anemia	Knee osteoarthritis, Low back pain, Type 2 diabetes, Neuropathy	Yes	Losartan	NA	No	NA	NA	No
ATAC/RNA	Lupus_2	1	PATIENT_AG	Lupus	NaiveCD4	36	Female	Not Hispanic or Latino/a	Black/AfricanAmerican	2007-12-01	11.6521	4	0	4	0	0	0	0	0	0	0	0	0	0	Yes	1	0.03	1:640	Diffuse	Yes	No	Yes	No	No	No	No	UNK	No	No	No	Shrinking lung syndrome	Fibromyalgia, Asthma, Depression, Hypertension, Hyperlipidemia, Obstructive sleep apnea, Pre-diabetes	Yes	Losartan	Proteinuria	No	NA	NA	No
ATAC/RNA	Lupus_2	1	PATIENT_P	Lupus	NaiveCD4	31	Female	Not Hispanic or Latino/a	Black/AfricanAmerican	2015-12-01	3.73699	17	0	4	4	4	0	0	0	0	2	2	0	1	Yes	5	2.4	1:1280	Speckled	No	Yes	Yes	No	UNK	No	No	Yes	No	Yes	No	Transvere myelitis, CT-ILD	Avascular necrosis, Seizure, Endometriosis, Iron deficiency anemia, Hyptertension	Yes	Losartan	HTN, Proteinuria	No	NA	NA	No
ATAC/RNA	Lupus_2	1	PATIENT_Q	Lupus	NaiveCD4	71	Female	Not Hispanic or Latino/a	White	2001-01-01	18.7041	6	0	0	0	4	0	0	0	0	0	2	0	0	Yes	5	0.57	Pos	UNK	Yes	UNK	UNK	Yes	UNK	UNK	UNK	UNK	No	No	No	CT-ILD	Heart failure with reduced ejection fraction, Migraine, Renal carcinoma, Gastroesophageal reflux disease, Neuropathy	Yes	Losartan	HTN, Proteinuria	No	NA	NA	No
ATAC/RNA	Lupus_2	2	PATIENT_Q	Lupus	NaiveCD4	72	Female	Not Hispanic or Latino/a	White	2001-01-01	18.7041	6	0	0	0	4	0	0	0	0	0	2	0	0	Yes	5	0.57	Pos	UNK	Yes	UNK	UNK	Yes	UNK	UNK	UNK	UNK	No	No	No	CT-ILD	Heart failure with reduced ejection fraction, Migraine, Renal carcinoma, Gastroesophageal reflux disease, Neuropathy	Yes	Losartan	HTN, Proteinuria	No	NA	NA	No
ATAC/RNA	Lupus_2	1	PATIENT_U	Lupus	NaiveCD4	35	Female	Not Hispanic or Latino/a	Asian	1994-01-01	25.726	6	0	0	0	4	0	0	0	0	0	0	2	0	Yes	3,5	0.38	1:160	Diffuse	Yes	No	No	No	No	UNK	UNK	Yes	No	No	No	None	Cataract, Hypertension, Osteoporosis	Yes	Losartan	HTN, Proteinuria	No	NA	NA	No
ATAC/RNA	Lupus_2	1	PATIENT_AL	Lupus	NaiveCD4	46	Female	Not Hispanic or Latino/a	White	2012-01-01	7.73151	4	0	0	4	0	0	0	0	0	0	0	0	0	No	NA	0.09	1:160	Diffuse	Yes	No	No	No	UNK	UNK	UNK	UNK	No	No	No	None	Breast cancer status post lumpectomy, radiation, and Tamoxifen, BRCA2	No	NA	NA	No	NA	NA	No
[truncated: 16 more columns]
