# Supplementary material for: Angiotensin receptor blockers modulate the lupus CD4+ T cell epigenome characterized by TNF family–linked signaling
Source: JCI Insight. 2024 Dec 17;10(3):e176811. doi: 10.1172/jci.insight.176811 (PMC11948580; doi:10.1172/jci.insight.176811)
Supplement: Supporting data values [file jciinsight-10-176811-s111.xlsx]

## Sheet: Figure1B
Healthy	Lupus
48.4	76.7
56.3	46.7
57.3	80.1
32.4	49
37.8	87.4
52.7	83.6
47.9	25.9
47.4	57.7
58.3	91.7
85	53.7
68.6	47.2
60	60
42.4	37.7
62	76.8
44.2

## Sheet: Figure1C
Healthy	Lupus
4.83	1.41
6	5.25
6.35	8.36
4.87	6.49
9.86	2.71
7.42	4.96
3.87	0.99
5.95	4.93
4.97	3.06
1.92	4.71
8.06	6.01
4.38	5.64
4.2	1.23
3.19	3.14
5.09

## Sheet: Figure1D
Healthy	Lupus
7.38	4.3
9.21	8.68
4.16	3.63
11.5	5.81
16.1	42.3
9.74	8.96
17.2	12.3
32.4	20.9
22.5	6.05
7.61	5
13.3	9.9
8.03	3.99
17.9	22.2
7.32	4.39
14.7

## Sheet: Figure1H
Healthy Actfh	Lupus Actfh		Healthy ctfh	Lupus ctfh		Healthy naïve	Lupus naïve		Healthy th1	Lupus th1
-0.47615	-0.566655		-0.535481	-0.47024		-0.0809869	-0.107251		-0.501797	-0.462255
-0.548318	-0.448174		-0.541227	-0.51097		0.150954	0.0903015		-0.496588	-0.511414
-0.488493	-0.491003		-0.461709	-0.481478		0.19544	0.0809152		-0.446068	-0.486119
-0.537678	-0.528037		-0.484961	-0.521807		-0.114588	0.0329262		-0.517718	-0.526472
-0.544992	-0.496232		-0.48733	-0.520918		-0.059762	-0.000532744
-0.56444	-0.518718		-0.572405	-0.497021		0.0793018	-0.0162942
-0.488558	-0.536524		-0.461059	-0.536858		0.158251	0.0962801
-0.539627	-0.517792		-0.480789	-0.534193		0.091742	-0.0571971
-0.464431	-0.485064		-0.446091	-0.532136		0.104169	-0.184125
-0.475319	-0.503521		-0.479475	-0.449823		0.0704303	0.0122085
-0.467081	-0.546948		-0.51006	-0.590821		0.194005	0.176932
-0.539494	-0.533357		-0.581183	-0.533997		0.0350779	0.0364732
	-0.535481						-0.122014

## Sheet: Figure1I
Healthy Actfh	Lupus Actfh		Healthy ctfh	Lupus ctfh		Healthy naïve	Lupus naïve		Healthy th1	Lupus th1
-0.0153583	0.19618		5.49318e-05	0.101671		-0.193517	-0.0550162		-0.121751	-0.0465772
0.158021	0.155835		0.0413975	0.051817		-0.221352	-0.122827		-0.105164	-0.170285
0.152463	0.162871		-0.0171969	-0.0502083		-0.145622	-0.0787305		-0.20045	-0.109598
0.0652582	0.195911		0.0861604	0.0429448		-0.140114	-0.111115		-0.158113	-0.113654
0.182171	0.175413		0.0166245	0.101748		-0.168983	-0.104011
0.136439	0.257961		-0.0590659	0.114167		-0.116274	-0.127788
0.171062	0.199168		-0.0692072	0.141286		-0.162177	-0.175791
0.0750946	0.0557742		-0.108222	0.0388862		-0.222596	0.00200488
0.043785	0.0383621		0.00148456	-0.0309979		-0.176889	-0.0419149
0.133846	0.209477		0.0293291	0.115855		-0.160757	-0.182051
0.113543	0.183933		0.0485698	0.122707		-0.174093	-0.141312
0.15195	0.0326145		-0.0147092	-0.0902505		-0.0841692	-0.122003
							-0.185503

## Sheet: Figure2B
Healthy Actfh	Lupus Actfh		Healthy ctfh	Lupus ctfh		Healthy naïve	Lupus naïve		Healthy th1	Lupus th1
3.64665	3.77028		32.9101	-25.0694		9.39081	-20.5584		12.7926	-49.6413
8.64576	-12.5007		46.9128	5.00804		12.1183	-11.8408		4.97195	-15.1776
19.9539	19.3889		-2.11208	-30.098		25.0579	-39.2759		5.24003	-69.5253
14.5366	-16.9918		18.1398	13.5965		17.2024	-14.1898		-0.0462673	-30.5707
22.8762	-10.911		14.6379	1.64574		17.8376	-24.8483
24.749	-35.7003		42.637	-27.2434		15.4257	1.43342
11.2173	-13.7287		-1.65283	-26.7446		18.5809	-1.97348
25.4316	-40.9736		19.884	12.338		16.8397	-47.1994
-16.1046	-28.2473		13.9591	17.9038		11.3028	-8.9416
-0.278898	-9.68409		41.3008	-24.5316		45.1734	-22.3232
14.4206	-11.1667		63.2273	3.91289		15.4215	-37.7046
11.2675	-11.9682		38.8804	-15.6839		8.38663	-32.75
							-16.016

## Sheet: Figure2C
Healthy Actfh	Lupus Actfh		Healthy ctfh	Lupus ctfh		Healthy naïve	Lupus naïve		Healthy th1	Lupus th1
13.8725	-35.3294		3.6701	-13.0691		13.0899	17.9608		26.2367	1.11131
22.1811	-19.8988		-10.059	-31.1786		10.0855	-20.0906		14.5577	-5.64164
20.2848	-18.7551		35.2408	3.67888		8.05537	1.0467		15.5875	58.2942
22.4476	-19.0631		16.2043	-24.6549		19.4322	-15.1825		40.6925	-1.69008
19.469	-19.2348		-2.91002	-43.4378		-1.27539	-28.5421
-5.14414	9.50533		6.07777	-13.8837		-3.10564	-28.7151
22.7461	-11.9654		44.9691	-34.4775		14.4798	-14.3367
14.3988	31.803		11.0921	-40.001		12.0049	7.7278
28.7657	11.8488		13.9733	-33.1359		13.1779	-29.1897
39.3146	-35.9884		0.234247	-17.9991		-18.89	-13.736
16.1261	-19.5738		-10.1193	-39.5759		28.0429	-6.12386
16.4757	-13.5283		-6.17021	-11.3545		15.3791	3.92196
							-28.2372

## Sheet: Figure2F
Healthy Actfh	Lupus Actfh		Healthy ctfh	Lupus ctfh		Healthy naïve	Lupus naïve		Healthy th1	Lupus th1
-0.135995	0.12763		-0.0287869	0.140982		-0.165484	0.0213886		0.237916	0.262206
0.0405401	0.185534		0.109101	0.179843		-0.00410876	-0.0288542		0.119086	0.218647
0.00405699	0.0902667		-0.0391123	-0.0343815		8.13134e-05	0.152673		0.131753	0.0365375
0.00519136	0.129122		0.0182043	0.0885993		-0.0940819	0.144376		0.133796	0.220894
-0.0247049	0.183125		-0.0511736	0.141422		0.0089312	0.201995
-0.0565297	0.151118		-0.0101469	0.185124		-0.116897	0.150087
-0.0772123	0.137214		-0.185375	0.26376		-0.152869	-0.127016
-0.0352167	-0.0502235		0.0302528	0.105864		-0.0755968	0.0600745
-0.0015563	-0.072669		-0.130445	0.0594761		-0.0657493	0.0348615
-0.140036	0.150826		-0.0375372	0.0470429		-0.073299	0.0452167
-0.051682	0.1127		0.0242713	0.081536		-0.0762964	0.0585426
-0.00411581	0.146347		0.0471475	0.120002		-0.0217601	0.110551
							0.0778124

## Sheet: Figure2G
Healthy Actfh	Lupus Actfh		Healthy ctfh	Lupus ctfh		Healthy naïve	Lupus naïve		Healthy th1	Lupus th1
-0.215904	0.23162		-0.000547181	0.172789		-0.261504	-0.00587936		0.225987	0.319895
0.042695	0.283776		0.167478	0.250889		0.0528717	0.0691075		-0.0102982	0.242674
0.133223	0.15717		-0.0678234	-0.138685		0.0510459	0.227391		0.103973	-0.116735
0.0688631	0.235018		-0.0790168	0.0549327		-0.066541	0.245192		0.140372	0.180423
-0.0935051	0.332802		-0.12493	0.232256		0.0307375	0.25352
-0.0456906	0.258494		0.0303092	0.238751		-0.116116	0.247855
-0.0491421	0.157887		-0.161825	0.324064		-0.0902287	-0.132131
0.0883608	-0.100758		0.0378303	0.2031		0.00442557	-0.104029
-0.0697672	-0.0714336		-0.0890952	0.093589		0.00885489	0.149697
-0.12894	0.125112		-0.00782581	-0.0514778		0.0773957	0.0988495
0.0306279	0.220661		0.07704	0.220029		-0.0581373	0.135661
0.0396263	0.203435		0.0806617	0.142227		0.050839	0.177978
							0.0491824

## Sheet: Figure2H
Healthy Actfh	Lupus Actfh		Healthy ctfh	Lupus ctfh		Healthy naïve	Lupus naïve		Healthy th1	Lupus th1
-0.143089	0.104294		0.188736	0.201205		-0.163609	0.0188281		0.303995	0.300239
-0.0111088	0.219393		0.191185	0.261637		-0.0163762	-0.0478431		0.184204	0.271802
0.0381045	-0.0747684		0.0321493	-0.101773		-0.0127001	0.0751848		0.229668	-0.0434211
0.0071823	0.0407603		0.171407	0.273333		0.0340787	0.118081		0.272323	0.294302
0.103829	0.154057		0.0495632	0.191589		0.0633273	0.183442
-0.0874647	0.109837		0.184795	0.223094		-0.198784	0.116885
0.0138038	0.114302		-0.0216135	0.295154		-0.0781072	-0.204132
-0.0816442	-0.0699165		0.160522	0.206083		-0.052932	0.0332771
-0.0193805	-0.189426		-0.118257	0.130079		-0.0842175	-0.060957
-0.177062	0.181998		0.0906121	0.199976		-0.116192	0.0263227
-0.0441415	0.0893707		0.191917	0.123033		-0.124234	0.0019747
0.107997	0.1793		0.248343	0.222388		-0.0649805	0.0556947
							0.0161448

[truncated: 64 more sheets: Figure3E, Figure3F, Figure4B, Figure4E, Figure4F, Figure5B, Figure5D, Figure5E, Figure5F, Figure5G, Figure5H, Figure5I, Figure5J, Figure5K, Figure6B, Figure6C, Figure6D, Figure6E, Figure6F, Figure6G …]
